# Supplementary material for: Multiomic neuropathology improves diagnostic accuracy in pediatric neuro-oncology
Source: Nat Med. 2023 Mar 16;29(4):917–26. doi: 10.1038/s41591-023-02255-1 (PMC10115638; doi:10.1038/s41591-023-02255-1)
Supplement: Supplementary file 3 — Supplementary Tables 1 and 3–7 [file 41591_2023_2255_MOESM3_ESM.xlsx]

## Sheet: Supplementary Table 1
	Supplementary Table 1 | CNS tumor classification; clinical patient data; levels of concordance; interdisciplinary tumor board discussions; clinical patient follow-up data; DNA methylation class prediction scores
	CNS tumor classification and clinical patient data																			Levels of concordance		Details of interdisciplinary tumor board discussions																		Clinical patient follow-up data
ID	WHO-based classification					tissue availibility for molecular testing			DNA methylation-based classification					NGS data		clinical patient data				concordance categories		tumor board participants						sequencing data			reference radiology			additional investigations			reference neuropathology		consensus	clinical follow-up data
patient ID	tumor category	tumor type	diagnosis type	WHO grade	descriptive diagnosis	sections á 4 µm	sections á 10 µm	FFPE block	tumor category	DNA methylation class; random forest (RF) class prediction	DNA methylation array type	RF-based classifier version	DNA methylation class; t-SNE class assignment	targeted gene panel sequencing	RNA sequencing	age at diagnosis (years)	sex (female/male)	tumor location (affected regions)	known cancer predisposition	concordance (RF)	concordance (t-SNE)	DKFZ HD	HTRZ Bonn	Neuropathology HD	local neuropathology	study center	local ped. oncology	NGS data available	NGS data compatible with WHO-based diagnosis	NGS data compatible with DNA methylation class	imaging data available	imaging data compatible with WHO-based diagnosis	imaging data compatible with DNA methylation class	additional investigations initiated	investigation initiated	investigation result	reference neuropathology remarks	main high-grade characteristics	tumor board consensus	RF-based HGG molecluar risk group	t-SNE-based HGG molecular risk group	operation(s) (number [if known])	resection (at timepoint of sampling)	radiotherapy	chemotherapy (number of treatments [if known])	clinical trial/registry	treatment protocol/arm	event	first event type
mnp-20-0001	other tumor	Adamantinomatous craniopharyngioma	WHO tumor type	Grade 1	NA	3	10	NO	other tumor	Adamantinomatous craniopharyngioma	IlluminaHumanMethylationEPIC	v11b2	Adamantinomatous craniopharyngioma	YES	NO	11	female	hypothalamus	unknown	concordance	concordance	NA	NA	NA	NA	NA	NA	NA	NA	NA	NA	NA	NA	NA	NA	NA	NA	NA	NA	NA	NA	YES	gross-total resection	NO	NA	KRANIOPHARYNGEOM 2007	NA	NO	NA
mnp-20-0002	low-grade glioma/glioneuronal tumor	Astroblastoma	WHO tumor type	NA	NA	3	8	NO	ependymal tumor	Ependymoma, ZFTA fusion-positive	IlluminaHumanMethylationEPIC	v11b4	Ependymoma, ZFTA fusion-positive	YES	NO	12	male	parietal lobe	NO	discrepant category; clinically relevant	discrepant category; clinically relevant	YES	YES	YES	YES	YES	YES	YES	NO	YES	NO	NA	NA	NO	NA	NA	NA	NA	discrepancy irresolvable	NA	NA	YES	gross-total resection	YES	NO	NA	NA	YES	progression
mnp-20-0004	ependymal tumor	Ependymoma, WHO grade III	WHO tumor type	Grade 3	NA	3	10	NO	ependymal tumor	Ependymoma, posterior fossa B	IlluminaHumanMethylationEPIC	v11b2	Ependymoma, posterior fossa B	YES	NO	13	male	fourth ventricle	NO	concordance; refining class	concordance; refining class	NA	NA	NA	NA	NA	NA	NA	NA	NA	NA	NA	NA	NA	NA	NA	NA	NA	NA	NA	NA	YES	sub-total resection	YES	NO	I-HIT-MED Registry	NA	NO	NA
mnp-20-0005	medulloblastoma	Medulloblastoma, non-WNT/SHH	WHO tumor type	Grade 4	NA	3	11	NO	medulloblastoma	Medulloblastoma, Group 3	IlluminaHumanMethylationEPIC	v11b2	Medulloblastoma, Group 3	YES	NO	1	male	fourth ventricle	NO	concordance; refining class	concordance; refining class	NA	NA	NA	NA	NA	NA	NA	NA	NA	NA	NA	NA	NA	NA	NA	NA	NA	NA	NA	NA	YES	gross-total resection	YES	YES	I-HIT-MED Registry	NA	YES	metastasis/dissemination
mnp-20-0006	ependymal tumor	Ependymoma, ZFTA fusion-positive	WHO tumor type	NA	NA	3	10	NO	ependymal tumor	Ependymoma, ZFTA fusion-positive	IlluminaHumanMethylation450k	v11.0	Ependymoma, ZFTA fusion-positive	YES	NO	5	male	parietal lobe	NO	concordance	concordance	NA	NA	NA	NA	NA	NA	NA	NA	NA	NA	NA	NA	NA	NA	NA	NA	NA	NA	NA	NA	YES	gross-total resection	YES	NO	I-HIT-MED Registry	NA	NO	NA
mnp-20-0008	low-grade glioma/glioneuronal tumor	Pilocytic Astrocytoma	compatible with WHO tumor type	Grade 1	NA	3	10	NO	non-classifiable tumor	Non-classifiable	IlluminaHumanMethylationEPIC	v11b4	Low-grade glioma/glioneuronal tumor, NOS	YES	NO	11	female	thalamus	NO	unclassifiable tumor	concordance	NA	NA	NA	NA	NA	NA	NA	NA	NA	NA	NA	NA	NA	NA	NA	NA	NA	NA	low	low	YES (n=2)	biopsy	NO	NO	SIOP LGG	wait and see	NO	NA
mnp-20-0009	low-grade glioma/glioneuronal tumor	Pilocytic Astrocytoma	WHO tumor type	Grade 1	NA	3	10	NO	low-grade glioma	PA/ganglioglioma, hemispheric	IlluminaHumanMethylationEPIC	v11b4	PA/ganglioglioma, hemispheric	YES	NO	6	female	orbital frontal cortex	unknown	concordance; refining class	concordance; refining class	NA	NA	NA	NA	NA	NA	NA	NA	NA	NA	NA	NA	NA	NA	NA	NA	NA	NA	low	low	YES	NA	NA	NA	NA	NA	NA	NA
mnp-20-0010	embryonal/pineal tumor	Pineoblastoma	compatible with WHO tumor type	Grade 4	NA	0	9	NO	non-classifiable tumor	Non-classifiable	IlluminaHumanMethylationEPIC	v11b4	Medulloblastoma, SHH; infant	YES	NO	14	female	pineal region	YES	unclassifiable tumor	discrepant category; clinically relevant	YES	YES	YES	NO	YES	YES	YES	YES	YES	YES	NA	NA	NO	NA	NA	NA	NA	discrepancy irresolvable	non-classifiable	non-classifiable	YES	sub-total resection	YES	YES	I-HIT-MED Registry	NA	YES	metastasis/dissemination
mnp-20-0011	low-grade glioma/glioneuronal tumor	Pilocytic Astrocytoma	WHO tumor type	Grade 1	NA	3	10	NO	low-grade glioma	PA, midline	IlluminaHumanMethylationEPIC	v11b4	PA, midline	YES	NO	3	male	hypothalamus	NO	concordance; refining class	concordance; refining class	NA	NA	NA	NA	NA	NA	NA	NA	NA	NA	NA	NA	NA	NA	NA	NA	NA	NA	low	low	YES	sub-total resection	NO	YES	SIOP LGG	NA	NO	NA
mnp-20-0012	ependymal tumor	Myxopapillary ependymoma (MPE)	WHO tumor type	Grade 1	NA	3	10	NO	ependymal tumor	Myxopapillary ependymoma (MPE)	IlluminaHumanMethylationEPIC	v11b2	Myxopapillary ependymoma (MPE)	YES	NO	16	male	spinal cord	NO	concordance	concordance	NA	NA	NA	NA	NA	NA	NA	NA	NA	NA	NA	NA	NA	NA	NA	NA	NA	NA	NA	NA	YES	gross-total resection	NA	NA	I-HIT-MED Registry	NA	NO	NA
mnp-20-0013	ependymal tumor	Ependymoma, WHO grade III	WHO tumor type	Grade 3	NA	3	10	NO	ependymal tumor	Ependymoma, posterior fossa A	IlluminaHumanMethylation450k	v11.0	Ependymoma, posterior fossa A	NO	NO	1	female	fourth ventricle	NO	concordance; refining class	concordance; refining class	NA	NA	NA	NA	NA	NA	NA	NA	NA	NA	NA	NA	NA	NA	NA	NA	NA	NA	NA	NA	YES	gross-total resection	YES	NO	I-HIT-MED Registry	NA	NO	NA
mnp-20-0014	ependymal tumor	Ependymoma, WHO grade III	WHO tumor type	Grade 3	NA	3	10	NO	ependymal tumor	Ependymoma, posterior fossa A	IlluminaHumanMethylationEPIC	v11b4	Ependymoma, posterior fossa A	YES	NO	2	female	fourth ventricle	unknown	concordance; refining class	concordance; refining class	NA	NA	NA	NA	NA	NA	NA	NA	NA	NA	NA	NA	NA	NA	NA	NA	NA	NA	NA	NA	YES	NA	NA	NA	NA	NA	NA	NA
mnp-20-0017	other tumor	Neurofibroma	WHO tumor type	Grade 1	NA	3	10	NO	non-classifiable tumor	Non-classifiable	IlluminaHumanMethylation450k	v11.0	Schwannoma	YES	NO	14	female	NA	unknown	unclassifiable tumor	concordance	NA	NA	NA	NA	NA	NA	NA	NA	NA	NA	NA	NA	NA	NA	NA	NA	NA	NA	non-classifiable	non-classifiable	YES	NA	NA	NA	NA	NA	NA	NA
mnp-20-0019	embryonal/pineal tumor	Primitive neuroectodermal tumor	WHO tumor type	Grade 4	NA	3	10	NO	high-grade glioma	High-grade glioma, MYCN	IlluminaHumanMethylation450k	v11.0	High-grade glioma, MYCN	YES	NO	4	male	temporal lobe	NO	discrepant category; clinically relevant	discrepant category; clinically relevant	NA	NA	NA	NA	NA	NA	NA	NA	NA	NA	NA	NA	NA	NA	NA	NA	NA	NA	high	high	YES	gross-total resection	YES	YES	I-HIT-MED Registry	NA	YES	metastasis/dissemination
mnp-20-0020	medulloblastoma	Medulloblastoma, non-WNT/SHH	WHO tumor type	Grade 4	NA	3	10	NO	medulloblastoma	Medulloblastoma, Group 4	IlluminaHumanMethylationEPIC	v11b2	Medulloblastoma, Group 4	YES	NO	16	male	cerebellum, fourth ventricle	NO	concordance; refining class	concordance; refining class	NA	NA	NA	NA	NA	NA	NA	NA	NA	NA	NA	NA	NA	NA	NA	NA	NA	NA	NA	NA	YES	gross-total resection	YES	YES	SIOP PNET5-MB	PNET5-SR	NO	NA
mnp-20-0021	ependymal tumor	Ependymoma, ZFTA fusion-positive	WHO tumor type	NA	NA	0	10	NO	ependymal tumor	Ependymoma, ZFTA fusion-positive	IlluminaHumanMethylationEPIC	v11b2	Ependymoma, ZFTA fusion-positive	YES	NO	12	female	primary somatosensory cortex, primary motor cortex	NO	concordance	concordance	NA	NA	NA	NA	NA	NA	NA	NA	NA	NA	NA	NA	NA	NA	NA	NA	NA	NA	NA	NA	YES	gross-total resection	YES	NO	I-HIT-MED Registry	NA	YES	local progression/recurrence
mnp-20-0022	low-grade glioma/glioneuronal tumor	Ganglioglioma	compatible with WHO tumor type	Grade 1	NA	3	10	NO	non-classifiable tumor	Non-classifiable	IlluminaHumanMethylationEPIC	v11b4	Low-grade glioma/glioneuronal tumor, NOS	YES	NO	10	male	temporal lobe	NO	unclassifiable tumor	discrepant class; not clinically relevant	NA	NA	NA	NA	NA	NA	NA	NA	NA	NA	NA	NA	NA	NA	NA	NA	NA	NA	low	low	YES (n=1)	NA	NO	NO	SIOP LGG	wait and see	YES	progression
mnp-20-0023	embryonal/pineal tumor	Atypical teratoid/rhabdoid tumor (AT/RT)	WHO tumor type	Grade 4	NA	3	10	NO	embryonal/pineal tumor	Atypical teratoid/rhabdoid tumor (AT/RT), MYC	IlluminaHumanMethylationEPIC	v11b4	Atypical teratoid/rhabdoid tumor (AT/RT), MYC	YES	NO	0	male	hypothalamus	No	concordance; refining class	concordance; refining class	NA	NA	NA	NA	NA	NA	NA	NA	NA	NA	NA	NA	NA	NA	NA	NA	NA	NA	NA	NA	YES	sub-total resection	NO	YES	NA	ATRT Sick Kids protocol	YES	progression
mnp-20-0024	high-grade glioma	Anaplastic pilocytic astrocytoma	compatible with WHO tumor type	Grade 3	NA	3	5	NO	non-classifiable tumor	Non-classifiable	IlluminaHumanMethylationEPIC	v11b2	PA/ganglioglioma, hemispheric	NO	NO	10	male	brain stem	Neurofibromatosis type 1	unclassifiable tumor	discrepant class; clinically relevant	YES	YES	YES	NO	NO	YES	NO	NA	NA	YES	YES	NA	NO	NA	NA	NA	NA	tumor unclassifiable; discrepancy irresolvable	non-classifiable	low	YES	NA	NA	NA	NA	NA	NA	NA
mnp-20-0025	low-grade glioma/glioneuronal tumor	Ganglioglioma	WHO tumor type	Grade 1	NA	3	10	NO	NA	insufficient quality	NA	v11b4	NA	YES	NO	14	female	temporal lobe	unknown	NA	NA	NA	NA	NA	NA	NA	NA	NA	NA	NA	NA	NA	NA	NA	NA	NA	NA	NA	NA	low	low	YES	NA	NA	NA	NA	NA	NA	NA
mnp-20-0027	low-grade glioma/glioneuronal tumor	Pilocytic Astrocytoma	WHO tumor type	Grade 1	NA	0	0	YES	low-grade glioma	PA, midline	IlluminaHumanMethylation450k	v9.0	PA, midline	YES	NO	3	female	orbital frontal cortex	NO	concordance; refining class	concordance; refining class	NA	NA	NA	NA	NA	NA	NA	NA	NA	NA	NA	NA	NA	NA	NA	NA	NA	NA	low	low	YES (n=3)	sub-total resection	NO	YES (n=1)	SIOP LGG	primary chemotherapy	YES	first non-surgical therapy
mnp-20-0028	medulloblastoma	Medulloblastoma, non-WNT/SHH	WHO tumor type	Grade 4	NA	3	10	NO	medulloblastoma	Medulloblastoma, Group 3	IlluminaHumanMethylationEPIC	v11b4	Medulloblastoma, Group 3	YES	NO	8	male	fourth ventricle	NO	concordance; refining class	concordance; refining class	NA	NA	NA	NA	NA	NA	NA	NA	NA	NA	NA	NA	NA	NA	NA	NA	NA	NA	NA	NA	YES	gross-total resection	YES	YES	I-HIT-MED Registry	NA	YES	metastasis/dissemination
mnp-20-0030	low-grade glioma/glioneuronal tumor	Ganglioglioma	compatible with WHO tumor type	Grade 1	NA	0	0	YES	non-classifiable tumor	Non-classifiable	IlluminaHumanMethylationEPIC	v11b4	Neuroepithelial tumor with PATZ1 fusion	YES	YES	16	female	occipital lobe	NO	unclassifiable tumor	indication for new DNA methylation class	NA	NA	NA	NA	NA	NA	NA	NA	NA	NA	NA	NA	NA	NA	NA	NA	NA	NA	non-classifiable	non-classifiable	YES (n=1)	sub-total resection	NO	NO	SIOP LGG	wait and see	NO	NA
mnp-20-0031	low-grade glioma/glioneuronal tumor	Pilocytic Astrocytoma	WHO tumor type	Grade 1	NA	3	10	NO	non-classifiable tumor	Non-classifiable	IlluminaHumanMethylationEPIC	v11b2	Pilocytic Astrocytoma (PA), posterior fossa	YES	NO	10	female	cerebellum, fourth ventricle	NO	unclassifiable tumor	concordance; refining class	NA	NA	NA	NA	NA	NA	NA	NA	NA	NA	NA	NA	NA	NA	NA	NA	NA	NA	non-classifiable	non-classifiable	YES (n=1)	sub-total resection	NO	NO	SIOP LGG	wait and see	NO	NA
mnp-20-0032	medulloblastoma	Medulloblastoma, non-WNT/SHH	WHO tumor type	Grade 4	NA	3	10	NO	medulloblastoma	Medulloblastoma, Group 3	IlluminaHumanMethylationEPIC	v11b4	Medulloblastoma, Group 3	YES	NO	2	male	cerebellum, fourth ventricle	NO	concordance; refining class	concordance; refining class	NA	NA	NA	NA	NA	NA	NA	NA	NA	NA	NA	NA	NA	NA	NA	NA	NA	NA	NA	NA	YES	gross-total resection	NO	YES	I-HIT-MED Registry	NA	YES	metastasis/dissemination
mnp-20-0034	medulloblastoma	Medulloblastoma, non-WNT/SHH	WHO tumor type	Grade 4	NA	3	10	NO	medulloblastoma	Medulloblastoma, Group 3/4	IlluminaHumanMethylationEPIC	v11b4	Medulloblastoma, Group 4	YES	NO	10	male	cerebellum	unknown	concordance	concordance; refining class	NA	NA	NA	NA	NA	NA	NA	NA	NA	NA	NA	NA	NA	NA	NA	NA	NA	NA	NA	NA	YES	NA	NA	NA	NA	NA	NA	NA
mnp-20-0035	medulloblastoma	Medulloblastoma, non-WNT/SHH	WHO tumor type	Grade 4	NA	3	10	NO	medulloblastoma	Medulloblastoma, Group 4	IlluminaHumanMethylationEPIC	v11b2	Medulloblastoma, Group 4	YES	NO	10	male	fourth ventricle	NO	concordance; refining class	concordance; refining class	NA	NA	NA	NA	NA	NA	NA	NA	NA	NA	NA	NA	NA	NA	NA	NA	NA	NA	NA	NA	YES	gross-total resection	NA	NA	SIOP PNET5-MB	PNET5-SR	YES	relapse
mnp-20-0036	low-grade glioma/glioneuronal tumor	Pilocytic Astrocytoma	suspected WHO tumor type	Grade 1	NA	0	3	NO	non-classifiable tumor	Non-classifiable	IlluminaHumanMethylationEPIC	v11b4	Diffuse leptomeningeal glioneuronal tumor (DLGNT)	NO	NO	12	female	frontal lobe	NO	unclassifiable tumor	discrepant class; not clinically relevant	YES	YES	YES	NO	NO	NO	YES	YES	YES	YES	NA	NA	NO	NA	NA	NA	NA	discrepancy irresolvable	non-classifiable	non-classifiable	YES (n=1)	sub-total resection	NO	NO	SIOP LGG	wait and see	NO	NA
mnp-20-0040	no category applicable	Descriptive diagnosis	descriptive diagnosis	NA	malignant tumor with partially neuroepithelial differentiation	0	7	NO	embryonal/pineal tumor	CNS tumor with BCOR internal tandem duplication	IlluminaHumanMethylation450k	v9.0	CNS tumor with BCOR internal tandem duplication	YES	NO	5	male	parietal lobe, occipital lobe, temporal lobe	unknown	discrepant class; not clinically relevant	discrepant class; not clinically relevant	NA	NA	NA	NA	NA	NA	NA	NA	NA	NA	NA	NA	NA	NA	NA	NA	NA	NA	NA	NA	YES	gross-total resection	YES	YES	HIT-HGG 2007	NA	YES	local progression
mnp-20-0041	low-grade glioma/glioneuronal tumor	Pilocytic Astrocytoma	WHO tumor type	Grade 1	NA	3	10	NO	non-classifiable tumor	Non-classifiable	IlluminaHumanMethylationEPIC	v11b4	Low-grade glioma/glioneuronal tumor, NOS	YES	NO	13	male	thalamus	Neurofibromatosis type 1	unclassifiable tumor	concordance	NA	NA	NA	NA	NA	NA	NA	NA	NA	NA	NA	NA	NA	NA	NA	NA	NA	NA	non-classifiable	non-classifiable	YES (n=1)	biopsy	NO	YES (n=3)	SIOP LGG	primary chemotherapy	YES	first non-surgical therapy
mnp-20-0042	high-grade glioma	Diffuse midline glioma, H3 K27-mutated	WHO tumor type	Grade 4	NA	3	10	NO	NA	insufficient quantity	NA	NA	NA	NO	NO	14	female	thalamus	NO	NA	NA	NA	NA	NA	NA	NA	NA	NA	NA	NA	NA	NA	NA	NA	NA	NA	NA	NA	NA	NA	NA	YES	biopsy	YES	YES	NA	NA	YES	progression
mnp-20-0043	ependymal tumor	Ependymoma, WHO grade III	WHO tumor type	Grade 3	NA	3	10	NO	ependymal tumor	Ependymoma, posterior fossa A	IlluminaHumanMethylation450k	v11.0	Ependymoma, posterior fossa A	YES	NO	3	female	cerebellum, fourth ventricle	NO	concordance; refining class	concordance; refining class	NA	NA	NA	NA	NA	NA	NA	NA	NA	NA	NA	NA	NA	NA	NA	NA	NA	NA	NA	NA	YES	gross-total resection	YES	NO	I-HIT-MED Registry	NA	YES	local progression/recurrence
mnp-20-0046	other tumor	Adamantinomatous craniopharyngioma	WHO tumor type	Grade 1	NA	3	10	NO	non-classifiable tumor	Non-classifiable	IlluminaHumanMethylationEPIC	v11b4	Craniopharyngeoma, NOS	YES	NO	7	male	hypothalamus, third ventricle	unknown	unclassifiable tumor	concordance	NA	NA	NA	NA	NA	NA	NA	NA	NA	NA	NA	NA	NA	NA	NA	NA	NA	NA	non-classifiable	non-classifiable	YES	sub-total resection	NO	NA	KRANIOPHARYNGEOM 2007	NA	NO	NA
mnp-20-0047	high-grade glioma	Anaplastic astrocytoma	WHO tumor type	Grade 3	NA	3	5	NO	NA	insufficient quantity	NA	NA	NA	NO	NO	8	male	temporal lobe	unknown	NA	NA	NA	NA	NA	NA	NA	NA	NA	NA	NA	NA	NA	NA	NA	NA	NA	NA	NA	NA	NA	NA	YES	biopsy	NA	NA	NA	HIT-HGG 2007	NO	NA
mnp-20-0048	medulloblastoma	Medulloblastoma, non-WNT/SHH	WHO tumor type	Grade 4	NA	3	10	NO	medulloblastoma	Medulloblastoma, Group 4	IlluminaHumanMethylationEPIC	v11b2	Medulloblastoma, Group 4	YES	NO	9	male	fourth ventricle	NO	concordance; refining class	concordance; refining class	NA	NA	NA	NA	NA	NA	NA	NA	NA	NA	NA	NA	NA	NA	NA	NA	NA	NA	NA	NA	YES	gross-total resection	YES	YES	I-HIT-MED Registry	NA	NO	NA
mnp-20-0049	other tumor	Germinoma	WHO tumor type	NA	NA	3	5	NO	non-classifiable tumor	Non-classifiable	IlluminaHumanMethylationEPIC	v11b4	Control, reactive tissue	NO	NO	14	male	third ventricle	unknown	unclassifiable tumor	low tumor content	NA	NA	NA	NA	NA	NA	NA	NA	NA	NA	NA	NA	NA	NA	NA	NA	NA	NA	non-classifiable	non-classifiable	YES	NA	NA	NA	NA	NA	NA	NA
mnp-20-0050	low-grade glioma/glioneuronal tumor	Pilocytic Astrocytoma	WHO tumor type	Grade 1	NA	3	10	NO	low-grade glioma	Pilocytic Astrocytoma (PA), posterior fossa	IlluminaHumanMethylationEPIC	v11b4	Pilocytic Astrocytoma (PA), posterior fossa	YES	NO	16	female	spinal cord	unknown	concordance; refining class	concordance; refining class	NA	NA	NA	NA	NA	NA	NA	NA	NA	NA	NA	NA	NA	NA	NA	NA	NA	NA	low	low	YES	NA	NA	NA	NA	NA	NA	NA
mnp-20-0051	medulloblastoma	Medulloblastoma, non-WNT/SHH	WHO tumor type	Grade 4	NA	3	10	NO	medulloblastoma	Medulloblastoma, Group 4	IlluminaHumanMethylation450k	v11.0	Medulloblastoma, Group 4	YES	NO	13	male	fourth ventricle	NO	concordance; refining class	concordance; refining class	NA	NA	NA	NA	NA	NA	NA	NA	NA	NA	NA	NA	NA	NA	NA	NA	NA	NA	NA	NA	YES	gross-total resection	YES	NA	SIOP PNET5-MB	PNET5-SR	NO	NA
mnp-20-0052	low-grade glioma/glioneuronal tumor	Pilocytic Astrocytoma	compatible with WHO tumor type	Grade 1	NA	3	10	NO	low-grade glioma	Pilocytic Astrocytoma (PA), posterior fossa	IlluminaHumanMethylationEPIC	v11b2	Pilocytic Astrocytoma (PA), posterior fossa	YES	NO	7	female	pons	NO	concordance; refining class	concordance; refining class	NA	NA	NA	NA	NA	NA	NA	NA	NA	NA	NA	NA	NA	NA	NA	NA	NA	NA	low	low	YES (n=3)	sub-total resection	NO	YES (n=2)	SIOP LGG	primary chemotherapy	YES	progression
mnp-20-0053	low-grade glioma/glioneuronal tumor	Pilocytic Astrocytoma	WHO tumor type	Grade 1	NA	3	10	NO	low-grade glioma	Pilocytic Astrocytoma (PA), posterior fossa	IlluminaHumanMethylation450k	v11.0	Pilocytic Astrocytoma (PA), posterior fossa	YES	NO	12	female	fourth ventricle	NO	concordance; refining class	concordance; refining class	NA	NA	NA	NA	NA	NA	NA	NA	NA	NA	NA	NA	NA	NA	NA	NA	NA	NA	low	low	YES (n=1)	sub-total resection	NO	NO	SIOP LGG	wait and see	NO	NA
mnp-20-0055	embryonal/pineal tumor	Embryonal tumor with multilayered rosettes (ETMR)	WHO tumor type	Grade 4	NA	3	10	NO	embryonal/pineal tumor	Embryonal tumor with multilayered rosettes (ETMR)	IlluminaHumanMethylationEPIC	v11b4	Embryonal tumor with multilayered rosettes (ETMR)	YES	NO	3	female	inferior temporal cortex, brain stem	NO	concordance	concordance	NA	NA	NA	NA	NA	NA	NA	NA	NA	NA	NA	NA	NA	NA	NA	NA	NA	NA	NA	NA	YES	sub-total resection	YES	YES	I-HIT-MED Registry	NA	YES	local progression/recurrence
mnp-20-0056	medulloblastoma	Medulloblastoma, SHH	WHO tumor type	Grade 4	NA	3	10	NO	medulloblastoma	Medulloblastoma, SHH; adult	IlluminaHumanMethylationEPIC	v11b2	Medulloblastoma, SHH; adult	YES	NO	10	female	cerebellum, fourth ventricle, pons	NO	concordance; refining class	concordance; refining class	NA	NA	NA	NA	NA	NA	NA	NA	NA	NA	NA	NA	NA	NA	NA	NA	NA	NA	NA	NA	YES	gross-total resection	NO	YES	I-HIT-MED Registry	NA	YES	death
mnp-20-0057	ependymal tumor	Myxopapillary ependymoma (MPE)	WHO tumor type	Grade 1	NA	3	10	NO	ependymal tumor	Myxopapillary ependymoma (MPE)	IlluminaHumanMethylationEPIC	v11b2	Myxopapillary ependymoma (MPE)	YES	NO	12	male	spinal cord	NO	concordance	concordance	NA	NA	NA	NA	NA	NA	NA	NA	NA	NA	NA	NA	NA	NA	NA	NA	NA	NA	NA	NA	YES	gross-total resection	NO	NO	I-HIT-MED Registry	NA	NO	NA
mnp-20-0059	medulloblastoma	Medulloblastoma, non-WNT/SHH	WHO tumor type	Grade 4	NA	3	10	NO	medulloblastoma	Medulloblastoma, Group 4	IlluminaHumanMethylationEPIC	v11b4	Medulloblastoma, Group 4	YES	NO	4	male	cerebellum, fourth ventricle, pons	No	concordance; refining class	concordance; refining class	NA	NA	NA	NA	NA	NA	NA	NA	NA	NA	NA	NA	NA	NA	NA	NA	NA	NA	NA	NA	YES	gross-total resection	NO	YES	ACNS0334	NA	NO	NA
mnp-20-0062	other tumor	CNS Ewing family tumor, CIC-altered	WHO tumor type	NA	NA	3	10	NO	other tumor	CNS sarcoma, CIC-altered	IlluminaHumanMethylationEPIC	v11b2	CNS sarcoma, CIC-altered	YES	NO	10	male	frontal lobe	NO	concordance	concordance	NA	NA	NA	NA	NA	NA	NA	NA	NA	NA	NA	NA	NA	NA	NA	NA	NA	NA	NA	NA	YES	NA	NA	YES	I-HIT-MED Registry	NA	NO	NA
mnp-20-0065	medulloblastoma	Medulloblastoma, non-WNT/SHH	compatible with WHO tumor type	Grade 4	NA	3	10	NO	medulloblastoma	Medulloblastoma, Group 4	IlluminaHumanMethylationEPIC	v11b4	Medulloblastoma, Group 4	YES	NO	14	male	cerebellum, fourth ventricle	NO	concordance; refining class	concordance; refining class	NA	NA	NA	NA	NA	NA	NA	NA	NA	NA	NA	NA	NA	NA	NA	NA	NA	NA	NA	NA	YES	sub-total resection	YES	YES	I-HIT-MED Registry	NA	YES	local progression/recurrence
mnp-20-0066	medulloblastoma	Medulloblastoma, non-WNT/SHH	WHO tumor type	Grade 4	NA	3	10	NO	medulloblastoma	Medulloblastoma, Group 4	IlluminaHumanMethylationEPIC	v11b4	Medulloblastoma, Group 4	YES	NO	11	male	fourth ventricle	NO	concordance; refining class	concordance; refining class	NA	NA	NA	NA	NA	NA	NA	NA	NA	NA	NA	NA	NA	NA	NA	NA	NA	NA	NA	NA	YES	gross-total resection	YES	YES	I-HIT-MED Registry	NA	NO	NA
mnp-20-0068	medulloblastoma	Medulloblastoma, WNT	WHO tumor type	Grade 4	NA	3	10	NO	medulloblastoma	Medulloblastoma, WNT	IlluminaHumanMethylationEPIC	v11b4	Medulloblastoma, WNT	YES	NO	10	female	fourth ventricle	NO	concordance	concordance	NA	NA	NA	NA	NA	NA	NA	NA	NA	NA	NA	NA	NA	NA	NA	NA	NA	NA	NA	NA	YES	gross-total resection	YES	YES	SIOP PNET5-MB	PNET5-LR	NO	NA
mnp-20-0069	high-grade glioma	Diffuse midline glioma, H3 K27-mutated	WHO tumor type	Grade 4	NA	3	10	NO	high-grade glioma	Diffuse midline glioma, H3 K27-mutated	IlluminaHumanMethylationEPIC	v11b2	Diffuse midline glioma, H3 K27-mutated	YES	NO	3	female	pons	unknown	concordance	concordance	NA	NA	NA	NA	NA	NA	NA	NA	NA	NA	NA	NA	NA	NA	NA	NA	NA	NA	high	high	YES	biopsy	YES	YES	HIT-HGG 2007	NA	YES	local progression
mnp-20-0070	NA	NA	NA	NA	NA	NA	NA	NA	NA	insufficient tissue	NA	NA	NA	NO	NO	NA	NA	NA	unknown	NA	NA	NA	NA	NA	NA	NA	NA	NA	NA	NA	NA	NA	NA	NA	NA	NA	NA	NA	NA	NA	NA	YES	NA	NA	NA	NA	NA	NA	NA
mnp-20-0071	other tumor	Choroid plexus papilloma	WHO tumor type	Grade 1	NA	3	10	NO	other tumor	Choroid plexus tumor, ped. type A	IlluminaHumanMethylationEPIC	v11b4	Choroid plexus tumor, ped. type A	YES	NO	7	male	third ventricle	unknown	concordance; refining class	concordance; refining class	NA	NA	NA	NA	NA	NA	NA	NA	NA	NA	NA	NA	NA	NA	NA	NA	NA	NA	NA	NA	YES	NA	NA	NA	NA	NA	NA	NA
mnp-20-0072	non-neoplastic tissue	Non-neoplastic tissue	NA	NA	NA	3	10	NO	low tumor tissue	Control, cerebellar tissue	IlluminaHumanMethylationEPIC	v11b4	Control, cerebellar tissue	NO	NO	14	male	cerebellum	unknown	concordance	concordance	NA	NA	NA	NA	NA	NA	NA	NA	NA	NA	NA	NA	NA	NA	NA	NA	NA	NA	non-classifiable	non-classifiable	YES	NA	NA	NA	NA	NA	NA	NA
mnp-20-0074	medulloblastoma	Medulloblastoma, non-WNT/SHH	WHO tumor type	Grade 4	NA	3	10	NO	medulloblastoma	Medulloblastoma, Group 4	IlluminaHumanMethylationEPIC	v11b4	Medulloblastoma, Group 4	YES	NO	7	female	cerebellum, fourth ventricle	NO	concordance; refining class	concordance; refining class	NA	NA	NA	NA	NA	NA	NA	NA	NA	NA	NA	NA	NA	NA	NA	NA	NA	NA	NA	NA	YES	gross-total resection	NA	NA	SIOP PNET5-MB	PNET5-SR	NO	NA
mnp-20-0075	medulloblastoma	Medulloblastoma, WNT	WHO tumor type	Grade 4	NA	3	10	NO	medulloblastoma	Medulloblastoma, WNT	IlluminaHumanMethylationEPIC	v11b2	Medulloblastoma, WNT	YES	NO	18	female	cerebellum, fourth ventricle	NO	concordance	concordance	NA	NA	NA	NA	NA	NA	NA	NA	NA	NA	NA	NA	NA	NA	NA	NA	NA	NA	NA	NA	YES	gross-total resection	YES	YES	I-HIT-MED Registry	NA	NO	NA
mnp-20-0078	embryonal/pineal tumor	Atypical teratoid/rhabdoid tumor (AT/RT)	WHO tumor type	Grade 4	NA	NA	NA	NA	embryonal/pineal tumor	Atypical teratoid/rhabdoid tumor (AT/RT), NOS	IlluminaHumanMethylation450k	v9.0	Atypical teratoid/rhabdoid tumor (AT/RT), NOS	YES	NO	0	female	cerebellum	Rhabdoid tumor predisposition syndrome	concordance	concordance	NA	NA	NA	NA	NA	NA	NA	NA	NA	NA	NA	NA	NA	NA	NA	NA	NA	NA	NA	NA	YES	biopsy	NO	YES	EURHAB	NA	YES	progression
mnp-20-0079	ependymal tumor	Ependymoma, WHO grade III	WHO tumor type	Grade 3	NA	3	10	NO	ependymal tumor	Ependymoma, posterior fossa A	IlluminaHumanMethylationEPIC	v11b4	Ependymoma, posterior fossa A	YES	NO	0	male	cerebellum	NO	concordance; refining class	concordance; refining class	NA	NA	NA	NA	NA	NA	NA	NA	NA	NA	NA	NA	NA	NA	NA	NA	NA	NA	NA	NA	YES	gross-total resection	YES	YES	SIOP Ependymoma II	EP II - observational	NO	NA
mnp-20-0080	low-grade glioma/glioneuronal tumor	Pilocytic Astrocytoma	WHO tumor type	Grade 1	NA	NA	NA	NO	low-grade glioma	Pilocytic Astrocytoma (PA), posterior fossa	IlluminaHumanMethylation450k	v9.0	Pilocytic Astrocytoma (PA), posterior fossa	YES	NO	15	male	fourth ventricle	NO	concordance; refining class	concordance; refining class	NA	NA	NA	NA	NA	NA	NA	NA	NA	NA	NA	NA	NA	NA	NA	NA	NA	NA	low	low	YES (n=1)	sub-total resection	NO	NO	SIOP LGG	wait and see	NO	NA
mnp-20-0081	low-grade glioma/glioneuronal tumor	Diffuse astrocytoma	WHO tumor type	Grade 2	NA	3	10	NO	non-classifiable tumor	Non-classifiable	IlluminaHumanMethylationEPIC	v11b4	Low-grade glioma/glioneuronal tumor, NOS	YES	NO	5	male	NA	unknown	unclassifiable tumor	discrepant class; not clinically relevant	NA	NA	NA	NA	NA	NA	NA	NA	NA	NA	NA	NA	NA	NA	NA	NA	NA	NA	non-classifiable	non-classifiable	YES	NA	NA	NA	NA	NA	NA	NA
mnp-20-0082	ependymal tumor	Ependymoma, WHO grade II	WHO tumor type	Grade 2	NA	3	10	NO	non-classifiable tumor	Non-classifiable	IlluminaHumanMethylationEPIC	v11b4	Ependymoma, posterior fossa B	YES	NO	15	male	cerebellum, fourth ventricle, pons	NO	unclassifiable tumor	concordance; refining class	NA	NA	NA	NA	NA	NA	NA	NA	NA	NA	NA	NA	NA	NA	NA	NA	NA	NA	non-classifiable	non-classifiable	YES	gross-total resection	YES	NO	I-HIT-MED Registry	NA	NO	NA
mnp-20-0084	low-grade glioma/glioneuronal tumor	Ganglioglioma	compatible with WHO tumor type	Grade 1	NA	3	10	NO	low-grade glioma	Ganglioglioma	IlluminaHumanMethylationEPIC	v11b2	Ganglioglioma	YES	NO	13	male	temporal lobe	NO	concordance	concordance	NA	NA	NA	NA	NA	NA	NA	NA	NA	NA	NA	NA	NA	NA	NA	NA	NA	NA	low	low	YES (n=1)	sub-total resection	NO	NO	SIOP LGG	wait and see	NO	NA
mnp-20-0087	low-grade glioma/glioneuronal tumor	Pilocytic Astrocytoma	WHO tumor type	Grade 1	NA	3	10	NO	low-grade glioma	Pilocytic Astrocytoma (PA), posterior fossa	IlluminaHumanMethylationEPIC	v11b4	Pilocytic Astrocytoma (PA), posterior fossa	YES	NO	5	female	cerebellum, fourth ventricle	unknown	concordance; refining class	concordance; refining class	NA	NA	NA	NA	NA	NA	NA	NA	NA	NA	NA	NA	NA	NA	NA	NA	NA	NA	low	low	YES	NA	NA	NA	NA	NA	NA	NA
mnp-20-0089	medulloblastoma	Medulloblastoma, SHH	WHO tumor type	Grade 4	NA	3	10	NO	medulloblastoma	Medulloblastoma, SHH; infant	IlluminaHumanMethylationEPIC	v11b4	Medulloblastoma, SHH; infant	YES	NO	1	female	cerebellum	NO	concordance; refining class	concordance; refining class	NA	NA	NA	NA	NA	NA	NA	NA	NA	NA	NA	NA	NA	NA	NA	NA	NA	NA	NA	NA	YES	gross-total resection	NO	YES	I-HIT-MED Registry	NA	NO	NA
mnp-20-0090	low-grade glioma/glioneuronal tumor	Pilocytic Astrocytoma	WHO tumor type	Grade 1	NA	0	10	NO	low-grade glioma	Pilocytic Astrocytoma (PA), posterior fossa	IlluminaHumanMethylation450k	v11.0	Low-grade glioma/glioneuronal tumor, NOS	YES	NO	8	male	third ventricle	NO	concordance; refining class	concordance	NA	NA	NA	NA	NA	NA	NA	NA	NA	NA	NA	NA	NA	NA	NA	NA	NA	NA	low	low	YES (n=3)	biopsy	NA	YES (n=4)	SIOP LGG	primary chemotherapy	YES	progression
mnp-20-0091	non-neoplastic tissue	Non-neoplastic tissue	NA	NA	NA	3	10	NO	low-grade glioma	Pilocytic Astrocytoma (PA), posterior fossa	IlluminaHumanMethylationEPIC	v11b4	Low-grade glioma/glioneuronal tumor, NOS	YES	NO	3	male	cerebellum, pons, medulla oblongata	Neurofibromatosis type 1 (suspected)	discrepant category; clinically relevant	discrepant category; clinically relevant	NA	NA	NA	NA	NA	NA	NA	NA	NA	NA	NA	NA	NA	NA	NA	NA	NA	NA	low	low	YES (n=1)	biopsy	NO	NO	SIOP LGG	wait and see	NO	NA
mnp-20-0092	low-grade glioma/glioneuronal tumor	Pilocytic Astrocytoma	WHO tumor type	Grade 1	NA	3	10	NO	low-grade glioma	Pilocytic Astrocytoma (PA), posterior fossa	IlluminaHumanMethylationEPIC	v11b4	Pilocytic Astrocytoma (PA), posterior fossa	YES	NO	11	female	cerebellum	NO	concordance; refining class	concordance; refining class	NA	NA	NA	NA	NA	NA	NA	NA	NA	NA	NA	NA	NA	NA	NA	NA	NA	NA	low	low	YES (n=1)	gross-total resection	NO	NO	SIOP LGG	wait and see	NO	NA
mnp-20-0094	other tumor	Meningioma, WHO grade I	WHO tumor type	Grade 1	NA	0	0	YES	other tumor	Meningioma	IlluminaHumanMethylation450k	v9.0	Meningioma	YES	NO	15	female	orbital frontal cortex	unknown	concordance	concordance	NA	NA	NA	NA	NA	NA	NA	NA	NA	NA	NA	NA	NA	NA	NA	NA	NA	NA	NA	NA	YES	NA	NA	NA	KRANIOPHARYNGEOM 2007	NA	NA	NA
mnp-20-0095	low-grade glioma/glioneuronal tumor	Pilocytic Astrocytoma	WHO tumor type	Grade 1	NA	3	10	NO	low-grade glioma	PA, midline	IlluminaHumanMethylationEPIC	v11b4	PA, midline	YES	NO	1	male	supratentorial midline	NO	concordance; refining class	concordance; refining class	NA	NA	NA	NA	NA	NA	NA	NA	NA	NA	NA	NA	NA	NA	NA	NA	NA	NA	low	low	YES (n=1)	sub-total resection	NO	YES (n=1)	SIOP LGG	primary chemotherapy	YES	first non-surgical therapy
mnp-20-0096	low-grade glioma/glioneuronal tumor	Pilocytic Astrocytoma	compatible with WHO tumor type	Grade 1	NA	3	10	NO	low tumor tissue	Control, inflammatory tissue	IlluminaHumanMethylationEPIC	v11b4	Control, inflammatory tissue	YES	NO	7	female	third ventricle	NO	low tumor content	low tumor content	NA	NA	NA	NA	NA	NA	NA	NA	NA	NA	NA	NA	NA	NA	NA	NA	NA	NA	low	low	YES (n=1)	sub-total resection	NO	YES (n=1)	SIOP LGG	primary chemotherapy	YES	first non-surgical therapy
mnp-20-0097	ependymal tumor	Ependymoma, WHO grade III	WHO tumor type	Grade 3	NA	3	10	NO	ependymal tumor	Ependymoma, posterior fossa B	IlluminaHumanMethylationEPIC	v11b4	Ependymoma, posterior fossa B	YES	NO	15	female	fourth ventricle	NO	concordance; refining class	concordance; refining class	NA	NA	NA	NA	NA	NA	NA	NA	NA	NA	NA	NA	NA	NA	NA	NA	NA	NA	NA	NA	YES	gross-total resection	YES	NO	I-HIT-MED Registry	NA	NO	NA
mnp-20-0098	low-grade glioma/glioneuronal tumor	Dysembryoplastic neuroepithelial tumor (DNET)	compatible with WHO tumor type	Grade 1	NA	4	10	NO	low-grade glioma	Dysembryoplastic neuroepithelial tumor (DNET)	IlluminaHumanMethylationEPIC	v11b4	Dysembryoplastic neuroepithelial tumor (DNET)	YES	NO	1	female	ventrolateral prefrontal cortex	NO	concordance	concordance	NA	NA	NA	NA	NA	NA	NA	NA	NA	NA	NA	NA	NA	NA	NA	NA	NA	NA	NA	NA	YES (n=1)	gross-total resection	NO	NO	SIOP LGG	wait and see	NO	NA
mnp-20-0102	low-grade glioma/glioneuronal tumor	Pilocytic Astrocytoma	WHO tumor type	Grade 1	NA	3	10	NO	low-grade glioma	Pilocytic Astrocytoma (PA), posterior fossa	IlluminaHumanMethylationEPIC	v11b4	Pilocytic Astrocytoma (PA), posterior fossa	YES	NO	19	male	occipital lobe, parietal lobe, frontal lobe, temporal lobe	NO	concordance; refining class	concordance; refining class	NA	NA	NA	NA	NA	NA	NA	NA	NA	NA	NA	NA	NA	NA	NA	NA	NA	NA	low	low	YES (n=1)	gross-total resection	NO	NO	SIOP LGG	wait and see	YES	progression
mnp-20-0105	no category applicable	Descriptive diagnosis	descriptive diagnosis	NA	low-grade neuroepithelial tumor, IDH wildtype	3	10	NO	low-grade glioma	Ganglioglioma	IlluminaHumanMethylationEPIC	v11b4	Ganglioglioma	YES	NO	16	female	temporal lobe	NO	discrepant category; clinically relevant	discrepant category; clinically relevant	NA	NA	NA	NA	NA	NA	NA	NA	NA	NA	NA	NA	NA	NA	NA	NA	NA	NA	low	low	YES (n=1)	sub-total resection	NO	NO	SIOP LGG	wait and see	YES	progression
mnp-20-0107	ependymal tumor	Ependymoma, ZFTA fusion-positive	WHO tumor type	NA	NA	3	10	NO	ependymal tumor	Ependymoma, ZFTA fusion-positive	IlluminaHumanMethylation450k	v11.0	Ependymoma, ZFTA fusion-positive	YES	NO	9	male	parietal lobe	NO	concordance	concordance	NA	NA	NA	NA	NA	NA	NA	NA	NA	NA	NA	NA	NA	NA	NA	NA	NA	NA	NA	NA	YES	gross-total resection	YES	NO	I-HIT-MED Registry	NA	NO	NA
mnp-20-0109	high-grade glioma	Diffuse midline glioma, H3 K27-mutated	WHO tumor type	Grade 4	NA	3	10	NO	high-grade glioma	Diffuse midline glioma, H3 K27-mutated	IlluminaHumanMethylation450k	v9.0	Diffuse midline glioma, H3 K27-mutated	YES	NO	16	male	thalamus, basal ganglia	unknown	concordance	concordance	NA	NA	NA	NA	NA	NA	NA	NA	NA	NA	NA	NA	NA	NA	NA	NA	NA	NA	high	high	YES	biopsy	NO	NO	HIT-HGG 2007	NA	YES	NA
mnp-20-0110	other tumor	Adamantinomatous craniopharyngioma	WHO tumor type	Grade 1	NA	3	10	NO	non-classifiable tumor	Non-classifiable	IlluminaHumanMethylationEPIC	v11b2	Adamantinomatous craniopharyngioma	NO	NO	17	male	pituitary gland	unknown	unclassifiable tumor	concordance	NA	NA	NA	NA	NA	NA	NA	NA	NA	NA	NA	NA	NA	NA	NA	NA	NA	NA	non-classifiable	non-classifiable	YES	sub-total resection	NA	NA	KRANIOPHARYNGEOM 2007	NA	NO	NA
mnp-20-0111	embryonal/pineal tumor	Atypical teratoid/rhabdoid tumor (AT/RT)	WHO tumor type	Grade 4	NA	3	10	NO	embryonal/pineal tumor	Atypical teratoid/rhabdoid tumor (AT/RT), SHH	IlluminaHumanMethylationEPIC	v11b4	Atypical teratoid/rhabdoid tumor (AT/RT), SHH	YES	NO	1	male	fourth ventricle, cerebellum	NO	concordance; refining class	concordance; refining class	NA	NA	NA	NA	NA	NA	NA	NA	NA	NA	NA	NA	NA	NA	NA	NA	NA	NA	NA	NA	YES	sub-total resection	NO	NO	EURHAB	NA	YES	death
mnp-20-0112	ependymal tumor	Ependymoma, WHO grade III	WHO tumor type	Grade 3	NA	3	10	NO	ependymal tumor	Ependymoma, posterior fossa A	IlluminaHumanMethylationEPIC	v11b2	Ependymoma, posterior fossa A	YES	NO	1	female	cerebellum	NO	concordance; refining class	concordance; refining class	NA	NA	NA	NA	NA	NA	NA	NA	NA	NA	NA	NA	NA	NA	NA	NA	NA	NA	NA	NA	YES	gross-total resection	YES	NO	I-HIT-MED Registry	NA	NO	NA
mnp-20-0114	low-grade glioma/glioneuronal tumor	Pilocytic Astrocytoma	WHO tumor type	Grade 1	NA	3	10	NO	low-grade glioma	PA, midline	IlluminaHumanMethylationEPIC	v11b4	Low-grade glioma/glioneuronal tumor, NOS	YES	NO	12	male	orbital frontal cortex	NO	concordance; refining class	concordance	NA	NA	NA	NA	NA	NA	NA	NA	NA	NA	NA	NA	NA	NA	NA	NA	NA	NA	low	low	YES (n=1)	sub-total resection	NO	NO	SIOP LGG	wait and see	NO	NA
mnp-20-0115	other tumor	Germ cell tumor	descriptive diagnosis	NA	mixed malignant germ cell tumor with parts of immature teratoma, germinoma and yolk sac tumor	3	10	NO	non-classifiable tumor	Non-classifiable	IlluminaHumanMethylation450k	v9.0	Teratoma	YES	NO	14	male	NA	unknown	unclassifiable tumor	indication for new DNA methylation class	NA	NA	NA	NA	NA	NA	NA	NA	NA	NA	NA	NA	NA	NA	NA	NA	NA	NA	non-classifiable	non-classifiable	YES	NA	NA	NA	NA	NA	NA	NA
mnp-20-0116	embryonal/pineal tumor	Papillary tumor of pineal region (PTPR)	WHO tumor type	Grade 3	NA	3	10	NO	embryonal/pineal tumor	Papillary tumor of pineal region (PTPR), Group B	IlluminaHumanMethylationEPIC	v11b4	Papillary tumor of pineal region (PTPR), Group B	YES	NO	14	female	pineal region	NO	concordance; refining class	concordance; refining class	NA	NA	NA	NA	NA	NA	NA	NA	NA	NA	NA	NA	NA	NA	NA	NA	NA	NA	NA	NA	YES	sub-total resection	YES	YES	I-HIT-MED Registry	NA	YES	local progression/recurrence
mnp-20-0117	embryonal/pineal tumor	Embryonal tumor with multilayered rosettes (ETMR)	WHO tumor type	Grade 4	NA	0	10	NO	embryonal/pineal tumor	Embryonal tumor with multilayered rosettes (ETMR)	IlluminaHumanMethylationEPIC	v11b4	Embryonal tumor with multilayered rosettes (ETMR)	YES	NO	1	female	pons	No	concordance	concordance	NA	NA	NA	NA	NA	NA	NA	NA	NA	NA	NA	NA	NA	NA	NA	NA	NA	NA	NA	NA	YES	sub-total resection	YES	YES	ACNS0333	induction part 1&2	YES	relapse
mnp-20-0118	medulloblastoma	Medulloblastoma, non-WNT/SHH	WHO tumor type	Grade 4	NA	3	10	NO	medulloblastoma	Medulloblastoma, Group 3	IlluminaHumanMethylationEPIC	v11b4	Medulloblastoma, Group 3	YES	NO	4	male	fourth ventricle	NO	concordance; refining class	concordance; refining class	NA	NA	NA	NA	NA	NA	NA	NA	NA	NA	NA	NA	NA	NA	NA	NA	NA	NA	NA	NA	YES	NA	YES	YES	I-HIT-MED Registry	NA	NO	NA
mnp-20-0119	ependymal tumor	Ependymoma, WHO grade II	WHO tumor type	Grade 2	NA	3	10	NO	ependymal tumor	Ependymoma, spinal	IlluminaHumanMethylation450k	v9.0	Subependymoma, posterior fossa	YES	NO	11	male	spinal cord	YES	concordance; refining class	concordance; refining class	NA	NA	NA	NA	NA	NA	NA	NA	NA	NA	NA	NA	NA	NA	NA	NA	NA	NA	NA	NA	YES	sub-total resection	NA	NA	I-HIT-MED Registry	NA	NO	NA
mnp-20-0121	low-grade glioma/glioneuronal tumor	Pilocytic Astrocytoma	WHO tumor type	Grade 1	NA	3	10	NO	low-grade glioma	Pilocytic Astrocytoma (PA), posterior fossa	IlluminaHumanMethylationEPIC	v11b4	Pilocytic Astrocytoma (PA), posterior fossa	YES	NO	5	female	brain stem, fourth ventricle	NO	concordance; refining class	concordance; refining class	NA	NA	NA	NA	NA	NA	NA	NA	NA	NA	NA	NA	NA	NA	NA	NA	NA	NA	low	low	YES (n=1)	sub-total resection	NO	NO	SIOP LGG	wait and see	NO	NA
mnp-20-0122	high-grade glioma	Glioblastoma (GBM)	WHO tumor type	Grade 4	NA	3	10	NO	non-classifiable tumor	Non-classifiable	IlluminaHumanMethylationEPIC	v11b4	Control, reactive tissue	YES	NO	8	male	parietal lobe	NO	unclassifiable tumor	low tumor content	NA	NA	NA	NA	NA	NA	NA	NA	NA	NA	NA	NA	NA	NA	NA	NA	NA	NA	non-classifiable	non-classifiable	YES	sub-total resection	YES	YES	NA	NA	YES	progression
mnp-20-0123	medulloblastoma	Medulloblastoma, WNT	WHO tumor type	Grade 4	NA	3	10	NO	medulloblastoma	Medulloblastoma, WNT	IlluminaHumanMethylation450k	v11.0	Medulloblastoma, WNT	YES	NO	9	female	cerebellum, fourth ventricle	NO	concordance	concordance	NA	NA	NA	NA	NA	NA	NA	NA	NA	NA	NA	NA	NA	NA	NA	NA	NA	NA	NA	NA	YES	gross-total resection	YES	YES	SIOP PNET5-MB	PNET5-LR	NO	NA
mnp-20-0124	low-grade glioma/glioneuronal tumor	Diffuse astrocytoma	compatible with WHO tumor type	Grade 2	NA	0	10	NO	low-grade glioma	Pilocytic Astrocytoma (PA), posterior fossa	IlluminaHumanMethylationEPIC	v11b2	Low-grade glioma/glioneuronal tumor, NOS	YES	NO	3	female	supratentorial midline	NO	discrepant class; not clinically relevant	concordance	NA	NA	NA	NA	NA	NA	NA	NA	NA	NA	NA	NA	NA	NA	NA	NA	NA	NA	low	low	YES (n=1)	biopsy	NO	YES (n=1)	SIOP LGG	primary chemotherapy	YES	first non-surgical therapy
mnp-20-0125	low-grade glioma/glioneuronal tumor	Dysembryoplastic neuroepithelial tumor (DNET)	WHO tumor type	Grade 1	NA	3	10	NO	low-grade glioma	Dysembryoplastic neuroepithelial tumor (DNET)	IlluminaHumanMethylationEPIC	v11b4	Dysembryoplastic neuroepithelial tumor (DNET)	NO	NO	8	male	NA	unknown	concordance	concordance	NA	NA	NA	NA	NA	NA	NA	NA	NA	NA	NA	NA	NA	NA	NA	NA	NA	NA	NA	NA	YES	NA	NA	NA	NA	NA	NA	NA
mnp-20-0126	embryonal/pineal tumor	Atypical teratoid/rhabdoid tumor (AT/RT)	WHO tumor type	Grade 4	NA	3	10	NO	embryonal/pineal tumor	Atypical teratoid/rhabdoid tumor (AT/RT), TYR	IlluminaHumanMethylationEPIC	v11b2	Atypical teratoid/rhabdoid tumor (AT/RT), TYR	YES	NO	1	female	cerebellum	NO	concordance; refining class	concordance; refining class	NA	NA	NA	NA	NA	NA	NA	NA	NA	NA	NA	NA	NA	NA	NA	NA	NA	NA	NA	NA	YES	gross-total resection	YES	YES	EURHAB	NA	YES	recurrence
mnp-20-0127	other tumor	Choroid plexus papilloma	WHO tumor type	Grade 1	NA	3	10	NO	other tumor	Choroid plexus tumor, adult type	IlluminaHumanMethylationEPIC	v11b4	Choroid plexus tumor, adult type	YES	NO	15	female	fourth ventricle	unknown	concordance; refining class	concordance; refining class	NA	NA	NA	NA	NA	NA	NA	NA	NA	NA	NA	NA	NA	NA	NA	NA	NA	NA	NA	NA	YES	NA	NA	NA	NA	NA	NA	NA
mnp-20-0130	low-grade glioma/glioneuronal tumor	Ganglioglioma	WHO tumor type	Grade 1	NA	3	10	NO	low-grade glioma	PA, midline	IlluminaHumanMethylationEPIC	v11b4	PA, midline	NO	NO	3	male	hypothalamus	NO	discrepant class; not clinically relevant	discrepant class; not clinically relevant	NA	NA	NA	NA	NA	NA	NA	NA	NA	NA	NA	NA	NA	NA	NA	NA	NA	NA	low	low	YES (n=1)	sub-total resection	NO	NO	SIOP LGG	wait and see	NO	NA
mnp-20-0131	high-grade glioma	Glioblastoma (GBM)	WHO tumor type	Grade 4	NA	3	10	NO	high-grade glioma	High-grade glioma, MYCN	IlluminaHumanMethylation450k	v9.0	High-grade glioma, pediatric RTK	NO	NO	8	male	inferior temporal cortex	unknown	concordance; refining class	concordance; refining class	NA	NA	NA	NA	NA	NA	NA	NA	NA	NA	NA	NA	NA	NA	NA	NA	NA	NA	high	high	YES	NA	NA	NA	HIT-HGG 2007	NA	YES	unknown
mnp-20-0132	medulloblastoma	Medulloblastoma, non-WNT/SHH	WHO tumor type	Grade 4	NA	3	0	NO	medulloblastoma	Medulloblastoma, Group 4	IlluminaHumanMethylation450k	v9.0	Medulloblastoma, Group 4	YES	NO	9	male	cerebellum, fourth ventricle	NO	concordance; refining class	concordance; refining class	NA	NA	NA	NA	NA	NA	NA	NA	NA	NA	NA	NA	NA	NA	NA	NA	NA	NA	NA	NA	YES	gross-total resection	YES	YES	I-HIT-MED Registry	NA	NO	NA
mnp-20-0133	low-grade glioma/glioneuronal tumor	Pilocytic Astrocytoma	WHO tumor type	Grade 1	NA	3	10	NO	non-classifiable tumor	Non-classifiable	IlluminaHumanMethylationEPIC	v11b4	PA/ganglioglioma, hemispheric	YES	NO	18	male	hypothalamus	unknown	unclassifiable tumor	concordance; refining class	NA	NA	NA	NA	NA	NA	NA	NA	NA	NA	NA	NA	NA	NA	NA	NA	NA	NA	low	low	YES	NA	NA	NA	NA	NA	NA	NA
mnp-20-0134	embryonal/pineal tumor	Embryonal tumor with multilayered rosettes (ETMR)	WHO tumor type	Grade 4	NA	3	10	NO	embryonal/pineal tumor	Embryonal tumor with multilayered rosettes (ETMR)	IlluminaHumanMethylationEPIC	v11b4	Embryonal tumor with multilayered rosettes (ETMR)	YES	NO	0	female	NA	NO	concordance	concordance	NA	NA	NA	NA	NA	NA	NA	NA	NA	NA	NA	NA	NA	NA	NA	NA	NA	NA	NA	NA	YES	sub-total resection	NO	YES	I-HIT-MED Registry	NA	YES	metastasis/dissemination
mnp-20-0135	medulloblastoma	Medulloblastoma, SHH	WHO tumor type	Grade 4	NA	3	10	NO	medulloblastoma	Medulloblastoma, SHH; adult	IlluminaHumanMethylationEPIC	v11b4	Medulloblastoma, SHH; adult	YES	NO	21	female	cerebellum, fourth ventricle, pons	NO	concordance; refining class	concordance; refining class	NA	NA	NA	NA	NA	NA	NA	NA	NA	NA	NA	NA	NA	NA	NA	NA	NA	NA	NA	NA	YES	NA	YES	YES	I-HIT-MED Registry	NA	NO	NA
mnp-20-0136	low-grade glioma/glioneuronal tumor	Pilocytic Astrocytoma	WHO tumor type	Grade 1	NA	0	0	NO	low-grade glioma	Pilocytic Astrocytoma (PA), posterior fossa	IlluminaHumanMethylationEPIC	v11b4	Pilocytic Astrocytoma (PA), posterior fossa	YES	NO	13	female	cerebellum	NO	concordance; refining class	concordance; refining class	NA	NA	NA	NA	NA	NA	NA	NA	NA	NA	NA	NA	NA	NA	NA	NA	NA	NA	low	low	YES (n=1)	gross-total resection	NO	NO	SIOP LGG	wait and see	NO	NA
mnp-20-0137	high-grade glioma	Anaplastic astrocytoma	WHO tumor type	Grade 3	NA	3	10	NO	non-classifiable tumor	Non-classifiable	IlluminaHumanMethylation450k	v11.0	indication for novel DNA methylation class	YES	NO	15	male	orbital frontal cortex	unknown	unclassifiable tumor	unclassifiable tumor	NA	NA	NA	NA	NA	NA	NA	NA	NA	NA	NA	NA	NA	NA	NA	NA	NA	NA	non-classifiable	other/unknown	YES	sub-total resection	YES	YES	HIT-HGG 2007	NA	YES	metastasis
mnp-20-0139	low-grade glioma/glioneuronal tumor	Pilocytic Astrocytoma	WHO tumor type	Grade 1	NA	3	10	NO	low-grade glioma	Pilocytic Astrocytoma (PA), posterior fossa	IlluminaHumanMethylationEPIC	v11b4	Pilocytic Astrocytoma (PA), posterior fossa	YES	NO	2	male	cerebellum, fourth ventricle	NO	concordance; refining class	concordance; refining class	NA	NA	NA	NA	NA	NA	NA	NA	NA	NA	NA	NA	NA	NA	NA	NA	NA	NA	low	low	YES (n=1)	gross-total resection	NO	NO	SIOP LGG	wait and see	NO	NA
mnp-20-0140	high-grade glioma	Glioblastoma (GBM)	WHO tumor type	Grade 4	NA	3	10	NO	non-classifiable tumor	Non-classifiable	IlluminaHumanMethylationEPIC	v11b4	High-grade glioma, midline	YES	NO	9	female	temporal lobe	NO	unclassifiable tumor	concordance; refining class	NA	NA	NA	NA	NA	NA	NA	NA	NA	NA	NA	NA	NA	NA	NA	NA	NA	NA	non-classifiable	high	YES	gross-total resection	YES	YES	NA	NA	NO	NA
mnp-20-0141	low-grade glioma/glioneuronal tumor	Pilocytic Astrocytoma	WHO tumor type	Grade 1	NA	3	10	NO	non-classifiable tumor	Non-classifiable	IlluminaHumanMethylationEPIC	v11b4	Low-grade glioma/glioneuronal tumor, NOS	YES	NO	3	male	basal ganglia	NO	unclassifiable tumor	concordance	NA	NA	NA	NA	NA	NA	NA	NA	NA	NA	NA	NA	NA	NA	NA	NA	NA	NA	low	low	YES (n=1)	biopsy	NO	YES (n=1)	SIOP LGG	primary chemotherapy	YES	progression
mnp-20-0142	high-grade glioma	Anaplastic astrocytoma	WHO tumor type	Grade 3	NA	NA	NA	NA	NA	insufficient tissue	NA	NA	NA	NO	NO	NA	NA	thalamus	unknown	NA	NA	NA	NA	NA	NA	NA	NA	NA	NA	NA	NA	NA	NA	NA	NA	NA	NA	NA	NA	NA	NA	YES	sub-total resection	YES	YES	HIT-HGG 2007	NA	YES	local progression
mnp-20-0143	medulloblastoma	Medulloblastoma, non-WNT/SHH	WHO tumor type	Grade 4	NA	3	10	NO	medulloblastoma	Medulloblastoma, Group 3	IlluminaHumanMethylationEPIC	v11b4	Medulloblastoma, Group 3	YES	NO	4	male	fourth ventricle	NO	concordance; refining class	concordance; refining class	NA	NA	NA	NA	NA	NA	NA	NA	NA	NA	NA	NA	NA	NA	NA	NA	NA	NA	NA	NA	YES	gross-total resection	YES	YES	I-HIT-MED Registry	NA	NA	NA
mnp-20-0145	medulloblastoma	Medulloblastoma, non-WNT/SHH	WHO tumor type	Grade 4	NA	3	10	NO	medulloblastoma	Medulloblastoma, Group 4	IlluminaHumanMethylationEPIC	v11b2	Medulloblastoma, Group 4	YES	NO	12	female	cerebellum, fourth ventricle	NO	concordance; refining class	concordance; refining class	NA	NA	NA	NA	NA	NA	NA	NA	NA	NA	NA	NA	NA	NA	NA	NA	NA	NA	NA	NA	YES	sub-total resection	YES	YES	I-HIT-MED Registry	NA	NO	NA
mnp-20-0146	low-grade glioma/glioneuronal tumor	Pilocytic Astrocytoma	WHO tumor type	Grade 1	NA	3	10	NO	low-grade glioma	Pilocytic Astrocytoma (PA), posterior fossa	IlluminaHumanMethylationEPIC	v11b4	Pilocytic Astrocytoma (PA), posterior fossa	YES	NO	2	male	cerebellum	unknown	concordance; refining class	concordance; refining class	NA	NA	NA	NA	NA	NA	NA	NA	NA	NA	NA	NA	NA	NA	NA	NA	NA	NA	low	low	YES	NA	NA	NA	NA	NA	NA	NA
mnp-20-0147	ependymal tumor	Ependymoma, WHO grade III	WHO tumor type	Grade 3	NA	0	0	YES	non-classifiable tumor	Non-classifiable	IlluminaHumanMethylationEPIC	v11b2	Embryonal tumor with multilayered rosettes (ETMR), C19MC non-amplified	YES	NO	1	male	cerebellum, third ventricle	NO	unclassifiable tumor	indication for new DNA methylation class	NA	NA	NA	NA	NA	NA	NA	NA	NA	NA	NA	NA	NA	NA	NA	NA	NA	NA	non-classifiable	non-classifiable	YES	sub-total resection	YES	YES	I-HIT-MED Registry	NA	YES	metastasis/dissemination
mnp-20-0148	medulloblastoma	Medulloblastoma, WNT	WHO tumor type	Grade 4	NA	3	10	NO	medulloblastoma	Medulloblastoma, WNT	IlluminaHumanMethylationEPIC	v11b4	Medulloblastoma, WNT	YES	NO	8	male	fourth ventricle	NO	concordance	concordance	NA	NA	NA	NA	NA	NA	NA	NA	NA	NA	NA	NA	NA	NA	NA	NA	NA	NA	NA	NA	YES	gross-total resection	YES	YES	SIOP PNET5-MB	PNET5-LR	NO	NA
mnp-20-0149	medulloblastoma	Medulloblastoma, non-WNT/SHH	WHO tumor type	Grade 4	NA	3	10	NO	medulloblastoma	Medulloblastoma, Group 3	IlluminaHumanMethylationEPIC	v11b2	Medulloblastoma, Group 3	YES	NO	3	male	cerebellum	NO	concordance; refining class	concordance; refining class	NA	NA	NA	NA	NA	NA	NA	NA	NA	NA	NA	NA	NA	NA	NA	NA	NA	NA	NA	NA	YES	NA	YES	YES	I-HIT-MED Registry	NA	YES	metastasis/dissemination
mnp-20-0150	medulloblastoma	Medulloblastoma, NOS	compatible with WHO tumor type	Grade 4	NA	3	10	NO	medulloblastoma	Medulloblastoma, Group 4	IlluminaHumanMethylationEPIC	v11b4	Medulloblastoma, Group 4	YES	NO	6	female	cerebellum, fourth ventricle	NO	concordance; refining class	concordance; refining class	NA	NA	NA	NA	NA	NA	NA	NA	NA	NA	NA	NA	NA	NA	NA	NA	NA	NA	NA	NA	YES	sub-total resection	YES	YES	I-HIT-MED Registry	NA	NO	NA
mnp-20-0151	high-grade glioma	High-grade glioma, NOS	WHO tumor type	NA	NA	3	10	NO	non-classifiable tumor	Non-classifiable	IlluminaHumanMethylationEPIC	v11b4	Neuroepithelial tumor with PATZ1 fusion	YES	YES	3	male	occipital lobe	NO	unclassifiable tumor	indication for new DNA methylation class	NA	NA	NA	NA	NA	NA	NA	NA	NA	NA	NA	NA	NA	NA	NA	NA	NA	NA	non-classifiable	other/unknown	YES	gross-total resection	YES	YES	NA	NA	NO	NA
mnp-20-0152	medulloblastoma	Medulloblastoma, non-WNT/SHH	WHO tumor type	Grade 4	NA	3	10	NO	medulloblastoma	Medulloblastoma, Group 4	IlluminaHumanMethylationEPIC	v11b4	Medulloblastoma, Group 4	YES	NO	7	female	cerebellum, fourth ventricle	NO	concordance; refining class	concordance; refining class	NA	NA	NA	NA	NA	NA	NA	NA	NA	NA	NA	NA	NA	NA	NA	NA	NA	NA	NA	NA	YES	gross-total resection	YES	YES	I-HIT-MED Registry	NA	NO	NA
mnp-20-0153	high-grade glioma	Glioblastoma, IDH-mutated	WHO tumor type	Grade 4	NA	3	10	NO	non-classifiable tumor	Non-classifiable	IlluminaHumanMethylationEPIC	v11b4	High-grade astrocytoma, IDH-mutated	YES	NO	9	female	frontal lobe	unknown	unclassifiable tumor	concordance	NA	NA	NA	NA	NA	NA	NA	NA	NA	NA	NA	NA	NA	NA	NA	NA	NA	NA	intermediate	intermediate	YES	sub-total resection	YES	YES	HIT-HGG 2007	NA	YES	metastasis
mnp-20-0154	medulloblastoma	Medulloblastoma, non-WNT/SHH	WHO tumor type	Grade 4	NA	3	10	NO	non-classifiable tumor	Non-classifiable	IlluminaHumanMethylationEPIC	v11b2	Medulloblastoma, Group 4	YES	NO	15	female	cerebellum, fourth ventricle	NO	unclassifiable tumor	concordance; refining class	NA	NA	NA	NA	NA	NA	NA	NA	NA	NA	NA	NA	NA	NA	NA	NA	NA	NA	non-classifiable	non-classifiable	YES	gross-total resection	YES	YES	I-HIT-MED Registry	NA	NO	NA
mnp-20-0155	low-grade glioma/glioneuronal tumor	Pilocytic Astrocytoma	WHO tumor type	Grade 1	NA	3	10	NO	NA	insufficient quantity	NA	NA	NA	YES	NO	11	male	NA	unknown	NA	NA	NA	NA	NA	NA	NA	NA	NA	NA	NA	NA	NA	NA	NA	NA	NA	NA	NA	NA	NA	NA	YES	NA	NA	NA	NA	NA	NA	NA
mnp-20-0156	other tumor	Germinoma	WHO tumor type	NA	NA	0	12	NO	non-classifiable tumor	Non-classifiable	IlluminaHumanMethylationEPIC	v11b2	Germinoma, KIT-related	YES	NO	8	male	pineal region	unknown	unclassifiable tumor	indication for new DNA methylation class	NA	NA	NA	NA	NA	NA	NA	NA	NA	NA	NA	NA	NA	NA	NA	NA	NA	NA	non-classifiable	non-classifiable	YES	NA	NA	NA	NA	NA	NA	NA
mnp-20-0157	low-grade glioma/glioneuronal tumor	Pilocytic Astrocytoma	WHO tumor type	Grade 1	NA	3	10	NO	low-grade glioma	Pilocytic Astrocytoma (PA), posterior fossa	IlluminaHumanMethylation450k	v11.0	Pilocytic Astrocytoma (PA), posterior fossa	YES	NO	5	male	cerebellum	NO	concordance; refining class	concordance; refining class	NA	NA	NA	NA	NA	NA	NA	NA	NA	NA	NA	NA	NA	NA	NA	NA	NA	NA	low	low	YES (n=1)	gross-total resection	NO	NO	SIOP LGG	wait and see	NO	NA
mnp-20-0158	high-grade glioma	Glioblastoma (GBM)	WHO tumor type	Grade 4	NA	3	10	NO	non-classifiable tumor	Non-classifiable	IlluminaHumanMethylationEPIC	v11b2	Pleomorphic xanthoastrocytoma (PXA)	YES	NO	6	male	temporal lobe	unknown	unclassifiable tumor	discrepant class; clinically relevant	YES	YES	YES	NO	NO	NO	YES	YES	YES	YES	NA	NA	NO	NA	NA	NA	NA	WHO-based diagnosis within spectrum of molecular diagnosis	intermediate	intermediate	YES	gross-total resection	YES	YES	NA	NA	YES	metastasis/dissemination
mnp-20-0159	high-grade glioma	Diffuse midline glioma, H3 K27-mutated	WHO tumor type	Grade 4	NA	3	10	NO	high-grade glioma	Diffuse midline glioma, H3 K27-mutated	IlluminaHumanMethylation450k	v11.0	Diffuse midline glioma, H3 K27-mutated	YES	NO	6	male	thalamus, pineal region	NO	concordance	concordance	NA	NA	NA	NA	NA	NA	NA	NA	NA	NA	NA	NA	NA	NA	NA	NA	NA	NA	high	high	YES	NA	YES	YES	NA	STUPP/BELOB	YES	progression
mnp-20-0160	low-grade glioma/glioneuronal tumor	Pilocytic Astrocytoma	suspected WHO tumor type	Grade 1	NA	3	10	NO	low-grade glioma	PA/ganglioglioma, hemispheric	IlluminaHumanMethylation450k	v11.0	Low-grade glioma/glioneuronal tumor, NOS	YES	NO	11	male	angular gyrus	NO	concordance; refining class	concordance	NA	NA	NA	NA	NA	NA	NA	NA	NA	NA	NA	NA	NA	NA	NA	NA	NA	NA	low	low	YES (n=1)	sub-total resection	NO	NO	SIOP LGG	wait and see	NO	NA
mnp-20-0161	ependymal tumor	Myxopapillary ependymoma (MPE)	WHO tumor type	Grade 1	NA	3	10	NO	ependymal tumor	Myxopapillary ependymoma (MPE)	IlluminaHumanMethylationEPIC	v11b4	Myxopapillary ependymoma (MPE)	YES	NO	14	female	spinal cord	No	concordance	concordance	NA	NA	NA	NA	NA	NA	NA	NA	NA	NA	NA	NA	NA	NA	NA	NA	NA	NA	NA	NA	YES	gross-total resection	NO	NO	NA	NA	NO	NA
mnp-20-0162	low-grade glioma/glioneuronal tumor	Pilocytic Astrocytoma	WHO tumor type	Grade 1	NA	3	10	NO	non-classifiable tumor	Non-classifiable	IlluminaHumanMethylationEPIC	v11b4	Low-grade glioma/glioneuronal tumor, NOS	YES	NO	12	female	medulla oblongata	Neurofibromatosis type 1	unclassifiable tumor	concordance	NA	NA	NA	NA	NA	NA	NA	NA	NA	NA	NA	NA	NA	NA	NA	NA	NA	NA	non-classifiable	non-classifiable	YES (n=2)	sub-total resection	NO	YES (n=1)	SIOP LGG	primary chemotherapy	YES	progression
mnp-20-0163	low-grade glioma/glioneuronal tumor	Pilocytic Astrocytoma	compatible with WHO tumor type	Grade 1	NA	0	2	NO	NA	insufficient quantity	NA	NA	NA	YES	NO	1	female	NA	unknown	NA	NA	NA	NA	NA	NA	NA	NA	NA	NA	NA	NA	NA	NA	NA	NA	NA	NA	NA	NA	NA	NA	YES	NA	NA	NA	NA	NA	NA	NA
mnp-20-0165	other tumor	Atypical choroid plexus papilloma	WHO tumor type	Grade 2	NA	3	10	NO	other tumor	Choroid plexus tumor, ped. type A	IlluminaHumanMethylationEPIC	v11b4	Choroid plexus tumor, ped. type A	YES	NO	5	male	third ventricle	unknown	concordance; refining class	concordance; refining class	NA	NA	NA	NA	NA	NA	NA	NA	NA	NA	NA	NA	NA	NA	NA	NA	NA	NA	NA	NA	YES	NA	NA	NA	NA	NA	NA	NA
mnp-20-0166	high-grade glioma	Glioblastoma (GBM)	WHO tumor type	Grade 4	NA	0	10	NO	embryonal/pineal tumor	CNS Neuroblastoma, FOXR2-activated	IlluminaHumanMethylationEPIC	v11b4	CNS Neuroblastoma, FOXR2-activated	YES	NO	1	male	hypothalamus	No	discrepant category; clinically relevant	discrepant category; clinically relevant	YES	YES	YES	NO	YES	NO	YES	NA	NA	NO	NA	NA	NO	NA	NA	NA	NA	Integrated diagnosis based on molecular diagnosis	intermediate	intermediate	YES	sub-total resection	YES	YES	NA	NA	YES	relapse
mnp-20-0167	high-grade glioma	Glioblastoma (GBM)	WHO tumor type	Grade 4	NA	3	10	NO	non-classifiable tumor	Non-classifiable	IlluminaHumanMethylationEPIC	v11b2	Ependymoma, posterior fossa A	YES	NO	8	male	cerebellum, fourth ventricle	unknown	unclassifiable tumor	discrepant category; clinically relevant	YES	YES	YES	NO	NO	NO	YES	NA	NA	YES	YES	NA	NO	NA	NA	NA	NA	discrepancy irresolvable	non-classifiable	other/unknown	YES	sub-total resection	YES	YES	HIT-HGG 2007	NA	YES	metastasis
mnp-20-0168	low-grade glioma/glioneuronal tumor	Pilocytic Astrocytoma	WHO tumor type	Grade 1	NA	3	10	NO	NA	insufficient quality	NA	v11b4	NA	YES	NO	14	male	thalamus	NO	NA	NA	NA	NA	NA	NA	NA	NA	NA	NA	NA	NA	NA	NA	NA	NA	NA	NA	NA	NA	NA	NA	YES (n=1)	biopsy	NO	YES (n=1)	SIOP LGG	primary chemotherapy	YES	progression
mnp-20-0169	low-grade glioma/glioneuronal tumor	Pilocytic Astrocytoma	WHO tumor type	Grade 1	NA	3	10	NO	low-grade glioma	Pilocytic Astrocytoma (PA), posterior fossa	IlluminaHumanMethylationEPIC	v11b4	Pilocytic Astrocytoma (PA), posterior fossa	YES	NO	4	male	cerebellum	NO	concordance; refining class	concordance; refining class	NA	NA	NA	NA	NA	NA	NA	NA	NA	NA	NA	NA	NA	NA	NA	NA	NA	NA	low	low	YES (n=1)	sub-total resection	NO	NO	SIOP LGG	wait and see	YES	progression
mnp-20-0172	low-grade glioma/glioneuronal tumor	Pilocytic Astrocytoma	compatible with WHO tumor type	Grade 1	NA	3	10	NO	low-grade glioma	Pilocytic Astrocytoma (PA), posterior fossa	IlluminaHumanMethylationEPIC	v11b2	Pilocytic Astrocytoma (PA), posterior fossa	YES	NO	8	female	cerebellum	NO	concordance; refining class	concordance; refining class	NA	NA	NA	NA	NA	NA	NA	NA	NA	NA	NA	NA	NA	NA	NA	NA	NA	NA	low	low	YES (n=1)	gross-total resection	NO	NO	SIOP LGG	wait and see	YES	progression
mnp-20-0173	low-grade glioma/glioneuronal tumor	Ganglioglioma	compatible with WHO tumor type	Grade 1	NA	3	10	NO	non-classifiable tumor	Non-classifiable	IlluminaHumanMethylationEPIC	v11b4	PA/ganglioglioma, hemispheric	YES	YES	17	male	frontal lobe	NO	unclassifiable tumor	concordance; refining class	NA	NA	NA	NA	NA	NA	NA	NA	NA	NA	NA	NA	NA	NA	NA	NA	NA	NA	low	low	YES (n=1)	gross-total resection	NO	NO	SIOP LGG	wait and see	NO	NA
mnp-20-0175	high-grade glioma	Diffuse midline glioma, H3 K27-mutated	WHO tumor type	Grade 4	NA	0	10	NO	high-grade glioma	Diffuse midline glioma, H3 K27-mutated	IlluminaHumanMethylationEPIC	v11b2	Diffuse midline glioma, H3 K27-mutated	YES	NO	13	female	spinal cord	unknown	concordance	concordance	NA	NA	NA	NA	NA	NA	NA	NA	NA	NA	NA	NA	NA	NA	NA	NA	NA	NA	high	high	YES	sub-total resection	YES	YES	HIT-HGG 2007	NA	YES	metastasis
mnp-20-0176	other tumor	Chordoma	WHO tumor type	Grade 1	NA	3	10	NO	other tumor	Chordoma	IlluminaHumanMethylationEPIC	v11b4	Chordoma	YES	NO	15	female	NA	unknown	concordance	concordance	NA	NA	NA	NA	NA	NA	NA	NA	NA	NA	NA	NA	NA	NA	NA	NA	NA	NA	NA	NA	YES	NA	NA	NA	NA	NA	NA	NA
mnp-20-0177	embryonal/pineal tumor	Pineoblastoma	WHO tumor type	Grade 4	NA	0	10	NO	embryonal/pineal tumor	Pineoblastoma, Group B	IlluminaHumanMethylation450k	v9.0	Pineoblastoma, Group B	YES	NO	16	female	pineal region	NO	concordance; refining class	concordance; refining class	NA	NA	NA	NA	NA	NA	NA	NA	NA	NA	NA	NA	NA	NA	NA	NA	NA	NA	NA	NA	YES	sub-total resection	YES	YES	I-HIT-MED Registry	NA	NO	NA
mnp-20-0178	low-grade glioma/glioneuronal tumor	Pilocytic Astrocytoma	WHO tumor type	Grade 1	NA	0	10	NO	low-grade glioma	Pilocytic Astrocytoma (PA), posterior fossa	IlluminaHumanMethylation450k	v11.0	Pilocytic Astrocytoma (PA), posterior fossa	YES	NO	12	male	fourth ventricle	NO	concordance; refining class	concordance; refining class	NA	NA	NA	NA	NA	NA	NA	NA	NA	NA	NA	NA	NA	NA	NA	NA	NA	NA	low	low	YES (n=2)	sub-total resection	NO	YES (n=2)	SIOP LGG	primary chemotherapy	YES	progression
mnp-20-0179	high-grade glioma	Diffuse midline glioma, H3 K27-mutated	WHO tumor type	Grade 4	NA	3	10	NO	high-grade glioma	Diffuse midline glioma, H3 K27-mutated	IlluminaHumanMethylationEPIC	v11b2	Diffuse midline glioma, H3 K27-mutated	YES	NO	13	male	spinal cord	unknown	concordance	concordance	NA	NA	NA	NA	NA	NA	NA	NA	NA	NA	NA	NA	NA	NA	NA	NA	NA	NA	high	high	YES	biopsy	YES	YES	HIT-HGG 2007	NA	YES	local progression
mnp-20-0180	low-grade glioma/glioneuronal tumor	Pilocytic Astrocytoma	WHO tumor type	Grade 1	NA	3	10	NO	low-grade glioma	Pilocytic Astrocytoma (PA), posterior fossa	IlluminaHumanMethylationEPIC	v11b4	Pilocytic Astrocytoma (PA), posterior fossa	YES	NO	9	female	fourth ventricle, cerebellum	NO	concordance; refining class	concordance; refining class	NA	NA	NA	NA	NA	NA	NA	NA	NA	NA	NA	NA	NA	NA	NA	NA	NA	NA	low	low	YES (n=1)	sub-total resection	NO	NO	SIOP LGG	wait and see	NO	NA
mnp-20-0181	ependymal tumor	Ependymoma, WHO grade III	WHO tumor type	Grade 3	NA	3	10	NO	ependymal tumor	Ependymoma, posterior fossa A	IlluminaHumanMethylationEPIC	v11b4	Ependymoma, posterior fossa A	YES	NO	2	female	cerebellum, fourth ventricle	NO	concordance; refining class	concordance; refining class	NA	NA	NA	NA	NA	NA	NA	NA	NA	NA	NA	NA	NA	NA	NA	NA	NA	NA	NA	NA	YES	sub-total resection	YES	YES	SIOP Ependymoma II	EP II - stratum II	NO	NA
mnp-20-0182	low-grade glioma/glioneuronal tumor	Low-grade astrocytoma, NOS	descriptive diagnosis	NA	glioma with astrocytic differentiation without evidence of anaplasia	3	10	NO	low-grade glioma	Pilocytic Astrocytoma (PA), posterior fossa	IlluminaHumanMethylationEPIC	v11b2	Pilocytic Astrocytoma (PA), posterior fossa	YES	NO	9	female	cerebellum, fourth ventricle	unknown	concordance; refining class	concordance; refining class	NA	NA	NA	NA	NA	NA	NA	NA	NA	NA	NA	NA	NA	NA	NA	NA	NA	NA	low	low	YES	NA	NA	NA	NA	NA	NA	NA
mnp-20-0183	high-grade glioma	Glioblastoma, IDH-mutated	WHO tumor type	Grade 4	NA	3	10	NO	low-grade glioma	Astrocytoma, IDH-mutated	IlluminaHumanMethylationEPIC	v11b4	Astrocytoma, IDH-mutated	YES	NO	21	female	frontal lobe	NO	discrepant class; not clinically relevant	discrepant class; not clinically relevant	NA	NA	NA	NA	NA	NA	NA	NA	NA	NA	NA	NA	NA	NA	NA	NA	NA	NA	intermediate	intermediate	YES	sub-total resection	YES	NA	NA	NA	YES	death
mnp-20-0184	medulloblastoma	Medulloblastoma, SHH	WHO tumor type	Grade 4	NA	3	10	NO	medulloblastoma	Medulloblastoma, SHH; infant	IlluminaHumanMethylationEPIC	v11b4	Medulloblastoma, SHH; infant	YES	NO	2	male	cerebellum	NO	concordance; refining class	concordance; refining class	NA	NA	NA	NA	NA	NA	NA	NA	NA	NA	NA	NA	NA	NA	NA	NA	NA	NA	NA	NA	YES	gross-total resection	YES	YES	I-HIT-MED Registry	NA	YES	local progression/recurrence
mnp-20-0185	high-grade glioma	Anaplastic pilocytic astrocytoma	compatible with WHO tumor type	Grade 3	NA	3	10	NO	non-classifiable tumor	Non-classifiable	IlluminaHumanMethylation450k	v11b2	Low-grade glioma/glioneuronal tumor, NOS	YES	NO	13	female	NA	Neurofibromatosis type 1	unclassifiable tumor	discrepant category; clinically relevant	NA	NA	NA	NA	NA	NA	NA	NA	NA	NA	NA	NA	NA	NA	NA	NA	NA	NA	non-classifiable	low	YES	NA	NA	NA	NA	NA	NA	NA
mnp-20-0188	embryonal/pineal tumor	Embryonal tumor with multilayered rosettes (ETMR)	WHO tumor type	Grade 4	NA	3	10	NO	embryonal/pineal tumor	Embryonal tumor with multilayered rosettes (ETMR)	IlluminaHumanMethylationEPIC	v11b4	Embryonal tumor with multilayered rosettes (ETMR)	YES	NO	3	male	parietal lobe	NO	concordance	concordance	NA	NA	NA	NA	NA	NA	NA	NA	NA	NA	NA	NA	NA	NA	NA	NA	NA	NA	NA	NA	YES	gross-total resection	NA	YES	I-HIT-MED Registry	NA	NO	NA
mnp-20-0189	low-grade glioma/glioneuronal tumor	Pilocytic Astrocytoma	WHO tumor type	Grade 1	NA	3	10	NO	non-classifiable tumor	Non-classifiable	IlluminaHumanMethylationEPIC	v11b2	PA/ganglioglioma, hemispheric	NO	NO	2	male	hypothalamus	NO	unclassifiable tumor	concordance; refining class	NA	NA	NA	NA	NA	NA	NA	NA	NA	NA	NA	NA	NA	NA	NA	NA	NA	NA	non-classifiable	non-classifiable	YES (n=1)	sub-total resection	NO	NO	SIOP LGG	wait and see	NO	NA
mnp-20-0192	high-grade glioma	Diffuse midline glioma, H3 K27-mutated	WHO tumor type	Grade 4	NA	3	10	NO	high-grade glioma	Diffuse midline glioma, H3 K27-mutated	IlluminaHumanMethylationEPIC	v11b4	Diffuse midline glioma, H3 K27-mutated	YES	NO	14	female	brain stem	NO	concordance	concordance	NA	NA	NA	NA	NA	NA	NA	NA	NA	NA	NA	NA	NA	NA	NA	NA	NA	NA	high	high	YES	biopsy	YES	YES	NA	HIT-HGG 2007	YES	progression
mnp-20-0193	other tumor	Adamantinomatous craniopharyngioma	WHO tumor type	Grade 1	NA	4	10	NO	non-classifiable tumor	Non-classifiable	IlluminaHumanMethylationEPIC	v11b4	Adamantinomatous craniopharyngioma	YES	NO	11	female	hypothalamus	unknown	unclassifiable tumor	concordance	NA	NA	NA	NA	NA	NA	NA	NA	NA	NA	NA	NA	NA	NA	NA	NA	NA	NA	non-classifiable	non-classifiable	YES	gross-total resection	NA	NA	KRANIOPHARYNGEOM 2007	NA	YES	relapse
mnp-20-0197	low-grade glioma/glioneuronal tumor	Pilocytic Astrocytoma	compatible with WHO tumor type	Grade 1	NA	3	10	NO	low tumor tissue	Control, reactive tissue	IlluminaHumanMethylationEPIC	v11b4	Control, reactive tissue	YES	NO	14	male	cerebellum, fourth ventricle	NO	low tumor content	low tumor content	NA	NA	NA	NA	NA	NA	NA	NA	NA	NA	NA	NA	NA	NA	NA	NA	NA	NA	non-classifiable	non-classifiable	YES (n=2)	sub-total resection	NO	YES (n=1)	SIOP LGG	primary chemotherapy	YES	first non-surgical therapy
mnp-20-0198	ependymal tumor	Ependymoma, WHO grade III	WHO tumor type	Grade 3	NA	3	10	NO	ependymal tumor	Ependymoma, posterior fossa A	IlluminaHumanMethylation450k	v11.0	Ependymoma, posterior fossa A	YES	NO	1	male	cerebellum, fourth ventricle	NO	concordance; refining class	concordance; refining class	NA	NA	NA	NA	NA	NA	NA	NA	NA	NA	NA	NA	NA	NA	NA	NA	NA	NA	NA	NA	YES	gross-total resection	YES	YES	I-HIT-MED Registry	NA	YES	local progression/recurrence
mnp-20-0201	ependymal tumor	Ependymoma, WHO grade III	WHO tumor type	Grade 3	NA	3	10	NO	ependymal tumor	Ependymoma, posterior fossa A	IlluminaHumanMethylationEPIC	v11b2	Ependymoma, posterior fossa A	YES	NO	7	female	cerebellum, fourth ventricle, medulla oblongata	NO	concordance; refining class	concordance; refining class	NA	NA	NA	NA	NA	NA	NA	NA	NA	NA	NA	NA	NA	NA	NA	NA	NA	NA	NA	NA	YES	sub-total resection	YES	YES	I-HIT-MED Registry	NA	YES	local progression/recurrence
mnp-20-0202	high-grade glioma	Diffuse midline glioma, H3 K27-mutated	WHO tumor type	Grade 4	NA	3	10	NO	high-grade glioma	Diffuse midline glioma, H3 K27-mutated	IlluminaHumanMethylationEPIC	v11b2	Diffuse midline glioma, H3 K27-mutated	YES	NO	5	female	medulla oblongata	unknown	concordance	concordance	NA	NA	NA	NA	NA	NA	NA	NA	NA	NA	NA	NA	NA	NA	NA	NA	NA	NA	high	high	YES	sub-total resection	YES	YES	NA	NA	NA	NA
mnp-20-0203	medulloblastoma	Medulloblastoma, non-WNT/SHH	WHO tumor type	Grade 4	NA	3	10	NO	medulloblastoma	Medulloblastoma, Group 4	IlluminaHumanMethylationEPIC	v11b4	Medulloblastoma, Group 4	YES	NO	11	male	cerebellum	NO	concordance; refining class	concordance; refining class	NA	NA	NA	NA	NA	NA	NA	NA	NA	NA	NA	NA	NA	NA	NA	NA	NA	NA	NA	NA	YES	gross-total resection	YES	YES	I-HIT-MED Registry	NA	NO	NA
mnp-20-0206	high-grade glioma	Anaplastic astrocytoma	WHO tumor type	Grade 3	NA	3	10	NO	high-grade glioma	Anaplastic pilocytic astrocytoma	IlluminaHumanMethylationEPIC	v11b2	Posterior fossa glioblastoma, H3 and IDH-wildtype	YES	NO	9	male	cerebellum	Noonan syndrome	discrepant class; not clinically relevant	indication for new DNA methylation class	YES	YES	YES	NO	NO	NO	YES	YES	YES	YES	YES	YES	NO	NA	NA	NA	NA	discrepancy irresolvable	intermediate	intermediate	YES	sub-total resection	YES	YES	HIT-HGG 2007	NA	YES	metastasis
mnp-20-0207	low-grade glioma/glioneuronal tumor	Pilocytic Astrocytoma	WHO tumor type	Grade 1	NA	3	10	NO	low-grade glioma	PA, midline	IlluminaHumanMethylationEPIC	v11b4	PA, midline	YES	NO	9	female	orbital frontal cortex	NO	concordance; refining class	concordance; refining class	NA	NA	NA	NA	NA	NA	NA	NA	NA	NA	NA	NA	NA	NA	NA	NA	NA	NA	low	low	YES (n=1)	biopsy	NO	YES (n=4)	SIOP LGG	primary chemotherapy	YES	first non-surgical therapy
mnp-20-0208	medulloblastoma	Medulloblastoma, non-WNT/SHH	WHO tumor type	Grade 4	NA	3	10	NO	medulloblastoma	Medulloblastoma, Group 3	IlluminaHumanMethylationEPIC	v11b4	Medulloblastoma, Group 3	YES	NO	10	female	cerebellum, fourth ventricle	YES	concordance; refining class	concordance; refining class	NA	NA	NA	NA	NA	NA	NA	NA	NA	NA	NA	NA	NA	NA	NA	NA	NA	NA	NA	NA	YES	gross-total resection	YES	YES	I-HIT-MED Registry	NA	NO	NA
mnp-20-0209	other tumor	Langerhans cell histiocytosis (LCH)	compatible with WHO tumor type	NA	NA	3	10	NO	non-classifiable tumor	Non-classifiable	IlluminaHumanMethylationEPIC	v11b4	Control, reactive tissue	YES	YES	4	female	temporal lobe	unknown	unclassifiable tumor	low tumor content	NA	NA	NA	NA	NA	NA	NA	NA	NA	NA	NA	NA	NA	NA	NA	NA	NA	NA	intermediate	intermediate	YES	NA	NA	NA	NA	NA	NA	NA
mnp-20-0210	non-neoplastic tissue	Non-neoplastic tissue	NA	NA	NA	0	0	YES	low-grade glioma	Pilocytic Astrocytoma (PA), posterior fossa	IlluminaHumanMethylationEPIC	v11b2	Pilocytic Astrocytoma (PA), posterior fossa	YES	NO	7	female	pons	Neurofibromatosis type 1	discrepant category; clinically relevant	discrepant category; clinically relevant	NA	NA	NA	NA	NA	NA	NA	NA	NA	NA	NA	NA	NA	NA	NA	NA	NA	NA	low	low	YES (n=1)	biopsy	NO	YES (n=1)	SIOP LGG	primary chemotherapy	YES	progression
mnp-20-0211	other tumor	Adamantinomatous craniopharyngioma	WHO tumor type	Grade 1	NA	NA	NA	NA	non-classifiable tumor	Non-classifiable	IlluminaHumanMethylationEPIC	v11b4	Craniopharyngeoma, NOS	YES	NO	17	male	pituitary gland	unknown	unclassifiable tumor	concordance	NA	NA	NA	NA	NA	NA	NA	NA	NA	NA	NA	NA	NA	NA	NA	NA	NA	NA	non-classifiable	non-classifiable	YES	sub-total resection	YES	NA	KRANIOPHARYNGEOM 2007	NA	NO	NA
mnp-20-0212	ependymal tumor	Myxopapillary ependymoma (MPE)	WHO tumor type	Grade 1	NA	3	10	NO	ependymal tumor	Myxopapillary ependymoma (MPE)	IlluminaHumanMethylationEPIC	v11b4	Myxopapillary ependymoma (MPE)	YES	NO	9	female	spinal cord	unknown	concordance	concordance	NA	NA	NA	NA	NA	NA	NA	NA	NA	NA	NA	NA	NA	NA	NA	NA	NA	NA	NA	NA	YES	NA	NA	NA	NA	NA	NA	NA
mnp-20-0213	low-grade glioma/glioneuronal tumor	Pilocytic Astrocytoma	WHO tumor type	Grade 1	NA	3	10	NO	low-grade glioma	Pilocytic Astrocytoma (PA), posterior fossa	IlluminaHumanMethylationEPIC	v11b2	Pilocytic Astrocytoma (PA), posterior fossa	YES	NO	7	male	cerebellum	NO	concordance; refining class	concordance; refining class	NA	NA	NA	NA	NA	NA	NA	NA	NA	NA	NA	NA	NA	NA	NA	NA	NA	NA	low	low	YES (n=1)	gross-total resection	NO	NO	SIOP LGG	wait and see	YES	progression
mnp-20-0214	no category applicable	Descriptive diagnosis	descriptive diagnosis	NA	malignant small cell tumor with coexpression of mesenchymal and epithelial markers	0	10	NO	non-classifiable tumor	Non-classifiable	IlluminaHumanMethylationEPIC	v11b4	Supratentorial ependymoma, subtype RELA-like, subclass C	YES	NO	1	male	temporal lobe	No	unclassifiable tumor	indication for new DNA methylation class	NA	NA	NA	NA	NA	NA	NA	NA	NA	NA	NA	NA	NA	NA	NA	NA	NA	NA	non-classifiable	non-classifiable	YES	gross-total resection	YES	YES	ACNS0334	arm B	NO	NA
mnp-20-0215	low-grade glioma/glioneuronal tumor	Desmoplastic infantile ganglioglioma/astrocytoma	WHO tumor type	Grade 1	NA	3	10	NO	non-classifiable tumor	Non-classifiable	IlluminaHumanMethylationEPIC	v11b4	Infantile hemispheric glioma	YES	NO	0	female	occipital lobe, parietal lobe, frontal lobe, temporal lobe	NO	unclassifiable tumor	concordance; refining class	NA	NA	NA	NA	NA	NA	NA	NA	NA	NA	NA	NA	NA	NA	NA	NA	NA	NA	non-classifiable	non-classifiable	YES (n=1)	sub-total resection	NO	NO	SIOP LGG	wait and see	NO	NA
mnp-20-0218	non-neoplastic tissue	Non-neoplastic tissue	NA	NA	NA	NA	NA	NA	NA	insufficient tissue	NA	NA	NA	NO	NO	NA	NA	NA	unknown	NA	NA	NA	NA	NA	NA	NA	NA	NA	NA	NA	NA	NA	NA	NA	NA	NA	NA	NA	NA	NA	NA	YES	NA	NA	NA	NA	NA	NA	NA
mnp-20-0219	low-grade glioma/glioneuronal tumor	Ganglioglioma	WHO tumor type	Grade 1	NA	3	10	NO	non-classifiable tumor	Non-classifiable	IlluminaHumanMethylation450k	v11.0	PA/ganglioglioma, hemispheric	YES	NO	6	female	frontal lobe	NO	unclassifiable tumor	concordance; refining class	NA	NA	NA	NA	NA	NA	NA	NA	NA	NA	NA	NA	NA	NA	NA	NA	NA	NA	non-classifiable	non-classifiable	YES (n=2)	sub-total resection	NO	NO	SIOP LGG	wait and see	NO	NA
mnp-20-0220	high-grade glioma	Glioblastoma (GBM)	WHO tumor type	Grade 4	NA	3	10	NO	non-classifiable tumor	Non-classifiable	IlluminaHumanMethylationEPIC	v11b2	High-grade glioma, midline	NO	NO	5	female	spinal cord	unknown	unclassifiable tumor	concordance; refining class	NA	NA	NA	NA	NA	NA	NA	NA	NA	NA	NA	NA	NA	NA	NA	NA	NA	NA	non-classifiable	high	YES	sub-total resection	YES	YES	HIT-HGG 2007	NA	YES	local progression
mnp-20-0221	low-grade glioma/glioneuronal tumor	Dysembryoplastic neuroepithelial tumor (DNET)	WHO tumor type	Grade 1	NA	0	10	NO	low-grade glioma	Dysembryoplastic neuroepithelial tumor (DNET)	IlluminaHumanMethylationEPIC	v11b4	Dysembryoplastic neuroepithelial tumor (DNET)	YES	NO	6	female	parietal lobe	NO	concordance	concordance	NA	NA	NA	NA	NA	NA	NA	NA	NA	NA	NA	NA	NA	NA	NA	NA	NA	NA	NA	NA	YES (n=1)	sub-total resection	NO	NO	SIOP LGG	wait and see	YES	progression
mnp-20-0223	low-grade glioma/glioneuronal tumor	Dysembryoplastic neuroepithelial tumor (DNET)	WHO tumor type	Grade 1	NA	3	10	NO	low-grade glioma	Dysembryoplastic neuroepithelial tumor (DNET)	IlluminaHumanMethylationEPIC	v11b2	Dysembryoplastic neuroepithelial tumor (DNET)	YES	NO	8	female	inferior temporal cortex	NO	concordance	concordance	NA	NA	NA	NA	NA	NA	NA	NA	NA	NA	NA	NA	NA	NA	NA	NA	NA	NA	NA	NA	YES (n=1)	sub-total resection	NO	NO	SIOP LGG	wait and see	NO	NA
mnp-20-0224	low-grade glioma/glioneuronal tumor	Pilocytic Astrocytoma	WHO tumor type	Grade 1	NA	3	10	NO	low-grade glioma	Pilocytic Astrocytoma (PA), posterior fossa	IlluminaHumanMethylationEPIC	v11b4	Pilocytic Astrocytoma (PA), posterior fossa	YES	NO	6	male	fourth ventricle	No	concordance; refining class	concordance; refining class	NA	NA	NA	NA	NA	NA	NA	NA	NA	NA	NA	NA	NA	NA	NA	NA	NA	NA	low	low	YES	gross-total resection	NO	NO	NA	NA	NO	NA
mnp-20-0226	high-grade glioma	Glioblastoma (GBM)	WHO tumor type	Grade 4	NA	3	10	NO	high-grade glioma	High-grade glioma, midline	IlluminaHumanMethylationEPIC	v11b2	High-grade glioma, midline	YES	NO	8	male	frontal lobe	suspected predisposition	concordance; refining class	concordance; refining class	NA	NA	NA	NA	NA	NA	NA	NA	NA	NA	NA	NA	NA	NA	NA	NA	NA	NA	high	high	YES	NA	YES	YES	NA	NA	YES	progression
mnp-20-0229	low-grade glioma/glioneuronal tumor	Ganglioglioma	WHO tumor type	Grade 1	NA	3	10	NO	low-grade glioma	PA, midline	IlluminaHumanMethylationEPIC	v11b4	PA, midline	YES	NO	12	male	pons, thalamus	unknown	discrepant class; not clinically relevant	discrepant class; not clinically relevant	NA	NA	NA	NA	NA	NA	NA	NA	NA	NA	NA	NA	NA	NA	NA	NA	NA	NA	low	low	YES	NA	NA	NA	NA	NA	NA	NA
mnp-20-0232	high-grade glioma	Anaplastic pilocytic astrocytoma	compatible with WHO tumor type	Grade 3	NA	3	10	NO	low-grade glioma	PA, midline	IlluminaHumanMethylationEPIC	v11b4	PA, midline	YES	NO	1	female	supratentorial midline	unknown	discrepant class; clinically relevant	discrepant class; clinically relevant	YES	YES	YES	NO	NO	YES	YES	YES	YES	YES	YES	YES	NO	NA	NA	young child, piloid features, high mitotic acitivity, high proliferation activity, palisading necrosis	high mitotic activity, high proliferation activity, palisading necrosis	discrepancy irresolvable	low	low	YES	NA	NA	NA	NA	NA	NA	NA
mnp-20-0233	high-grade glioma	Diffuse midline glioma, H3 K27-mutated	WHO tumor type	Grade 4	NA	3	10	NO	high-grade glioma	Diffuse midline glioma, H3 K27-mutated	IlluminaHumanMethylationEPIC	v11b4	Diffuse midline glioma, H3 K27-mutated	YES	NO	17	female	NA	unknown	concordance	concordance	NA	NA	NA	NA	NA	NA	NA	NA	NA	NA	NA	NA	NA	NA	NA	NA	NA	NA	high	high	YES	NA	NA	NA	NA	NA	NA	NA
mnp-20-0234	ependymal tumor	Ependymoma, ZFTA fusion-positive	WHO tumor type	NA	NA	3	10	NO	ependymal tumor	Ependymoma, ZFTA fusion-positive	IlluminaHumanMethylation450k	v9.0	Ependymoma, ZFTA fusion-positive	YES	NO	1	male	frontal lobe	NO	concordance	concordance	NA	NA	NA	NA	NA	NA	NA	NA	NA	NA	NA	NA	NA	NA	NA	NA	NA	NA	NA	NA	YES	gross-total resection	YES	NO	I-HIT-MED Registry	NA	YES	metastasis/dissemination
mnp-20-0235	low-grade glioma/glioneuronal tumor	Low-grade astrocytoma, NOS	descriptive diagnosis	NA	low-grade astrocytic tumor	3	10	NO	NA	insufficient quantity	NA	NA	NA	YES	YES	3	male	brain stem	Neurofibromatosis type 1	NA	NA	NA	NA	NA	NA	NA	NA	NA	NA	NA	NA	NA	NA	NA	NA	NA	NA	NA	NA	NA	NA	YES (n=1)	biopsy	NO	YES (n=1)	SIOP LGG	primary chemotherapy	YES	first non-surgical therapy
mnp-20-0237	low-grade glioma/glioneuronal tumor	Pilocytic Astrocytoma	WHO tumor type	Grade 1	NA	0	10	NO	low-grade glioma	Pilocytic Astrocytoma (PA), posterior fossa	IlluminaHumanMethylation450k	v9.0	Pilocytic Astrocytoma (PA), posterior fossa	YES	NO	2	female	fourth ventricle	NO	concordance; refining class	concordance; refining class	NA	NA	NA	NA	NA	NA	NA	NA	NA	NA	NA	NA	NA	NA	NA	NA	NA	NA	low	low	YES (n=1)	gross-total resection	NO	NO	SIOP LGG	wait and see	NO	NA
mnp-20-0238	low-grade glioma/glioneuronal tumor	Pilocytic Astrocytoma	WHO tumor type	Grade 1	NA	3	4	NO	non-classifiable tumor	Non-classifiable	IlluminaHumanMethylationEPIC	v11b4	Pilocytic Astrocytoma (PA), posterior fossa	YES	NO	2	male	cerebellum, brain stem	unknown	unclassifiable tumor	concordance; refining class	NA	NA	NA	NA	NA	NA	NA	NA	NA	NA	NA	NA	NA	NA	NA	NA	NA	NA	non-classifiable	non-classifiable	YES	NA	NA	NA	NA	NA	NA	NA
mnp-20-0239	low-grade glioma/glioneuronal tumor	Low-grade astrocytoma, NOS	descriptive diagnosis	NA	low-grade glial tumor	0	0	YES	non-classifiable tumor	Non-classifiable	IlluminaHumanMethylation450k	v9.0	Dysembryoplastic neuroepithelial tumor (DNET)	NO	NO	2	female	pons, cerebellum	NO	unclassifiable tumor	concordance; refining class	NA	NA	NA	NA	NA	NA	NA	NA	NA	NA	NA	NA	NA	NA	NA	NA	NA	NA	non-classifiable	non-classifiable	YES (n=2)	biopsy	NO	YES (n=1)	SIOP LGG	primary chemotherapy	YES	first non-surgical therapy
mnp-20-0243	low-grade glioma/glioneuronal tumor	Pilocytic Astrocytoma	WHO tumor type	Grade 1	NA	3	10	NO	non-classifiable tumor	Non-classifiable	IlluminaHumanMethylationEPIC	v11b4	Low-grade glioma/glioneuronal tumor, NOS	YES	NO	16	male	third ventricle	NO	unclassifiable tumor	concordance	NA	NA	NA	NA	NA	NA	NA	NA	NA	NA	NA	NA	NA	NA	NA	NA	NA	NA	non-classifiable	non-classifiable	YES (n=1)	sub-total resection	YES	NO	SIOP LGG	primary radiotherapy	YES	first non-surgical therapy
mnp-20-0245	other tumor	Meningioma, WHO grade I	WHO tumor type	Grade 1	NA	3	10	NO	other tumor	Meningioma	IlluminaHumanMethylationEPIC	v11b2	Meningioma	YES	NO	11	female	spinal cord	unknown	concordance	concordance	NA	NA	NA	NA	NA	NA	NA	NA	NA	NA	NA	NA	NA	NA	NA	NA	NA	NA	NA	NA	YES	NA	NA	NA	NA	NA	NA	NA
mnp-20-0246	high-grade glioma	Anaplastic astrocytoma	WHO tumor type	Grade 3	NA	3	10	NO	low-grade glioma	Ganglioglioma	IlluminaHumanMethylationEPIC	v11b4	Ganglioglioma	YES	NO	2	female	NA	unknown	discrepant category; clinically relevant	discrepant category; clinically relevant	YES	YES	YES	NO	NO	NO	YES	NA	NA	YES	YES	YES	NO	NA	NA	young child, diffusely infiltrating astrocytic glioma, no dysplastic ganglionic component, increased mitotic and proliferative activity	increased mitotic activity	discrepancy irresolvable	low	low	YES	NA	NA	NA	NA	NA	NO	NA
mnp-20-0247	ependymal tumor	Ependymoma, WHO grade III	WHO tumor type	Grade 3	NA	3	10	NO	non-classifiable tumor	Non-classifiable	IlluminaHumanMethylationEPIC	v11b2	Ependymoma, posterior fossa A	NO	NO	12	female	brain stem, fourth ventricle	unknown	unclassifiable tumor	concordance; refining class	NA	NA	NA	NA	NA	NA	NA	NA	NA	NA	NA	NA	NA	NA	NA	NA	NA	NA	non-classifiable	non-classifiable	YES	NA	NA	NA	NA	NA	NA	NA
mnp-20-0248	low-grade glioma/glioneuronal tumor	Diffuse astrocytoma	compatible with WHO tumor type	Grade 2	NA	3	10	NO	non-classifiable tumor	Non-classifiable	IlluminaHumanMethylationEPIC	v11b4	Low-grade glioma/glioneuronal tumor, NOS	YES	NO	12	female	pineal region	unknown	unclassifiable tumor	concordance	NA	NA	NA	NA	NA	NA	NA	NA	NA	NA	NA	NA	NA	NA	NA	NA	NA	NA	low	low	YES	NA	NA	NA	NA	NA	NA	NA
mnp-20-0249	low-grade glioma/glioneuronal tumor	Pilocytic Astrocytoma	WHO tumor type	Grade 1	NA	3	10	NO	low-grade glioma	Pilocytic Astrocytoma (PA), posterior fossa	IlluminaHumanMethylationEPIC	v11b2	Pilocytic Astrocytoma (PA), posterior fossa	YES	NO	1	female	cerebellum, fourth ventricle	NO	concordance; refining class	concordance; refining class	NA	NA	NA	NA	NA	NA	NA	NA	NA	NA	NA	NA	NA	NA	NA	NA	NA	NA	low	low	YES (n=2)	sub-total resection	NO	NO	SIOP LGG	wait and see	YES	progression
mnp-20-0250	embryonal/pineal tumor	Pineoblastoma	WHO tumor type	Grade 4	NA	3	10	NO	embryonal/pineal tumor	Pineal parenchymal tumor of intermediate differentiation (PPTID)	IlluminaHumanMethylationEPIC	v11b4	Pineal parenchymal tumor of intermediate differentiation (PPTID)	YES	NO	8	female	pineal region	NO	discrepant class; not clinically relevant	discrepant class; not clinically relevant	YES	YES	YES	NO	NO	NO	YES	NA	YES	YES	YES	YES	NO	NA	NA	NA	NA	discrepancy irresolvable	NA	NA	YES	sub-total resection	NA	NA	I-HIT-MED Registry	NA	NO	NA
mnp-20-0251	low-grade glioma/glioneuronal tumor	Pilocytic Astrocytoma	WHO tumor type	Grade 1	NA	3	10	NO	low-grade glioma	Pilocytic Astrocytoma (PA), posterior fossa	IlluminaHumanMethylationEPIC	v11b4	Pilocytic Astrocytoma (PA), posterior fossa	YES	NO	10	female	cerebellum	NO	concordance; refining class	concordance; refining class	NA	NA	NA	NA	NA	NA	NA	NA	NA	NA	NA	NA	NA	NA	NA	NA	NA	NA	low	low	YES (n=1)	gross-total resection	NO	NO	SIOP LGG	wait and see	NO	NA
mnp-20-0252	non-neoplastic tissue	Non-neoplastic tissue	NA	NA	NA	0	0	YES	non-classifiable tumor	Non-classifiable	IlluminaHumanMethylationEPIC	v11b2	Control, white matter	YES	NO	5	female	angular gyrus, posterior (caudal) superior temporal cortex, primary auditory cortex, inferior parietal cortex	unknown	unclassifiable tumor	low tumor content	NA	NA	NA	NA	NA	NA	NA	NA	NA	NA	NA	NA	NA	NA	NA	NA	NA	NA	non-classifiable	non-classifiable	YES	NA	NA	NA	NA	NA	NA	NA
mnp-20-0253	high-grade glioma	Glioblastoma (GBM)	WHO tumor type	Grade 4	NA	3	10	NO	non-classifiable tumor	Non-classifiable	IlluminaHumanMethylation450k	v11.0	Posterior fossa glioblastoma, H3 and IDH-wildtype	YES	NO	16	female	third ventricle	unknown	unclassifiable tumor	indication for new DNA methylation class	NA	NA	NA	NA	NA	NA	NA	NA	NA	NA	NA	NA	NA	NA	NA	NA	NA	NA	non-classifiable	high	YES	sub-total resection	YES	YES	HIT-HGG 2007	NA	YES	local progression
mnp-20-0254	low-grade glioma/glioneuronal tumor	Pilocytic Astrocytoma	WHO tumor type	Grade 1	NA	3	10	NO	non-classifiable tumor	Non-classifiable	IlluminaHumanMethylationEPIC	v11b4	indication for novel DNA methylation class	YES	NO	6	female	occipital lobe, parietal lobe, frontal lobe, temporal lobe	NO	unclassifiable tumor	indication for new DNA methylation class	NA	NA	NA	NA	NA	NA	NA	NA	NA	NA	NA	NA	NA	NA	NA	NA	NA	NA	low	low	YES	gross-total resection	YES	NO	NA	NA	NO	NA
mnp-20-0255	medulloblastoma	Medulloblastoma, non-WNT/SHH	WHO tumor type	Grade 4	NA	3	10	NO	medulloblastoma	Medulloblastoma, Group 4	IlluminaHumanMethylationEPIC	v11b2	Medulloblastoma, Group 4	YES	NO	18	female	fourth ventricle	NO	concordance; refining class	concordance; refining class	NA	NA	NA	NA	NA	NA	NA	NA	NA	NA	NA	NA	NA	NA	NA	NA	NA	NA	NA	NA	YES	gross-total resection	YES	YES	I-HIT-MED Registry	NA	NO	NA
mnp-20-0256	high-grade glioma	Anaplastic astrocytoma	WHO tumor type	Grade 3	NA	0	0	YES	high-grade glioma	High-grade glioma, MYCN	IlluminaHumanMethylationEPIC	v11b2	High-grade glioma, MYCN	YES	NO	6	female	thalamus	Li-Fraumeni syndrome	concordance; refining class	concordance; refining class	NA	NA	NA	NA	NA	NA	NA	NA	NA	NA	NA	NA	NA	NA	NA	NA	NA	NA	high	high	YES	biopsy	NO	YES	NA	NA	YES	progression
mnp-20-0257	low-grade glioma/glioneuronal tumor	Pilocytic Astrocytoma	WHO tumor type	Grade 1	NA	2	10	NO	low-grade glioma	PA, midline	IlluminaHumanMethylationEPIC	v11b4	Low-grade glioma/glioneuronal tumor, NOS	YES	YES	3	male	basal ganglia, thalamus, hypothalamus	unknown	concordance; refining class	concordance	NA	NA	NA	NA	NA	NA	NA	NA	NA	NA	NA	NA	NA	NA	NA	NA	NA	NA	low	low	YES	NA	NA	NA	NA	NA	NA	NA
mnp-20-0258	low-grade glioma/glioneuronal tumor	Pilocytic Astrocytoma	WHO tumor type	Grade 1	NA	3	10	NO	low-grade glioma	PA, midline	IlluminaHumanMethylationEPIC	v11b2	Low-grade glioma/glioneuronal tumor, NOS	YES	NO	4	male	orbital frontal cortex	NO	concordance; refining class	concordance	NA	NA	NA	NA	NA	NA	NA	NA	NA	NA	NA	NA	NA	NA	NA	NA	NA	NA	low	low	YES (n=1)	gross-total resection	NO	NO	SIOP LGG	wait and see	NO	NA
mnp-20-0259	high-grade glioma	Glioblastoma (GBM)	WHO tumor type	Grade 4	NA	3	10	NO	high-grade glioma	Infantile hemispheric glioma	IlluminaHumanMethylationEPIC	v11b4	Infantile hemispheric glioma	YES	NO	0	female	frontal lobe	NO	concordance; refining class	concordance; refining class	NA	NA	NA	NA	NA	NA	NA	NA	NA	NA	NA	NA	NA	NA	NA	NA	NA	NA	intermediate	intermediate	YES	gross-total resection	NO	YES	NA	HIT-SKK/STUPP	NO	NA
mnp-20-0260	ependymal tumor	Myxopapillary ependymoma (MPE)	WHO tumor type	Grade 1	NA	3	10	NO	ependymal tumor	Myxopapillary ependymoma (MPE)	IlluminaHumanMethylationEPIC	v11b2	Myxopapillary ependymoma (MPE)	YES	NO	11	male	spinal cord	NO	concordance	concordance	NA	NA	NA	NA	NA	NA	NA	NA	NA	NA	NA	NA	NA	NA	NA	NA	NA	NA	NA	NA	YES	gross-total resection	YES	NO	I-HIT-MED Registry	NA	NO	NA
mnp-20-0262	low-grade glioma/glioneuronal tumor	Pilocytic Astrocytoma	WHO tumor type	Grade 1	NA	3	10	NO	low-grade glioma	Pilocytic Astrocytoma (PA), posterior fossa	IlluminaHumanMethylationEPIC	v11b4	Pilocytic Astrocytoma (PA), posterior fossa	NO	NO	11	male	cerebellum	NO	concordance; refining class	concordance; refining class	NA	NA	NA	NA	NA	NA	NA	NA	NA	NA	NA	NA	NA	NA	NA	NA	NA	NA	low	low	YES (n=1)	NA	NO	NO	SIOP LGG	wait and see	NO	NA
mnp-20-0263	ependymal tumor	Ependymoma, WHO grade II	WHO tumor type	Grade 2	NA	3	10	NO	ependymal tumor	Ependymoma, posterior fossa A	IlluminaHumanMethylationEPIC	v11b4	Ependymoma, posterior fossa A	NO	NO	3	female	cerebellum, fourth ventricle	NO	concordance; refining class	concordance; refining class	NA	NA	NA	NA	NA	NA	NA	NA	NA	NA	NA	NA	NA	NA	NA	NA	NA	NA	NA	NA	YES	gross-total resection	YES	NO	I-HIT-MED Registry	NA	YES	local progression/recurrence
mnp-20-0265	high-grade glioma	Anaplastic astrocytoma	WHO tumor type	Grade 3	NA	0	11	NO	non-classifiable tumor	Non-classifiable	IlluminaHumanMethylationEPIC	v11b4	Infantile hemispheric glioma	YES	YES	3	male	frontal lobe	NO	unclassifiable tumor	concordance; refining class	NA	NA	NA	NA	NA	NA	NA	NA	NA	NA	NA	NA	NA	NA	NA	NA	NA	NA	intermediate	intermediate	YES	gross-total resection	NO	NO	NA	NA	NO	NA
mnp-20-0266	low-grade glioma/glioneuronal tumor	Oligodendroglioma, IDH-mutated	WHO tumor type	Grade 2	NA	3	10	NO	low-grade glioma	Oligodendroglioma, IDH-mutated	IlluminaHumanMethylationEPIC	v11b4	Oligodendroglioma, IDH-mutated	YES	NO	15	female	temporal lobe	NO	concordance	concordance	NA	NA	NA	NA	NA	NA	NA	NA	NA	NA	NA	NA	NA	NA	NA	NA	NA	NA	intermediate	intermediate	YES	sub-total resection	NO	NO	NA	NA	NO	NA
mnp-20-0267	medulloblastoma	Medulloblastoma, non-WNT/SHH	WHO tumor type	Grade 4	NA	3	10	NO	medulloblastoma	Medulloblastoma, Group 4	IlluminaHumanMethylationEPIC	v11b4	Medulloblastoma, Group 4	YES	NO	16	male	fourth ventricle	NO	concordance; refining class	concordance; refining class	NA	NA	NA	NA	NA	NA	NA	NA	NA	NA	NA	NA	NA	NA	NA	NA	NA	NA	NA	NA	YES	gross-total resection	YES	YES	I-HIT-MED Registry	NA	NO	NA
mnp-20-0269	no category applicable	Descriptive diagnosis	descriptive diagnosis	NA	low-grade neuroepithelial tumor	3	10	NO	non-classifiable tumor	Non-classifiable	IlluminaHumanMethylationEPIC	v11b4	Pilocytic Astrocytoma (PA), posterior fossa	YES	NO	9	female	cerebellum	unknown	unclassifiable tumor	discrepant category; clinically relevant	NA	NA	NA	NA	NA	NA	NA	NA	NA	NA	NA	NA	NA	NA	NA	NA	NA	NA	low	low	YES	NA	NA	NA	NA	NA	NA	NA
mnp-20-0270	medulloblastoma	Medulloblastoma, non-WNT/SHH	WHO tumor type	Grade 4	NA	3	10	NO	medulloblastoma	Medulloblastoma, Group 4	IlluminaHumanMethylation450k	v11.0	Medulloblastoma, Group 4	YES	NO	11	female	cerebellum, fourth ventricle	NO	concordance; refining class	concordance; refining class	NA	NA	NA	NA	NA	NA	NA	NA	NA	NA	NA	NA	NA	NA	NA	NA	NA	NA	NA	NA	YES	gross-total resection	YES	YES	I-HIT-MED Registry	NA	NO	NA
mnp-20-0271	medulloblastoma	Medulloblastoma, SHH	WHO tumor type	Grade 4	NA	0	13	NO	medulloblastoma	Medulloblastoma, SHH; adult	IlluminaHumanMethylationEPIC	v11b4	Medulloblastoma, SHH; adult	YES	NO	17	male	cerebellum	NO	concordance; refining class	concordance; refining class	NA	NA	NA	NA	NA	NA	NA	NA	NA	NA	NA	NA	NA	NA	NA	NA	NA	NA	NA	NA	YES	gross-total resection	YES	YES	SIOP PNET5-MB	PNET5-SR	NO	NA
mnp-20-0272	embryonal/pineal tumor	Embryonal tumor with multilayered rosettes (ETMR)	WHO tumor type	Grade 4	NA	3	10	NO	embryonal/pineal tumor	Embryonal tumor with multilayered rosettes (ETMR)	IlluminaHumanMethylationEPIC	v11b2	Embryonal tumor with multilayered rosettes (ETMR)	YES	NO	2	female	occipital lobe	NO	concordance	concordance	NA	NA	NA	NA	NA	NA	NA	NA	NA	NA	NA	NA	NA	NA	NA	NA	NA	NA	NA	NA	YES	gross-total resection	YES	YES	I-HIT-MED Registry	NA	YES	local progression/recurrence
mnp-20-0273	low-grade glioma/glioneuronal tumor	Pilocytic Astrocytoma	WHO tumor type	Grade 1	NA	NA	NA	NA	low-grade glioma	Pilocytic Astrocytoma (PA), posterior fossa	IlluminaHumanMethylationEPIC	v11b4	Pilocytic Astrocytoma (PA), posterior fossa	YES	NO	9	female	cerebellum	NO	concordance; refining class	concordance; refining class	NA	NA	NA	NA	NA	NA	NA	NA	NA	NA	NA	NA	NA	NA	NA	NA	NA	NA	low	low	YES (n=1)	gross-total resection	NO	NO	SIOP LGG	wait and see	NO	NA
mnp-20-0274	low-grade glioma/glioneuronal tumor	Pilocytic Astrocytoma	compatible with WHO tumor type	Grade 1	NA	3	10	NO	NA	insufficient quality	NA	v11b4	NA	NO	NO	12	male	brain stem	NO	NA	NA	NA	NA	NA	NA	NA	NA	NA	NA	NA	NA	NA	NA	NA	NA	NA	NA	NA	NA	NA	NA	YES (n=1)	biopsy	NO	NO	SIOP LGG	wait and see	NO	NA
mnp-20-0275	no category applicable	Descriptive diagnosis	descriptive diagnosis	NA	malignant small-cell tumor with coexpression of mesenchymal, myogenic, neuronal, and epithelial markers	3	10	NO	non-classifiable tumor	Non-classifiable	IlluminaHumanMethylationEPIC	v11b2	Supratentorial ependymoma, subtype RELA-like, subclass C	NO	NO	4	female	NA	unknown	unclassifiable tumor	indication for new DNA methylation class	NA	NA	NA	NA	NA	NA	NA	NA	NA	NA	NA	NA	NA	NA	NA	NA	NA	NA	non-classifiable	non-classifiable	YES	NA	NA	NA	NA	NA	NA	NA
mnp-20-0276	embryonal/pineal tumor	Cribriform neuroepithelial tumor (CRINET)	WHO tumor type	NA	NA	0	10	NO	embryonal/pineal tumor	Atypical teratoid/rhabdoid tumor (AT/RT), TYR	IlluminaHumanMethylationEPIC	v11b2	Atypical teratoid/rhabdoid tumor (AT/RT), TYR	YES	NO	0	female	fourth ventricle	unknown	concordance; refining class	concordance; refining class	NA	NA	NA	NA	NA	NA	NA	NA	NA	NA	NA	NA	NA	NA	NA	NA	NA	NA	NA	NA	YES	NA	NA	NA	NA	NA	NA	NA
mnp-20-0277	other tumor	Adamantinomatous craniopharyngioma	WHO tumor type	Grade 1	NA	3	10	NO	other tumor	Adamantinomatous craniopharyngioma	IlluminaHumanMethylation450k	v9.0	Adamantinomatous craniopharyngioma	YES	NO	14	male	pituitary gland	unknown	concordance	concordance	NA	NA	NA	NA	NA	NA	NA	NA	NA	NA	NA	NA	NA	NA	NA	NA	NA	NA	NA	NA	YES	gross-total resection	YES	NA	KRANIOPHARYNGEOM 2007	arm 2	YES	progression
mnp-20-0278	high-grade glioma	Anaplastic astrocytoma	WHO tumor type	Grade 3	NA	3	10	NO	high-grade glioma	High-grade glioma, pediatric RTK	IlluminaHumanMethylationEPIC	v11b4	High-grade glioma, pediatric RTK	YES	NO	10	male	thalamus	NO	concordance; refining class	concordance; refining class	NA	NA	NA	NA	NA	NA	NA	NA	NA	NA	NA	NA	NA	NA	NA	NA	NA	NA	high	high	YES (n=1)	biopsy	NO	NO	SIOP LGG	wait and see	YES	progression
mnp-20-0279	embryonal/pineal tumor	CNS tumor with BCOR internal tandem duplication	descriptive diagnosis	NA	malignant mesenchymal tumor with BCOR duplication	3	10	NO	embryonal/pineal tumor	CNS tumor with BCOR internal tandem duplication	IlluminaHumanMethylationEPIC	v11b4	CNS tumor with BCOR internal tandem duplication	YES	NO	6	male	parietal lobe, occipital lobe	NO	concordance	concordance	NA	NA	NA	NA	NA	NA	NA	NA	NA	NA	NA	NA	NA	NA	NA	NA	NA	NA	NA	NA	YES	gross-total resection	YES	YES	NA	NA	NO	NA
mnp-20-0281	medulloblastoma	Medulloblastoma, non-WNT/SHH	WHO tumor type	Grade 4	NA	3	10	NO	medulloblastoma	Medulloblastoma, Group 4	IlluminaHumanMethylationEPIC	v11b4	Medulloblastoma, Group 4	YES	NO	8	male	cerebellum, fourth ventricle	NO	concordance; refining class	concordance; refining class	NA	NA	NA	NA	NA	NA	NA	NA	NA	NA	NA	NA	NA	NA	NA	NA	NA	NA	NA	NA	YES	gross-total resection	NA	NA	SIOP PNET5-MB	PNET5-SR	NO	NA
mnp-20-0282	low-grade glioma/glioneuronal tumor	Pilocytic Astrocytoma	WHO tumor type	Grade 1	NA	3	10	NO	low-grade glioma	Pilocytic Astrocytoma (PA), posterior fossa	IlluminaHumanMethylationEPIC	v11b4	Pilocytic Astrocytoma (PA), posterior fossa	YES	NO	5	female	fourth ventricle	NO	concordance; refining class	concordance; refining class	NA	NA	NA	NA	NA	NA	NA	NA	NA	NA	NA	NA	NA	NA	NA	NA	NA	NA	low	low	YES (n=2)	sub-total resection	NO	NO	SIOP LGG	wait and see	YES	progression
mnp-20-0283	embryonal/pineal tumor	Atypical teratoid/rhabdoid tumor (AT/RT)	WHO tumor type	Grade 4	NA	0	12	NO	embryonal/pineal tumor	Atypical teratoid/rhabdoid tumor (AT/RT), SHH	IlluminaHumanMethylationEPIC	v11b4	Atypical teratoid/rhabdoid tumor (AT/RT), SHH	YES	NO	5	male	thalamus, basal ganglia	No	concordance; refining class	concordance; refining class	NA	NA	NA	NA	NA	NA	NA	NA	NA	NA	NA	NA	NA	NA	NA	NA	NA	NA	NA	NA	YES	sub-total resection	YES	YES	ACNS0831	NA	NO	NA
mnp-20-0284	low-grade glioma/glioneuronal tumor	Pilocytic Astrocytoma	WHO tumor type	Grade 1	NA	3	10	NO	low-grade glioma	Pilocytic Astrocytoma (PA), posterior fossa	IlluminaHumanMethylationEPIC	v11b4	Pilocytic Astrocytoma (PA), posterior fossa	YES	NO	2	female	cerebellum, fourth ventricle, pons	NO	concordance; refining class	concordance; refining class	NA	NA	NA	NA	NA	NA	NA	NA	NA	NA	NA	NA	NA	NA	NA	NA	NA	NA	low	low	YES	gross-total resection	NO	NO	NA	NA	NO	NA
mnp-20-0286	low-grade glioma/glioneuronal tumor	Subependymal giant cell astrocytoma (SEGA)	WHO tumor type	Grade 1	NA	3	10	NO	low-grade glioma	Subependymal giant cell astrocytoma (SEGA)	IlluminaHumanMethylationEPIC	v11b4	Subependymal giant cell astrocytoma (SEGA)	YES	NO	6	male	parietal lobe	unknown	concordance	concordance	NA	NA	NA	NA	NA	NA	NA	NA	NA	NA	NA	NA	NA	NA	NA	NA	NA	NA	NA	NA	YES	NA	NA	NA	NA	NA	NA	NA
mnp-20-0287	medulloblastoma	Medulloblastoma, non-WNT/SHH	WHO tumor type	Grade 4	NA	3	10	NO	medulloblastoma	Medulloblastoma, Group 3	IlluminaHumanMethylationEPIC	v11b4	Medulloblastoma, Group 3	YES	NO	3	female	fourth ventricle	No	concordance; refining class	concordance; refining class	NA	NA	NA	NA	NA	NA	NA	NA	NA	NA	NA	NA	NA	NA	NA	NA	NA	NA	NA	NA	YES	gross-total resection	NO	YES	ACNS0334	Arm A	NO	NA
mnp-20-0288	low-grade glioma/glioneuronal tumor	Pleomorphic xanthoastrocytoma (PXA)	WHO tumor type	Grade 2	NA	3	10	NO	high-grade glioma	Pleomorphic xanthoastrocytoma (PXA)	IlluminaHumanMethylationEPIC	v11b4	Pleomorphic xanthoastrocytoma (PXA)	YES	NO	8	female	parietal lobe	NO	concordance	concordance	NA	NA	NA	NA	NA	NA	NA	NA	NA	NA	NA	NA	NA	NA	NA	NA	NA	NA	intermediate	intermediate	YES	gross-total resection	NO	NO	NA	NA	NO	NA
mnp-20-0290	low-grade glioma/glioneuronal tumor	Desmoplastic infantile ganglioglioma/astrocytoma	compatible with WHO tumor type	Grade 1	NA	3	10	NO	non-classifiable tumor	Non-classifiable	IlluminaHumanMethylationEPIC	v11b4	Infantile hemispheric glioma	YES	NO	0	male	temporal lobe	unknown	unclassifiable tumor	concordance; refining class	NA	NA	NA	NA	NA	NA	NA	NA	NA	NA	NA	NA	NA	NA	NA	NA	NA	NA	non-classifiable	non-classifiable	YES	NA	NA	NA	NA	NA	NA	NA
mnp-20-0291	low-grade glioma/glioneuronal tumor	Pilocytic Astrocytoma	WHO tumor type	Grade 1	NA	0	NA	NO	low-grade glioma	PA, midline	IlluminaHumanMethylation450k	v9.0	Low-grade glioma/glioneuronal tumor, NOS	NO	NO	16	female	orbital frontal cortex	NO	concordance; refining class	concordance	NA	NA	NA	NA	NA	NA	NA	NA	NA	NA	NA	NA	NA	NA	NA	NA	NA	NA	low	low	YES (n=1)	biopsy	YES	NO	SIOP LGG	primary radiotherapy	YES	first non-surgical therapy
mnp-20-0295	low-grade glioma/glioneuronal tumor	Pilocytic Astrocytoma	WHO tumor type	Grade 1	NA	NA	NA	NA	NA	insufficient tissue	NA	NA	NA	NO	NO	NA	NA	NA	unknown	NA	NA	NA	NA	NA	NA	NA	NA	NA	NA	NA	NA	NA	NA	NA	NA	NA	NA	NA	NA	NA	NA	YES	NA	NA	NA	NA	NA	NA	NA
mnp-20-0296	low-grade glioma/glioneuronal tumor	Ganglioglioma	compatible with WHO tumor type	Grade 1	NA	3	10	NO	low-grade glioma	Pilocytic Astrocytoma (PA), posterior fossa	IlluminaHumanMethylation450k	v11.0	Pilocytic Astrocytoma (PA), posterior fossa	YES	NO	3	male	medulla oblongata	NO	discrepant class; not clinically relevant	discrepant class; not clinically relevant	NA	NA	NA	NA	NA	NA	NA	NA	NA	NA	NA	NA	NA	NA	NA	NA	NA	NA	low	low	YES (n=1)	biopsy	NO	NO	SIOP LGG	wait and see	NO	NA
mnp-20-0297	other tumor	Choroid plexus papilloma	WHO tumor type	Grade 1	NA	3	10	NO	other tumor	Choroid plexus tumor, ped. type A	IlluminaHumanMethylationEPIC	v11b2	Choroid plexus tumor, ped. type A	YES	NO	3	female	fourth ventricle	unknown	concordance; refining class	concordance; refining class	NA	NA	NA	NA	NA	NA	NA	NA	NA	NA	NA	NA	NA	NA	NA	NA	NA	NA	NA	NA	YES	NA	NA	NA	NA	NA	NA	NA
mnp-20-0298	no category applicable	Descriptive diagnosis	descriptive diagnosis	NA	glial tumor with proliferative activity	3	10	NO	non-classifiable tumor	Non-classifiable	IlluminaHumanMethylationEPIC	v11b2	Neuroepithelial tumor with PATZ1 fusion	YES	NO	2	female	occipital lobe	unknown	unclassifiable tumor	indication for new DNA methylation class	NA	NA	NA	NA	NA	NA	NA	NA	NA	NA	NA	NA	NA	NA	NA	NA	NA	NA	non-classifiable	non-classifiable	YES	NA	NA	NA	NA	NA	NA	NA
mnp-20-0299	high-grade glioma	Diffuse midline glioma, H3 K27-mutated	WHO tumor type	Grade 4	NA	NA	NA	NA	NA	insufficient tissue	NA	NA	NA	NO	NO	NA	NA	supratentorial midline	NO	NA	NA	NA	NA	NA	NA	NA	NA	NA	NA	NA	NA	NA	NA	NA	NA	NA	NA	NA	NA	NA	NA	YES (n=1)	biopsy	YES	YES (n=1)	SIOP LGG	primary chemotherapy	YES	first non-surgical therapy
mnp-20-0301	ependymal tumor	Ependymoma, WHO grade III	WHO tumor type	Grade 3	NA	3	10	NO	ependymal tumor	Ependymoma, posterior fossa A	IlluminaHumanMethylationEPIC	v11b4	Ependymoma, posterior fossa A	YES	NO	8	male	fourth ventricle	unknown	concordance; refining class	concordance; refining class	NA	NA	NA	NA	NA	NA	NA	NA	NA	NA	NA	NA	NA	NA	NA	NA	NA	NA	NA	NA	YES	NA	NA	NA	NA	NA	NA	NA
mnp-20-0302	embryonal/pineal tumor	CNS Neuroblastoma	WHO tumor type	Grade 4	NA	3	10	NO	non-classifiable tumor	Non-classifiable	IlluminaHumanMethylationEPIC	v11b4	Diffuse leptomeningeal glioneuronal tumor (DLGNT)	YES	NO	7	male	frontal lobe, temporal lobe	NO	unclassifiable tumor	discrepant category; clinically relevant	YES	YES	YES	YES	YES	YES	YES	NA	YES	NO	NA	NA	NO	NA	NA	NA	NA	discrepancy irresolvable	non-classifiable	non-classifiable	YES	gross-total resection	NO	NO	NA	NA	NO	NA
mnp-20-0303	high-grade glioma	Anaplastic astrocytoma	WHO tumor type	Grade 3	NA	3	10	NO	non-classifiable tumor	Non-classifiable	IlluminaHumanMethylationEPIC	v11b4	Low-grade glioma/glioneuronal tumor, NOS	NO	NO	1	female	cerebellum, brain stem	NO	unclassifiable tumor	discrepant category; clinically relevant	NA	NA	NA	NA	NA	NA	NA	NA	NA	NA	NA	NA	NA	NA	NA	NA	NA	NA	non-classifiable	low	YES (n=3)	biopsy	NO	YES (n=3)	SIOP LGG	primary chemotherapy	YES	progression
mnp-20-0306	medulloblastoma	Medulloblastoma, non-WNT/SHH	WHO tumor type	Grade 4	NA	0	0	YES	medulloblastoma	Medulloblastoma, Group 4	IlluminaHumanMethylationEPIC	v11b2	Medulloblastoma, Group 4	YES	NO	4	male	cerebellum, fourth ventricle	NO	concordance; refining class	concordance; refining class	NA	NA	NA	NA	NA	NA	NA	NA	NA	NA	NA	NA	NA	NA	NA	NA	NA	NA	NA	NA	YES	sub-total resection	YES	YES	I-HIT-MED Registry	NA	NO	NA
mnp-20-0308	medulloblastoma	Medulloblastoma, non-WNT/SHH	WHO tumor type	Grade 4	NA	3	10	NO	medulloblastoma	Medulloblastoma, Group 4	IlluminaHumanMethylationEPIC	v11b4	Medulloblastoma, Group 4	YES	NO	12	male	fourth ventricle	NO	concordance; refining class	concordance; refining class	NA	NA	NA	NA	NA	NA	NA	NA	NA	NA	NA	NA	NA	NA	NA	NA	NA	NA	NA	NA	YES	gross-total resection	YES	YES	I-HIT-MED Registry	NA	NO	NA
mnp-20-0309	high-grade glioma	Anaplastic oligoastrocytoma	WHO tumor type	Grade 3	NA	3	10	NO	non-classifiable tumor	Non-classifiable	IlluminaHumanMethylation450k	v11.0	Ganglioglioma	NO	NO	2	male	temporal lobe	NO	unclassifiable tumor	discrepant category; clinically relevant	YES	YES	YES	NO	NO	NO	YES	NO	YES	YES	NA	YES	YES	mutation analysis	BRAF V600E mutation	NA	NA	tumor unclassifiable; discrepancy irresolvable	non-classifiable	low	YES (n=2)	sub-total resection	NO	NO	SIOP LGG	wait and see	NO	NA
mnp-20-0311	embryonal/pineal tumor	Atypical teratoid/rhabdoid tumor (AT/RT)	WHO tumor type	Grade 4	NA	NA	NA	NA	NA	insufficient tissue	NA	NA	NA	NO	NO	NA	NA	NA	NO	NA	NA	NA	NA	NA	NA	NA	NA	NA	NA	NA	NA	NA	NA	NA	NA	NA	NA	NA	NA	NA	NA	YES	biopsy	NO	YES	EURHAB	NA	YES	death
mnp-20-0314	low-grade glioma/glioneuronal tumor	Low-grade astrocytoma, NOS	descriptive diagnosis	NA	low-grade astrocytic tumor; no evidence of anaplasia	3	5	NO	low-grade glioma	PA, midline	IlluminaHumanMethylationEPIC	v11b4	Low-grade glioma/glioneuronal tumor, NOS	NO	NO	2	male	parietal lobe, hippocampus	Neurofibromatosis type 1	concordance; refining class	concordance	NA	NA	NA	NA	NA	NA	NA	NA	NA	NA	NA	NA	NA	NA	NA	NA	NA	NA	low	low	YES (n=1)	biopsy	NO	YES (n=1)	SIOP LGG	primary chemotherapy	YES	progression
mnp-20-0316	low-grade glioma/glioneuronal tumor	Diffuse astrocytoma, IDH-mutated	WHO tumor type	Grade 2	NA	3	10	NO	non-classifiable tumor	Non-classifiable	IlluminaHumanMethylationEPIC	v11b2	Astrocytoma, IDH-mutated	YES	NO	14	female	frontal lobe	NO	unclassifiable tumor	concordance	NA	NA	NA	NA	NA	NA	NA	NA	NA	NA	NA	NA	NA	NA	NA	NA	NA	NA	intermediate	intermediate	YES (n=1)	sub-total resection	NO	NO	SIOP LGG	wait and see	NO	NA
mnp-20-0317	high-grade glioma	Anaplastic astrocytoma, IDH-mutated	WHO tumor type	Grade 3	NA	3	10	NO	low-grade glioma	Astrocytoma, IDH-mutated	IlluminaHumanMethylationEPIC	v11b4	Astrocytoma, IDH-mutated	YES	NO	16	male	occipital lobe, parietal lobe, frontal lobe, temporal lobe	NO	discrepant class; not clinically relevant	discrepant class; not clinically relevant	NA	NA	NA	NA	NA	NA	NA	NA	NA	NA	NA	NA	NA	NA	NA	NA	NA	NA	intermediate	intermediate	YES (n=2)	sub-total resection	YES	NO	SIOP LGG	primary radiotherapy	YES	progression
mnp-20-0318	no category applicable	Descriptive diagnosis	descriptive diagnosis	NA	low-grade neuroepithelial tumor	3	10	NO	low-grade glioma	PA/ganglioglioma, hemispheric	IlluminaHumanMethylation450k	v11b2	Ganglioglioma	YES	NO	17	female	temporal lobe	NO	discrepant category; clinically relevant	discrepant category; clinically relevant	YES	YES	YES	NO	NO	NO	YES	YES	YES	YES	YES	YES	NO	NA	NA	NA	NA	WHO-based diagnosis within spectrum of molecular diagnosis	low	low	YES (n=1)	sub-total resection	NO	NO	SIOP LGG	wait and see	NO	NA
mnp-20-0319	medulloblastoma	Medulloblastoma, non-WNT/SHH	WHO tumor type	Grade 4	NA	3	10	NO	medulloblastoma	Medulloblastoma, Group 3	IlluminaHumanMethylationEPIC	v11b4	Medulloblastoma, Group 3	YES	NO	3	male	fourth ventricle	unknown	concordance; refining class	concordance; refining class	NA	NA	NA	NA	NA	NA	NA	NA	NA	NA	NA	NA	NA	NA	NA	NA	NA	NA	NA	NA	YES	NA	NA	NA	NA	NA	NA	NA
mnp-20-0320	ependymal tumor	Ependymoma, WHO grade II	WHO tumor type	Grade 2	NA	3	10	NO	ependymal tumor	Ependymoma, posterior fossa A	IlluminaHumanMethylationEPIC	v11b2	Ependymoma, posterior fossa A	YES	NO	14	male	fourth ventricle	NO	concordance; refining class	concordance; refining class	NA	NA	NA	NA	NA	NA	NA	NA	NA	NA	NA	NA	NA	NA	NA	NA	NA	NA	NA	NA	YES	gross-total resection	YES	NO	I-HIT-MED Registry	NA	YES	local progression/recurrence
mnp-20-0321	low-grade glioma/glioneuronal tumor	Ganglioglioma	WHO tumor type	Grade 1	NA	3	10	NO	low-grade glioma	PA, midline	IlluminaHumanMethylationEPIC	v11b2	PA, midline	YES	NO	10	female	temporal lobe	NO	discrepant class; not clinically relevant	discrepant class; not clinically relevant	YES	YES	YES	NO	NO	NO	YES	YES	YES	YES	YES	YES	NO	NA	NA	NA	NA	discrepancy irresolvable	low	low	YES (n=1)	sub-total resection	NO	YES (n=1)	SIOP LGG	primary chemotherapy	YES	progression
mnp-20-0326	medulloblastoma	Medulloblastoma, WNT	WHO tumor type	Grade 4	NA	3	10	NO	medulloblastoma	Medulloblastoma, WNT	IlluminaHumanMethylationEPIC	v11b4	Medulloblastoma, WNT	YES	NO	11	female	fourth ventricle	unknown	concordance	concordance	NA	NA	NA	NA	NA	NA	NA	NA	NA	NA	NA	NA	NA	NA	NA	NA	NA	NA	NA	NA	YES	NA	NA	NA	NA	NA	NA	NA
mnp-20-0327	non-neoplastic tissue	Non-neoplastic tissue	NA	NA	NA	3	10	NO	low tumor tissue	Control, hemispheric tissue	IlluminaHumanMethylationEPIC	v11b4	Control, hemispheric tissue	NO	NO	13	female	parietal lobe	unknown	concordance	concordance	NA	NA	NA	NA	NA	NA	NA	NA	NA	NA	NA	NA	NA	NA	NA	NA	NA	NA	non-classifiable	non-classifiable	YES	NA	NA	NA	NA	NA	NA	NA
mnp-20-0328	low-grade glioma/glioneuronal tumor	Pilocytic Astrocytoma	WHO tumor type	Grade 1	NA	0	10	NO	low-grade glioma	Pilocytic Astrocytoma (PA), posterior fossa	IlluminaHumanMethylationEPIC	v11b2	Pilocytic Astrocytoma (PA), posterior fossa	YES	NO	14	female	cerebellum	NO	concordance; refining class	concordance; refining class	NA	NA	NA	NA	NA	NA	NA	NA	NA	NA	NA	NA	NA	NA	NA	NA	NA	NA	low	low	YES (n=1)	sub-total resection	NO	NO	SIOP LGG	wait and see	NO	NA
mnp-20-0330	high-grade glioma	Diffuse midline glioma, H3 K27-mutated	WHO tumor type	Grade 4	NA	0	10	NO	high-grade glioma	Diffuse midline glioma, H3 K27-mutated	IlluminaHumanMethylationEPIC	v11b4	Diffuse midline glioma, H3 K27-mutated	YES	NO	15	female	spinal cord	NO	concordance	concordance	NA	NA	NA	NA	NA	NA	NA	NA	NA	NA	NA	NA	NA	NA	NA	NA	NA	NA	high	high	YES	sub-total resection	YES	YES	ACNS0126	NA	YES	death
mnp-20-0331	low-grade glioma/glioneuronal tumor	Pilocytic Astrocytoma	WHO tumor type	Grade 1	NA	3	10	NO	low-grade glioma	Pilocytic Astrocytoma (PA), posterior fossa	IlluminaHumanMethylationEPIC	v11b4	Pilocytic Astrocytoma (PA), posterior fossa	YES	NO	8	female	cerebellum	NO	concordance; refining class	concordance; refining class	NA	NA	NA	NA	NA	NA	NA	NA	NA	NA	NA	NA	NA	NA	NA	NA	NA	NA	low	low	YES (n=1)	sub-total resection	NO	NO	SIOP LGG	wait and see	NO	NA
mnp-20-0332	low-grade glioma/glioneuronal tumor	Subependymal giant cell astrocytoma (SEGA)	WHO tumor type	Grade 1	NA	3	10	NO	low-grade glioma	Subependymal giant cell astrocytoma (SEGA)	IlluminaHumanMethylationEPIC	v11b4	Subependymal giant cell astrocytoma (SEGA)	YES	NO	12	female	parietal lobe	unknown	concordance	concordance	NA	NA	NA	NA	NA	NA	NA	NA	NA	NA	NA	NA	NA	NA	NA	NA	NA	NA	NA	NA	YES	NA	NA	NA	NA	NA	NA	NA
mnp-20-0333	low-grade glioma/glioneuronal tumor	Pilocytic Astrocytoma	compatible with WHO tumor type	Grade 1	NA	0	10	NO	low tumor tissue	Control, reactive tissue	IlluminaHumanMethylationEPIC	v11b2	Control, reactive tissue	YES	NO	15	female	occipital lobe	Neurofibromatosis type 1	low tumor content	low tumor content	NA	NA	NA	NA	NA	NA	NA	NA	NA	NA	NA	NA	NA	NA	NA	NA	NA	NA	non-classifiable	non-classifiable	YES (n=2)	gross-total resection	NO	YES (n=1)	SIOP LGG	primary chemotherapy	YES	progression
mnp-20-0334	other tumor	Atypical meningioma, WHO grade II	WHO tumor type	Grade 2	NA	3	10	NO	non-classifiable tumor	Non-classifiable	IlluminaHumanMethylationEPIC	v11b4	Meningioma	YES	YES	12	female	cerebellum, pons, fourth ventricle	unknown	unclassifiable tumor	concordance	NA	NA	NA	NA	NA	NA	NA	NA	NA	NA	NA	NA	NA	NA	NA	NA	NA	NA	non-classifiable	non-classifiable	YES	NA	NA	NA	NA	NA	NA	NA
mnp-20-0335	other tumor	Germinoma	WHO tumor type	NA	NA	3	10	NO	non-classifiable tumor	Non-classifiable	IlluminaHumanMethylationEPIC	v11b4	Germinoma, KIT-related	YES	NO	9	male	fourth ventricle	unknown	unclassifiable tumor	indication for new DNA methylation class	NA	NA	NA	NA	NA	NA	NA	NA	NA	NA	NA	NA	NA	NA	NA	NA	NA	NA	non-classifiable	non-classifiable	YES	NA	NA	NA	NA	NA	NA	NA
mnp-20-0336	medulloblastoma	Medulloblastoma, non-WNT/SHH	WHO tumor type	Grade 4	NA	3	10	NO	medulloblastoma	Medulloblastoma, Group 3	IlluminaHumanMethylation450k	v9.0	Medulloblastoma, Group 3	NO	NO	1	female	cerebellum, fourth ventricle, pons	NO	concordance; refining class	concordance; refining class	NA	NA	NA	NA	NA	NA	NA	NA	NA	NA	NA	NA	NA	NA	NA	NA	NA	NA	NA	NA	YES	gross-total resection	NA	YES	I-HIT-MED Registry	NA	NO	NA
mnp-20-0337	ependymal tumor	Ependymoma, WHO grade III	WHO tumor type	Grade 3	NA	3	10	NO	ependymal tumor	Ependymoma, posterior fossa A	IlluminaHumanMethylationEPIC	v11b4	Ependymoma, posterior fossa A	YES	NO	1	female	cerebellum, fourth ventricle, medulla oblongata	NO	concordance; refining class	concordance; refining class	NA	NA	NA	NA	NA	NA	NA	NA	NA	NA	NA	NA	NA	NA	NA	NA	NA	NA	NA	NA	YES	sub-total resection	YES	NO	I-HIT-MED Registry	NA	YES	metastasis/dissemination
mnp-20-0338	embryonal/pineal tumor	CNS Neuroblastoma	WHO tumor type	Grade 4	NA	3	10	NO	non-classifiable tumor	Non-classifiable	IlluminaHumanMethylationEPIC	v11b2	Diffuse glioma with oligodendroglial features and nuclear clusters (DGONC)	YES	NO	12	female	temporal lobe	NO	unclassifiable tumor	indication for new DNA methylation class	NA	NA	NA	NA	NA	NA	NA	NA	NA	NA	NA	NA	NA	NA	NA	NA	NA	NA	non-classifiable	non-classifiable	YES	sub-total resection	YES	YES	I-HIT-MED Registry	NA	NO	NA
mnp-20-0340	embryonal/pineal tumor	Atypical teratoid/rhabdoid tumor (AT/RT)	WHO tumor type	Grade 4	NA	3	10	NO	embryonal/pineal tumor	Atypical teratoid/rhabdoid tumor (AT/RT), SHH	IlluminaHumanMethylationEPIC	v11b2	Atypical teratoid/rhabdoid tumor (AT/RT), SHH	YES	NO	0	male	third ventricle	Rhabdoid tumor predisposition syndrome	concordance; refining class	concordance; refining class	NA	NA	NA	NA	NA	NA	NA	NA	NA	NA	NA	NA	NA	NA	NA	NA	NA	NA	NA	NA	YES	biopsy	NO	YES	EURHAB	NA	YES	progression
mnp-20-0341	other tumor	CNS sarcoma	WHO tumor type	NA	NA	3	10	NO	non-classifiable tumor	Non-classifiable	IlluminaHumanMethylationEPIC	v11b4	Neuroepithelial tumor with PATZ1 fusion	YES	YES	2	male	parietal lobe	NO	unclassifiable tumor	indication for new DNA methylation class	NA	NA	NA	NA	NA	NA	NA	NA	NA	NA	NA	NA	NA	NA	NA	NA	NA	NA	non-classifiable	non-classifiable	YES	gross-total resection	NA	NA	I-HIT-MED Registry	NA	NO	NA
mnp-20-0343	ependymal tumor	Ependymoma, WHO grade III	WHO tumor type	Grade 3	NA	3	10	NO	ependymal tumor	Ependymoma, ZFTA fusion-positive	IlluminaHumanMethylationEPIC	v11b4	Ependymoma, ZFTA fusion-positive	NO	NO	11	male	NA	NO	discrepant class; not clinically relevant	discrepant class; not clinically relevant	NA	NA	NA	NA	NA	NA	NA	NA	NA	NA	NA	NA	NA	NA	NA	NA	NA	NA	NA	NA	YES	gross-total resection	YES	NO	I-HIT-MED Registry	NA	NO	NA
mnp-20-0344	embryonal/pineal tumor	CNS tumor with BCOR internal tandem duplication	descriptive diagnosis	NA	malignant mesenchymal tumor with BCOR mutation	3	10	NO	embryonal/pineal tumor	CNS tumor with BCOR internal tandem duplication	IlluminaHumanMethylationEPIC	v11b4	CNS tumor with BCOR internal tandem duplication	YES	NO	1	male	cerebellum	unknown	concordance	concordance	NA	NA	NA	NA	NA	NA	NA	NA	NA	NA	NA	NA	NA	NA	NA	NA	NA	NA	NA	NA	YES	NA	NA	NA	NA	NA	NA	NA
mnp-20-0345	low-grade glioma/glioneuronal tumor	Pilocytic Astrocytoma	WHO tumor type	Grade 1	NA	3	10	NO	low-grade glioma	Pilocytic Astrocytoma (PA), posterior fossa	IlluminaHumanMethylation450k	v11b2	Pilocytic Astrocytoma (PA), posterior fossa	YES	NO	13	female	spinal cord	NO	concordance; refining class	concordance; refining class	NA	NA	NA	NA	NA	NA	NA	NA	NA	NA	NA	NA	NA	NA	NA	NA	NA	NA	low	low	YES (n=1)	sub-total resection	NO	NO	SIOP LGG	wait and see	NO	NA
mnp-20-0346	high-grade glioma	Anaplastic astrocytoma	WHO tumor type	Grade 3	NA	3	5	NO	non-classifiable tumor	Non-classifiable	IlluminaHumanMethylationEPIC	v11b4	Low-grade glioma/glioneuronal tumor, NOS	YES	NO	0	male	brain stem	NO	unclassifiable tumor	discrepant category; clinically relevant	YES	YES	YES	NO	NO	NO	YES	YES	YES	NO	NA	YES	NO	NA	NA	NA	NA	discrepancy irresolvable	low	low	YES (n=1)	biopsy	NO	YES (n=1)	SIOP LGG	primary chemotherapy	YES	first non-surgical therapy
mnp-20-0347	other tumor	CNS Ewing family tumor	WHO tumor type	NA	NA	3	10	NO	other tumor	CNS sarcoma, CIC-altered	IlluminaHumanMethylationEPIC	v11b2	CNS sarcoma, CIC-altered	YES	NO	0	female	temporal lobe	NO	concordance	concordance	NA	NA	NA	NA	NA	NA	NA	NA	NA	NA	NA	NA	NA	NA	NA	NA	NA	NA	NA	NA	YES	gross-total resection	YES	YES	I-HIT-MED Registry	NA	YES	local progression/recurrence
mnp-20-0348	low-grade glioma/glioneuronal tumor	Pilocytic Astrocytoma	WHO tumor type	Grade 1	NA	3	10	NO	low-grade glioma	Pilocytic Astrocytoma (PA), posterior fossa	IlluminaHumanMethylationEPIC	v11b2	Pilocytic Astrocytoma (PA), posterior fossa	YES	NO	6	male	cerebellum, fourth ventricle	NO	concordance; refining class	concordance; refining class	NA	NA	NA	NA	NA	NA	NA	NA	NA	NA	NA	NA	NA	NA	NA	NA	NA	NA	low	low	YES (n=1)	sub-total resection	NO	NO	SIOP LGG	wait and see	NO	NA
mnp-20-0350	medulloblastoma	Medulloblastoma, non-WNT/SHH	WHO tumor type	Grade 4	NA	3	10	NO	medulloblastoma	Medulloblastoma, Group 4	IlluminaHumanMethylationEPIC	v11b2	Medulloblastoma, Group 4	YES	NO	4	male	fourth ventricle	NO	concordance; refining class	concordance; refining class	NA	NA	NA	NA	NA	NA	NA	NA	NA	NA	NA	NA	NA	NA	NA	NA	NA	NA	NA	NA	YES	gross-total resection	YES	YES	I-HIT-MED Registry	NA	NO	NA
mnp-20-0353	low-grade glioma/glioneuronal tumor	Pilocytic Astrocytoma	WHO tumor type	Grade 1	NA	3	10	NO	low tumor tissue	Control, reactive tissue	IlluminaHumanMethylationEPIC	v11b4	Control, reactive tissue	YES	NO	6	male	cerebellum, fourth ventricle	NO	low tumor content	low tumor content	NA	NA	NA	NA	NA	NA	NA	NA	NA	NA	NA	NA	NA	NA	NA	NA	NA	NA	low	low	YES (n=1)	sub-total resection	NO	NO	SIOP LGG	wait and see	NO	NA
mnp-20-0355	other tumor	Schwannoma	WHO tumor type	Grade 1	NA	3	10	NO	other tumor	Schwannoma	IlluminaHumanMethylationEPIC	v11b4	Schwannoma	YES	NO	8	female	NA	unknown	concordance	concordance	NA	NA	NA	NA	NA	NA	NA	NA	NA	NA	NA	NA	NA	NA	NA	NA	NA	NA	NA	NA	YES	NA	NA	NA	NA	NA	NA	NA
mnp-20-0356	high-grade glioma	Glioblastoma (GBM)	WHO tumor type	Grade 4	NA	3	10	NO	non-classifiable tumor	Non-classifiable	IlluminaHumanMethylationEPIC	v11b4	Control, reactive tissue	YES	YES	10	female	occipital lobe	NO	unclassifiable tumor	low tumor content	NA	NA	NA	NA	NA	NA	NA	NA	NA	NA	NA	NA	NA	NA	NA	NA	NA	NA	intermediate	intermediate	YES	gross-total resection	YES	NO	NA	NA	NO	NA
mnp-20-0357	ependymal tumor	Ependymoma, ZFTA fusion-positive	WHO tumor type	NA	NA	3	10	NO	ependymal tumor	Ependymoma, ZFTA fusion-positive	IlluminaHumanMethylationEPIC	v11b2	Ependymoma, ZFTA fusion-positive	YES	NO	11	female	angular gyrus, posterior (caudal) superior temporal cortex, primary auditory cortex, inferior parietal cortex	NO	concordance	concordance	NA	NA	NA	NA	NA	NA	NA	NA	NA	NA	NA	NA	NA	NA	NA	NA	NA	NA	NA	NA	YES	gross-total resection	YES	NO	I-HIT-MED Registry	NA	YES	local progression/recurrence
mnp-20-0358	ependymal tumor	Ependymoma, WHO grade III	WHO tumor type	Grade 3	NA	3	10	NO	ependymal tumor	Ependymoma, posterior fossa A	IlluminaHumanMethylation450k	v9.0	Ependymoma, posterior fossa A	YES	NO	0	male	cerebellum, fourth ventricle	NO	concordance; refining class	concordance; refining class	NA	NA	NA	NA	NA	NA	NA	NA	NA	NA	NA	NA	NA	NA	NA	NA	NA	NA	NA	NA	YES	gross-total resection	YES	YES	I-HIT-MED Registry	NA	YES	relapse
mnp-20-0360	medulloblastoma	Medulloblastoma, non-WNT/SHH	WHO tumor type	Grade 4	NA	3	10	NO	medulloblastoma	Medulloblastoma, Group 3	IlluminaHumanMethylationEPIC	v11b2	Medulloblastoma, Group 3	YES	NO	7	female	fourth ventricle, cerebellum	NO	concordance; refining class	concordance; refining class	NA	NA	NA	NA	NA	NA	NA	NA	NA	NA	NA	NA	NA	NA	NA	NA	NA	NA	NA	NA	YES	sub-total resection	YES	YES	I-HIT-MED Registry	NA	NO	NA
mnp-20-0361	low-grade glioma/glioneuronal tumor	Pilocytic Astrocytoma	WHO tumor type	Grade 1	NA	3	10	NO	low-grade glioma	Pilocytic Astrocytoma (PA), posterior fossa	IlluminaHumanMethylationEPIC	v11b2	Low-grade glioma/glioneuronal tumor, NOS	YES	NO	14	male	spinal cord	unknown	concordance; refining class	concordance	NA	NA	NA	NA	NA	NA	NA	NA	NA	NA	NA	NA	NA	NA	NA	NA	NA	NA	low	low	YES	NA	NA	NA	NA	NA	NA	NA
mnp-20-0362	high-grade glioma	Glioblastoma (GBM)	WHO tumor type	Grade 4	NA	3	10	NO	non-classifiable tumor	Non-classifiable	IlluminaHumanMethylationEPIC	v11b4	Pilocytic Astrocytoma (PA), posterior fossa	YES	YES	8	female	cerebellum, fourth ventricle	CMMRD	unclassifiable tumor	discrepant category; clinically relevant	YES	YES	YES	YES	NO	NO	YES	YES	NA	NO	NA	NA	NO	NA	NA	NA	NA	Integrated diagnosis based on WHO-based diagnosis	non-classifiable	low	YES	gross-total resection	YES	NA	NA	NA	NO	NA
mnp-20-0363	medulloblastoma	Medulloblastoma, WNT	WHO tumor type	Grade 4	NA	3	10	NO	medulloblastoma	Medulloblastoma, WNT	IlluminaHumanMethylationEPIC	v11b4	Medulloblastoma, WNT	YES	NO	12	male	cerebellum, fourth ventricle	NO	concordance	concordance	NA	NA	NA	NA	NA	NA	NA	NA	NA	NA	NA	NA	NA	NA	NA	NA	NA	NA	NA	NA	YES	gross-total resection	YES	YES	SIOP PNET5-MB	PNET5-LR	YES	metastasis/dissemination
mnp-20-0364	low-grade glioma/glioneuronal tumor	Ganglioglioma	compatible with WHO tumor type	Grade 1	NA	3	10	NO	NA	insufficient quality	NA	v11b4	NA	NO	NO	16	female	medulla oblongata	NO	NA	NA	NA	NA	NA	NA	NA	NA	NA	NA	NA	NA	NA	NA	NA	NA	NA	NA	NA	NA	NA	NA	YES (n=1)	sub-total resection	NO	NO	SIOP LGG	wait and see	NO	NA
mnp-20-0365	embryonal/pineal tumor	CNS Neuroblastoma	WHO tumor type	Grade 4	NA	2	10	NO	embryonal/pineal tumor	CNS Neuroblastoma, FOXR2-activated	IlluminaHumanMethylationEPIC	v11b2	CNS Neuroblastoma, FOXR2-activated	YES	NO	2	male	occipital lobe, parietal lobe, frontal lobe, temporal lobe	NO	concordance	concordance	NA	NA	NA	NA	NA	NA	NA	NA	NA	NA	NA	NA	NA	NA	NA	NA	NA	NA	intermediate	intermediate	YES	sub-total resection	NO	YES	I-HIT-MED Registry	NA	YES	local progression/recurrence
mnp-20-0366	non-neoplastic tissue	Non-neoplastic tissue	NA	NA	NA	3	10	NO	non-classifiable tumor	Non-classifiable	IlluminaHumanMethylationEPIC	v11b4	Non-classifiable	NO	NO	9	male	temporal lobe	NO	concordance	unclassifiable tumor	NA	NA	NA	NA	NA	NA	NA	NA	NA	NA	NA	NA	NA	NA	NA	NA	NA	NA	non-classifiable	non-classifiable	YES (n=1)	gross-total resection	NO	NO	SIOP LGG	wait and see	NO	NA
mnp-20-0367	high-grade glioma	Anaplastic astrocytoma	WHO tumor type	Grade 3	NA	0	8	NO	NA	insufficient quality	NA	NA	NA	NO	NO	9	male	thalamus, third ventricle	unknown	NA	NA	NA	NA	NA	NA	NA	NA	NA	NA	NA	NA	NA	NA	NA	NA	NA	NA	NA	NA	NA	NA	YES	sub-total resection	YES	YES	HIT-HGG 2007	NA	NO	NA
mnp-20-0368	other tumor	Adamantinomatous craniopharyngioma	WHO tumor type	Grade 1	NA	3	10	NO	other tumor	Adamantinomatous craniopharyngioma	IlluminaHumanMethylationEPIC	v11b2	Adamantinomatous craniopharyngioma	YES	NO	12	female	pituitary gland	unknown	concordance	concordance	NA	NA	NA	NA	NA	NA	NA	NA	NA	NA	NA	NA	NA	NA	NA	NA	NA	NA	NA	NA	YES	sub-total resection	YES	NA	KRANIOPHARYNGEOM 2007	NA	YES	progression
mnp-20-0369	embryonal/pineal tumor	Pineoblastoma	WHO tumor type	Grade 4	NA	3	10	NO	medulloblastoma	Medulloblastoma, Group 3	IlluminaHumanMethylationEPIC	v11b2	Medulloblastoma, Group 3	YES	NO	0	male	pineal region	NO	discrepant category; clinically relevant	discrepant category; clinically relevant	YES	YES	YES	YES	NO	YES	YES	NA	NA	YES	YES	NO	NO	NA	NA	NA	NA	discrepancy irresolvable	NA	NA	YES	sub-total resection	YES	YES	I-HIT-MED Registry	NA	YES	metastasis/dissemination
mnp-20-0370	low-grade glioma/glioneuronal tumor	Ganglioglioma	WHO tumor type	Grade 1	NA	3	10	NO	low-grade glioma	PA, midline	IlluminaHumanMethylationEPIC	v11b4	PA, midline	YES	NO	5	female	cerebellum	NO	discrepant class; not clinically relevant	discrepant class; not clinically relevant	NA	NA	NA	NA	NA	NA	NA	NA	NA	NA	NA	NA	NA	NA	NA	NA	NA	NA	low	low	YES	gross-total resection	NO	YES	OZM-063	NA	YES	progression
mnp-20-0371	high-grade glioma	Glioblastoma, IDH-mutated	WHO tumor type	Grade 4	NA	3	10	NO	non-classifiable tumor	Non-classifiable	IlluminaHumanMethylationEPIC	v11b4	High-grade astrocytoma, IDH-mutated	YES	NO	11	female	frontal lobe	CMMRD (suspected)	unclassifiable tumor	concordance	NA	NA	NA	NA	NA	NA	NA	NA	NA	NA	NA	NA	NA	NA	NA	NA	NA	NA	intermediate	intermediate	YES	sub-total resection	YES	YES	NA	NA	YES	progression
mnp-20-0373	high-grade glioma	Anaplastic astrocytoma	WHO tumor type	Grade 3	NA	0	5	NO	NA	insufficient quantity	NA	NA	NA	NO	NO	5	female	thalamus, hippocampus, basal ganglia	Neurofibromatosis type 1 (suspected)	NA	NA	NA	NA	NA	NA	NA	NA	NA	NA	NA	NA	NA	NA	NA	NA	NA	NA	NA	NA	NA	NA	YES	biopsy	YES	YES	NA	HIT-HGG 2007	NA	NA
mnp-20-0374	medulloblastoma	Medulloblastoma, non-WNT/SHH	WHO tumor type	Grade 4	NA	3	10	NO	medulloblastoma	Medulloblastoma, Group 4	IlluminaHumanMethylation450k	v11.0	Medulloblastoma, Group 4	YES	NO	8	male	fourth ventricle	NO	concordance; refining class	concordance; refining class	NA	NA	NA	NA	NA	NA	NA	NA	NA	NA	NA	NA	NA	NA	NA	NA	NA	NA	NA	NA	YES	gross-total resection	YES	YES	SIOP PNET5-MB	PNET5-SR	YES	local progression/recurrence
mnp-20-0376	medulloblastoma	Medulloblastoma, non-WNT/SHH	WHO tumor type	Grade 4	NA	3	10	NO	medulloblastoma	Medulloblastoma, Group 4	IlluminaHumanMethylationEPIC	v11b2	Medulloblastoma, Group 4	YES	NO	3	male	cerebellum, fourth ventricle	unknown	concordance; refining class	concordance; refining class	NA	NA	NA	NA	NA	NA	NA	NA	NA	NA	NA	NA	NA	NA	NA	NA	NA	NA	NA	NA	YES	NA	NA	NA	NA	NA	NA	NA
mnp-20-0377	medulloblastoma	Medulloblastoma, WNT	WHO tumor type	Grade 4	NA	3	10	NO	medulloblastoma	Medulloblastoma, Group 3	IlluminaHumanMethylationEPIC	v11b4	Medulloblastoma, Group 3	YES	NO	4	male	cerebellum, fourth ventricle, pons	NO	discrepant class; clinically relevant	discrepant class; clinically relevant	YES	YES	YES	NO	NO	NO	YES	YES	YES	YES	YES	YES	NO	NA	NA	NA	NA	discrepancy irresolvable	NA	NA	YES	gross-total resection	YES	YES	SIOP PNET5-MB	PNET5-LR	NO	NA
mnp-20-0378	low-grade glioma/glioneuronal tumor	Dysembryoplastic neuroepithelial tumor (DNET)	WHO tumor type	Grade 1	NA	3	10	NO	low-grade glioma	Dysembryoplastic neuroepithelial tumor (DNET)	IlluminaHumanMethylationEPIC	v11b4	Dysembryoplastic neuroepithelial tumor (DNET)	NO	NO	12	male	temporal lobe, occipital lobe	NO	concordance	concordance	NA	NA	NA	NA	NA	NA	NA	NA	NA	NA	NA	NA	NA	NA	NA	NA	NA	NA	NA	NA	YES (n=1)	gross-total resection	NO	NO	SIOP LGG	wait and see	YES	progression
mnp-20-0379	high-grade glioma	Diffuse midline glioma, H3 K27-mutated	WHO tumor type	Grade 4	NA	3	10	NO	high-grade glioma	Diffuse midline glioma, H3 K27-mutated	IlluminaHumanMethylationEPIC	v11b4	Diffuse midline glioma, H3 K27-mutated	YES	YES	13	male	cerebellum	NO	concordance	concordance	NA	NA	NA	NA	NA	NA	NA	NA	NA	NA	NA	NA	NA	NA	NA	NA	NA	NA	high	high	YES	sub-total resection	YES	YES	NA	HIT-HGG 2007	YES	progression
mnp-20-0380	medulloblastoma	Medulloblastoma, non-WNT/SHH	WHO tumor type	Grade 4	NA	3	10	NO	medulloblastoma	Medulloblastoma, Group 4	IlluminaHumanMethylationEPIC	v11b4	Medulloblastoma, Group 4	YES	NO	13	male	fourth ventricle	NO	concordance; refining class	concordance; refining class	NA	NA	NA	NA	NA	NA	NA	NA	NA	NA	NA	NA	NA	NA	NA	NA	NA	NA	NA	NA	YES	gross-total resection	YES	NA	I-HIT-MED Registry	NA	NO	NA
mnp-20-0384	high-grade glioma	Anaplastic oligodendroglioma	compatible with WHO tumor type	Grade 3	NA	3	10	NO	non-classifiable tumor	Non-classifiable	IlluminaHumanMethylationEPIC	v11b4	Diffuse glioma with oligodendroglial features and nuclear clusters (DGONC)	YES	NO	7	female	orbital frontal cortex	NO	unclassifiable tumor	indication for new DNA methylation class	NA	NA	NA	NA	NA	NA	NA	NA	NA	NA	NA	NA	NA	NA	NA	NA	NA	NA	non-classifiable	intermediate	YES	sub-total resection	YES	YES	NA	NA	NO	NA
mnp-20-0385	low-grade glioma/glioneuronal tumor	Pilocytic Astrocytoma	WHO tumor type	Grade 1	NA	3	10	NO	low-grade glioma	PA, midline	IlluminaHumanMethylationEPIC	v11b4	PA, midline	YES	NO	7	male	orbital frontal cortex	unknown	concordance; refining class	concordance; refining class	NA	NA	NA	NA	NA	NA	NA	NA	NA	NA	NA	NA	NA	NA	NA	NA	NA	NA	low	low	YES	NA	NA	NA	NA	NA	NA	NA
mnp-20-0386	low-grade glioma/glioneuronal tumor	Dysembryoplastic neuroepithelial tumor (DNET)	WHO tumor type	Grade 1	NA	3	10	NO	low-grade glioma	Dysembryoplastic neuroepithelial tumor (DNET)	IlluminaHumanMethylation450k	v11.0	Dysembryoplastic neuroepithelial tumor (DNET)	YES	NO	10	male	occipital lobe	NO	concordance	concordance	NA	NA	NA	NA	NA	NA	NA	NA	NA	NA	NA	NA	NA	NA	NA	NA	NA	NA	NA	NA	YES (n=1)	gross-total resection	NO	NO	SIOP LGG	wait and see	NO	NA
mnp-20-0389	low-grade glioma/glioneuronal tumor	Ganglioglioma	WHO tumor type	Grade 1	NA	3	10	NO	low-grade glioma	PA/ganglioglioma, hemispheric	IlluminaHumanMethylationEPIC	v11b2	PA/ganglioglioma, hemispheric	YES	NO	15	female	temporal lobe, occipital lobe	unknown	concordance; refining class	concordance; refining class	NA	NA	NA	NA	NA	NA	NA	NA	NA	NA	NA	NA	NA	NA	NA	NA	NA	NA	low	low	YES	NA	NA	NA	NA	NA	NA	NA
mnp-20-0391	low-grade glioma/glioneuronal tumor	Ganglioglioma	WHO tumor type	Grade 1	NA	0	10	NO	low tumor tissue	Control, reactive tissue	IlluminaHumanMethylationEPIC	v11b2	Control, reactive tissue	YES	NO	12	female	temporal lobe	unknown	low tumor content	low tumor content	NA	NA	NA	NA	NA	NA	NA	NA	NA	NA	NA	NA	NA	NA	NA	NA	NA	NA	low	low	YES	NA	NA	NA	NA	NA	NA	NA
mnp-20-0392	ependymal tumor	Ependymoma, WHO grade II	WHO tumor type	Grade 2	NA	3	10	NO	ependymal tumor	Ependymoma, posterior fossa A	IlluminaHumanMethylationEPIC	v11b4	Ependymoma, posterior fossa A	YES	NO	1	male	cerebellum, fourth ventricle	NO	concordance; refining class	concordance; refining class	NA	NA	NA	NA	NA	NA	NA	NA	NA	NA	NA	NA	NA	NA	NA	NA	NA	NA	NA	NA	YES	sub-total resection	YES	YES	I-HIT-MED Registry	NA	YES	metastasis/dissemination
mnp-20-0393	low-grade glioma/glioneuronal tumor	Pilocytic Astrocytoma	WHO tumor type	Grade 1	NA	3	10	NO	low-grade glioma	Pilocytic Astrocytoma (PA), posterior fossa	IlluminaHumanMethylationEPIC	v11b4	Pilocytic Astrocytoma (PA), posterior fossa	YES	NO	11	male	cerebellum, pons, fourth ventricle	NO	concordance; refining class	concordance; refining class	NA	NA	NA	NA	NA	NA	NA	NA	NA	NA	NA	NA	NA	NA	NA	NA	NA	NA	low	low	YES (n=1)	sub-total resection	NO	NO	SIOP LGG	wait and see	NO	NA
mnp-20-0394	low-grade glioma/glioneuronal tumor	Pilocytic Astrocytoma	WHO tumor type	Grade 1	NA	3	10	NO	low-grade glioma	Pilocytic Astrocytoma (PA), posterior fossa	IlluminaHumanMethylationEPIC	v11b4	Pilocytic Astrocytoma (PA), posterior fossa	YES	NO	4	female	cerebellum	NO	concordance; refining class	concordance; refining class	NA	NA	NA	NA	NA	NA	NA	NA	NA	NA	NA	NA	NA	NA	NA	NA	NA	NA	low	low	YES (n=1)	sub-total resection	NO	NO	SIOP LGG	wait and see	NO	NA
mnp-20-0395	other tumor	CNS sarcoma	WHO tumor type	NA	NA	3	10	NO	other tumor	CNS sarcoma, CIC-altered	IlluminaHumanMethylationEPIC	v11b4	CNS sarcoma, CIC-altered	YES	NO	17	female	parietal lobe, occipital lobe	No	concordance; refining class	concordance; refining class	NA	NA	NA	NA	NA	NA	NA	NA	NA	NA	NA	NA	NA	NA	NA	NA	NA	NA	NA	NA	YES	gross-total resection	NA	YES	NA	NA	YES	progression
mnp-20-0396	high-grade glioma	Glioblastoma (GBM)	WHO tumor type	Grade 4	NA	0	13	NO	non-classifiable tumor	Non-classifiable	IlluminaHumanMethylationEPIC	v11b4	High-grade glioma, midline	YES	NO	10	male	primary somatosensory cortex, primary motor cortex	suspected predisposition	unclassifiable tumor	concordance; refining class	NA	NA	NA	NA	NA	NA	NA	NA	NA	NA	NA	NA	NA	NA	NA	NA	NA	NA	non-classifiable	high	YES	sub-total resection	YES	YES	NA	NA	YES	progression
mnp-20-0397	low-grade glioma/glioneuronal tumor	Pilomyxoid astrocytoma (PMA)	WHO tumor type	Grade 2	NA	3	10	NO	low-grade glioma	PA, midline	IlluminaHumanMethylationEPIC	v11b2	PA, midline	YES	NO	2	male	basal ganglia	NO	concordance; refining class	concordance; refining class	NA	NA	NA	NA	NA	NA	NA	NA	NA	NA	NA	NA	NA	NA	NA	NA	NA	NA	low	low	YES (n=2)	biopsy	NO	YES (n=1)	SIOP LGG	primary chemotherapy	YES	progression
mnp-20-0398	medulloblastoma	Medulloblastoma, non-WNT/SHH	WHO tumor type	Grade 4	NA	3	10	NO	medulloblastoma	Medulloblastoma, Group 4	IlluminaHumanMethylationEPIC	v11b2	Medulloblastoma, Group 4	YES	NO	7	male	fourth ventricle	NO	concordance; refining class	concordance; refining class	NA	NA	NA	NA	NA	NA	NA	NA	NA	NA	NA	NA	NA	NA	NA	NA	NA	NA	NA	NA	YES	gross-total resection	YES	YES	SIOP PNET5-MB	PNET5-SR	NO	NA
mnp-20-0399	low-grade glioma/glioneuronal tumor	Low-grade astrocytoma, NOS	descriptive diagnosis	NA	focal evidence of a MAP2-positive, glial tumor; suspected border of a low-grade astrocytic tumor	NA	NA	NA	low-grade glioma	Pilocytic Astrocytoma (PA), posterior fossa	IlluminaHumanMethylation450k	v11.0	Low-grade glioma/glioneuronal tumor, NOS	YES	NO	14	female	pons, medulla oblongata	NO	concordance; refining class	concordance	NA	NA	NA	NA	NA	NA	NA	NA	NA	NA	NA	NA	NA	NA	NA	NA	NA	NA	low	low	YES (n=1)	biopsy	NO	NO	SIOP LGG	wait and see	NO	NA
mnp-20-0400	low-grade glioma/glioneuronal tumor	Pilocytic Astrocytoma	WHO tumor type	Grade 1	NA	3	10	NO	low-grade glioma	PA/ganglioglioma, hemispheric	IlluminaHumanMethylationEPIC	v11b4	PA/ganglioglioma, hemispheric	YES	NO	15	male	occipital lobe	NO	concordance; refining class	concordance; refining class	NA	NA	NA	NA	NA	NA	NA	NA	NA	NA	NA	NA	NA	NA	NA	NA	NA	NA	low	low	YES (n=1)	gross-total resection	NO	NO	SIOP LGG	wait and see	NO	NA
mnp-20-0401	high-grade glioma	Diffuse midline glioma, H3 K27-mutated	WHO tumor type	Grade 4	NA	NA	NA	NA	high-grade glioma	Diffuse midline glioma, H3 K27-mutated	IlluminaHumanMethylationEPIC	v11b4	Diffuse midline glioma, H3 K27-mutated	YES	NO	5	female	pons	NO	concordance	concordance	NA	NA	NA	NA	NA	NA	NA	NA	NA	NA	NA	NA	NA	NA	NA	NA	NA	NA	high	high	YES	biopsy	NO	YES	NA	NA	YES	progression
mnp-20-0402	low-grade glioma/glioneuronal tumor	Pilocytic Astrocytoma	WHO tumor type	Grade 1	NA	3	10	NO	low-grade glioma	Pilocytic Astrocytoma (PA), posterior fossa	IlluminaHumanMethylation450k	v9.0	Pilocytic Astrocytoma (PA), posterior fossa	YES	NO	7	female	cerebellum	NO	concordance; refining class	concordance; refining class	NA	NA	NA	NA	NA	NA	NA	NA	NA	NA	NA	NA	NA	NA	NA	NA	NA	NA	low	low	YES (n=2)	gross-total resection	NO	NO	SIOP LGG	wait and see	NO	NA
mnp-20-0403	other tumor	Atypical choroid plexus papilloma	WHO tumor type	Grade 2	NA	3	10	NO	other tumor	Choroid plexus tumor, ped. type A	IlluminaHumanMethylationEPIC	v11b4	Choroid plexus tumor, ped. type A	YES	NO	4	male	fourth ventricle	unknown	concordance; refining class	concordance; refining class	NA	NA	NA	NA	NA	NA	NA	NA	NA	NA	NA	NA	NA	NA	NA	NA	NA	NA	NA	NA	YES	NA	NA	NA	NA	NA	NA	NA
mnp-20-0404	high-grade glioma	Glioblastoma (GBM)	WHO tumor type	Grade 4	NA	3	10	NO	non-classifiable tumor	Non-classifiable	IlluminaHumanMethylationEPIC	v11b4	High-grade glioma, midline	YES	NO	15	male	frontal lobe	NO	unclassifiable tumor	concordance; refining class	NA	NA	NA	NA	NA	NA	NA	NA	NA	NA	NA	NA	NA	NA	NA	NA	NA	NA	non-classifiable	high	YES	sub-total resection	YES	YES	NA	NA	YES	recurrence
mnp-20-0405	low-grade glioma/glioneuronal tumor	Pilocytic Astrocytoma	WHO tumor type	Grade 1	NA	3	10	NO	non-classifiable tumor	Non-classifiable	IlluminaHumanMethylationEPIC	v11b2	Pilocytic Astrocytoma (PA), posterior fossa	YES	NO	8	male	cerebellum, fourth ventricle	NO	unclassifiable tumor	concordance; refining class	NA	NA	NA	NA	NA	NA	NA	NA	NA	NA	NA	NA	NA	NA	NA	NA	NA	NA	low	low	YES (n=1)	gross-total resection	NO	NO	SIOP LGG	wait and see	NO	NA
mnp-20-0406	other tumor	Meningioma, WHO grade I	WHO tumor type	Grade 1	NA	0	10	NO	non-classifiable tumor	Non-classifiable	IlluminaHumanMethylationEPIC	v11b4	indication for novel DNA methylation class	YES	NO	0	male	NA	unknown	unclassifiable tumor	unclassifiable tumor	NA	NA	NA	NA	NA	NA	NA	NA	NA	NA	NA	NA	NA	NA	NA	NA	NA	NA	non-classifiable	non-classifiable	YES	NA	NA	NA	KRANIOPHARYNGEOM 2007	NA	NA	NA
mnp-20-0408	low-grade glioma/glioneuronal tumor	Pilocytic Astrocytoma	WHO tumor type	Grade 1	NA	0	13	NO	NA	insufficient quality	NA	NA	NA	YES	NO	7	male	cerebellum	No	NA	NA	NA	NA	NA	NA	NA	NA	NA	NA	NA	NA	NA	NA	NA	NA	NA	NA	NA	NA	NA	NA	YES	NA	NA	NA	NA	NA	NO	NA
mnp-20-0411	other tumor	Germinoma	WHO tumor type	NA	NA	0	0	YES	non-classifiable tumor	Non-classifiable	IlluminaHumanMethylationEPIC	v11b4	Germinoma, KIT-related	YES	NO	14	female	hypothalamus, thalamus	unknown	unclassifiable tumor	indication for new DNA methylation class	NA	NA	NA	NA	NA	NA	NA	NA	NA	NA	NA	NA	NA	NA	NA	NA	NA	NA	non-classifiable	non-classifiable	YES	NA	NA	NA	NA	NA	NA	NA
mnp-20-0412	other tumor	Schwannoma	WHO tumor type	Grade 1	NA	3	10	NO	non-classifiable tumor	Non-classifiable	IlluminaHumanMethylationEPIC	v11b4	Schwannoma	YES	NO	17	female	cerebellum, fourth ventricle, pons	NO	unclassifiable tumor	concordance	NA	NA	NA	NA	NA	NA	NA	NA	NA	NA	NA	NA	NA	NA	NA	NA	NA	NA	non-classifiable	non-classifiable	YES (n=1)	sub-total resection	NO	NO	SIOP LGG	wait and see	YES	progression
mnp-20-0413	embryonal/pineal tumor	Pineal anlage tumor	WHO tumor type	NA	NA	3	10	NO	medulloblastoma	Medulloblastoma, SHH; infant	IlluminaHumanMethylationEPIC	v11b4	Medulloblastoma, SHH; infant	YES	NO	1	male	fourth ventricle	NO	discrepant category; clinically relevant	discrepant category; clinically relevant	YES	YES	YES	NO	YES	YES	YES	NA	NA	NO	NA	NA	NO	NA	NA	NA	NA	indication for sample swap	NA	NA	YES	sub-total resection	NO	YES	I-HIT-MED Registry	NA	NO	NA
mnp-20-0414	low-grade glioma/glioneuronal tumor	Pilocytic Astrocytoma	WHO tumor type	Grade 1	NA	3	10	NO	low-grade glioma	PA, midline	IlluminaHumanMethylationEPIC	v11b2	PA/ganglioglioma, hemispheric	YES	NO	1	female	temporal lobe, basal ganglia	NO	concordance; refining class	concordance; refining class	NA	NA	NA	NA	NA	NA	NA	NA	NA	NA	NA	NA	NA	NA	NA	NA	NA	NA	low	low	YES (n=1)	sub-total resection	NO	YES (n=3)	SIOP LGG	primary chemotherapy	YES	progression
mnp-20-0416	embryonal/pineal tumor	Embryonal tumor with multilayered rosettes (ETMR)	WHO tumor type	Grade 4	NA	3	10	NO	embryonal/pineal tumor	Embryonal tumor with multilayered rosettes (ETMR)	IlluminaHumanMethylationEPIC	v11b4	Embryonal tumor with multilayered rosettes (ETMR)	YES	NO	3	male	frontal lobe	NO	concordance	concordance	NA	NA	NA	NA	NA	NA	NA	NA	NA	NA	NA	NA	NA	NA	NA	NA	NA	NA	NA	NA	YES	sub-total resection	YES	YES	I-HIT-MED Registry	NA	NO	NA
mnp-20-0417	low-grade glioma/glioneuronal tumor	Pilocytic Astrocytoma	WHO tumor type	Grade 1	NA	3	10	NO	low-grade glioma	Pilocytic Astrocytoma (PA), posterior fossa	IlluminaHumanMethylationEPIC	v11b2	Pilocytic Astrocytoma (PA), posterior fossa	YES	NO	13	male	cerebellum, fourth ventricle	NO	concordance; refining class	concordance; refining class	NA	NA	NA	NA	NA	NA	NA	NA	NA	NA	NA	NA	NA	NA	NA	NA	NA	NA	low	low	YES (n=2)	sub-total resection	NO	YES (n=2)	SIOP LGG	primary chemotherapy	YES	first non-surgical therapy
mnp-20-0418	other tumor	Meningioma, WHO grade I	WHO tumor type	Grade 1	NA	0	20	NO	other tumor	Meningioma	IlluminaHumanMethylationEPIC	v11b4	Meningioma	NO	NO	14	female	NA	unknown	concordance	concordance	NA	NA	NA	NA	NA	NA	NA	NA	NA	NA	NA	NA	NA	NA	NA	NA	NA	NA	NA	NA	YES	NA	NA	NA	NA	NA	NA	NA
mnp-20-0422	low-grade glioma/glioneuronal tumor	Pilocytic Astrocytoma	WHO tumor type	Grade 1	NA	3	5	NO	low-grade glioma	Pilocytic Astrocytoma (PA), posterior fossa	IlluminaHumanMethylationEPIC	v11b2	Pilocytic Astrocytoma (PA), posterior fossa	NO	NO	1	male	medulla oblongata	NO	concordance; refining class	concordance; refining class	NA	NA	NA	NA	NA	NA	NA	NA	NA	NA	NA	NA	NA	NA	NA	NA	NA	NA	low	low	YES (n=2)	sub-total resection	NO	YES (n=1)	SIOP LGG	primary chemotherapy	YES	progression
mnp-20-0423	high-grade glioma	Glioblastoma (GBM)	WHO tumor type	Grade 4	NA	3	10	NO	high-grade glioma	Infantile hemispheric glioma	IlluminaHumanMethylationEPIC	v11b4	Infantile hemispheric glioma	YES	YES	0	male	primary somatosensory cortex, primary motor cortex	NO	concordance; refining class	concordance; refining class	NA	NA	NA	NA	NA	NA	NA	NA	NA	NA	NA	NA	NA	NA	NA	NA	NA	NA	intermediate	intermediate	YES	gross-total resection	NO	YES	NA	HIT-SKK	NO	NA
mnp-20-0424	ependymal tumor	Ependymoma, WHO grade III	WHO tumor type	Grade 3	NA	3	10	NO	ependymal tumor	Ependymoma, posterior fossa A	IlluminaHumanMethylationEPIC	v11b4	Ependymoma, posterior fossa A	YES	NO	3	male	cerebellum, fourth ventricle	NO	concordance; refining class	concordance; refining class	NA	NA	NA	NA	NA	NA	NA	NA	NA	NA	NA	NA	NA	NA	NA	NA	NA	NA	NA	NA	YES	gross-total resection	YES	NO	I-HIT-MED Registry	NA	NO	NA
mnp-20-0426	other tumor	Choroid plexus papilloma	WHO tumor type	Grade 1	NA	3	10	NO	other tumor	Choroid plexus tumor, ped. type B	IlluminaHumanMethylation450k	v11.0	Choroid plexus tumor, ped. type B	YES	NO	8	female	parietal lobe	unknown	concordance; refining class	concordance; refining class	NA	NA	NA	NA	NA	NA	NA	NA	NA	NA	NA	NA	NA	NA	NA	NA	NA	NA	NA	NA	YES	NA	NA	NA	NA	NA	NA	NA
mnp-20-0427	ependymal tumor	Ependymoma, WHO grade III	WHO tumor type	Grade 3	NA	3	10	NO	ependymal tumor	Ependymoma, posterior fossa A	IlluminaHumanMethylationEPIC	v11b4	Ependymoma, posterior fossa A	YES	NO	1	female	cerebellum, fourth ventricle, pons	NO	concordance; refining class	concordance; refining class	NA	NA	NA	NA	NA	NA	NA	NA	NA	NA	NA	NA	NA	NA	NA	NA	NA	NA	NA	NA	YES	gross-total resection	YES	NO	I-HIT-MED Registry	NA	NO	NA
mnp-20-0428	low-grade glioma/glioneuronal tumor	Ganglioglioma	WHO tumor type	Grade 1	NA	3	10	NO	non-classifiable tumor	Non-classifiable	IlluminaHumanMethylationEPIC	v11b4	PA/ganglioglioma, hemispheric	YES	NO	5	male	frontal lobe	No	unclassifiable tumor	concordance; refining class	YES	YES	YES	YES	YES	NO	YES	NA	NA	NO	NA	NA	NO	NA	NA	NA	NA	discrepancy irresolvable	non-classifiable	non-classifiable	YES	gross-total resection	NO	NO	NA	NA	NO	NA
mnp-20-0429	low-grade glioma/glioneuronal tumor	Ganglioglioma	WHO tumor type	Grade 1	NA	3	10	NO	non-classifiable tumor	Non-classifiable	IlluminaHumanMethylationEPIC	v11b4	Subependymal giant cell astrocytoma (SEGA)	YES	NO	0	female	frontal lobe	NO	unclassifiable tumor	discrepant class; not clinically relevant	NA	NA	NA	NA	NA	NA	NA	NA	NA	NA	NA	NA	NA	NA	NA	NA	NA	NA	non-classifiable	non-classifiable	YES (n=1)	sub-total resection	NO	NO	SIOP LGG	wait and see	NO	NA
mnp-20-0430	low-grade glioma/glioneuronal tumor	Pilocytic Astrocytoma	compatible with WHO tumor type	Grade 1	NA	3	7	NO	low-grade glioma	PA, midline	IlluminaHumanMethylation450k	v11.0	Pilocytic Astrocytoma (PA), posterior fossa	YES	NO	6	female	temporal lobe	NO	concordance; refining class	concordance; refining class	NA	NA	NA	NA	NA	NA	NA	NA	NA	NA	NA	NA	NA	NA	NA	NA	NA	NA	low	low	YES (n=2)	sub-total resection	YES	NO	SIOP LGG	primary radiotherapy	YES	first non-surgical therapy
mnp-20-0431	low-grade glioma/glioneuronal tumor	Pilocytic Astrocytoma	WHO tumor type	Grade 1	NA	3	6	NO	NA	insufficient quality	NA	NA	NA	NO	NO	7	male	angular gyrus, posterior (caudal) superior temporal cortex, primary auditory cortex, inferior parietal cortex	NO	NA	NA	NA	NA	NA	NA	NA	NA	NA	NA	NA	NA	NA	NA	NA	NA	NA	NA	NA	NA	NA	NA	YES (n=3)	sub-total resection	YES	YES (n=2)	SIOP LGG	primary chemotherapy	YES	progression
mnp-20-0433	ependymal tumor	Ependymoma, WHO grade III	WHO tumor type	Grade 3	NA	3	10	NO	ependymal tumor	Ependymoma, posterior fossa A	IlluminaHumanMethylationEPIC	v11b4	Ependymoma, posterior fossa A	YES	NO	8	female	fourth ventricle	unknown	concordance; refining class	concordance; refining class	NA	NA	NA	NA	NA	NA	NA	NA	NA	NA	NA	NA	NA	NA	NA	NA	NA	NA	NA	NA	YES	NA	NA	NA	NA	NA	NA	NA
mnp-20-0434	low-grade glioma/glioneuronal tumor	Pleomorphic xanthoastrocytoma (PXA)	WHO tumor type	Grade 2	NA	3	10	NO	high-grade glioma	Pleomorphic xanthoastrocytoma (PXA)	IlluminaHumanMethylationEPIC	v11b4	Pleomorphic xanthoastrocytoma (PXA)	YES	NO	16	male	parietal lobe	NO	concordance	concordance	NA	NA	NA	NA	NA	NA	NA	NA	NA	NA	NA	NA	NA	NA	NA	NA	NA	NA	intermediate	intermediate	YES (n=1)	gross-total resection	NO	NO	SIOP LGG	wait and see	YES	progression
mnp-20-0435	other tumor	Meningioma, WHO grade I	WHO tumor type	Grade 1	NA	3	10	NO	other tumor	Meningioma	IlluminaHumanMethylationEPIC	v11b2	Meningioma	YES	NO	8	female	temporal lobe	unknown	concordance	concordance	NA	NA	NA	NA	NA	NA	NA	NA	NA	NA	NA	NA	NA	NA	NA	NA	NA	NA	NA	NA	YES	NA	NA	NA	KRANIOPHARYNGEOM 2007	NA	NA	NA
mnp-20-0438	low-grade glioma/glioneuronal tumor	Pilocytic Astrocytoma	WHO tumor type	Grade 1	NA	3	10	NO	high-grade glioma	Pleomorphic xanthoastrocytoma (PXA)	IlluminaHumanMethylationEPIC	v11b4	Pleomorphic xanthoastrocytoma (PXA)	YES	NO	15	female	angular gyrus, posterior (caudal) superior temporal cortex, primary auditory cortex, inferior parietal cortex	NO	discrepant class; clinically relevant	discrepant class; clinically relevant	YES	YES	YES	NO	NO	NO	YES	YES	YES	YES	YES	YES	NO	NA	NA	NA	NA	discrepancy irresolvable	intermediate	intermediate	YES (n=1)	gross-total resection	NO	NO	SIOP LGG	wait and see	NO	NA
mnp-20-0439	other tumor	Non-Langerhans cell histiocytosis	WHO tumor type	NA	NA	3	10	NO	non-classifiable tumor	Non-classifiable	IlluminaHumanMethylationEPIC	v11b4	Control, reactive tissue	YES	YES	13	female	temporal lobe	unknown	unclassifiable tumor	low tumor content	NA	NA	NA	NA	NA	NA	NA	NA	NA	NA	NA	NA	NA	NA	NA	NA	NA	NA	intermediate	intermediate	YES	NA	NA	NA	NA	NA	NA	NA
mnp-20-0441	low-grade glioma/glioneuronal tumor	Pilocytic Astrocytoma	WHO tumor type	Grade 1	NA	3	10	NO	low-grade glioma	Pilocytic Astrocytoma (PA), posterior fossa	IlluminaHumanMethylationEPIC	v11b4	Pilocytic Astrocytoma (PA), posterior fossa	YES	NO	4	female	cerebellum, fourth ventricle	NO	concordance; refining class	concordance; refining class	NA	NA	NA	NA	NA	NA	NA	NA	NA	NA	NA	NA	NA	NA	NA	NA	NA	NA	low	low	YES (n=1)	gross-total resection	NO	NO	SIOP LGG	wait and see	NO	NA
mnp-20-0443	medulloblastoma	Medulloblastoma, non-WNT/SHH	WHO tumor type	Grade 4	NA	3	10	NO	medulloblastoma	Medulloblastoma, Group 4	IlluminaHumanMethylationEPIC	v11b4	Medulloblastoma, Group 4	YES	NO	17	male	fourth ventricle	NO	concordance; refining class	concordance; refining class	NA	NA	NA	NA	NA	NA	NA	NA	NA	NA	NA	NA	NA	NA	NA	NA	NA	NA	NA	NA	YES	sub-total resection	YES	YES	SJMB12	N3	NO	NA
mnp-20-0444	high-grade glioma	Glioblastoma (GBM)	WHO tumor type	Grade 4	NA	3	10	NO	high-grade glioma	High-grade glioma, pediatric RTK	IlluminaHumanMethylationEPIC	v11b2	High-grade glioma, pediatric RTK	YES	NO	4	male	cerebellum, fourth ventricle, medulla oblongata	unknown	concordance; refining class	concordance; refining class	NA	NA	NA	NA	NA	NA	NA	NA	NA	NA	NA	NA	NA	NA	NA	NA	NA	NA	high	high	YES	sub-total resection	YES	YES	HIT-HGG 2007	NA	YES	local progression
mnp-20-0445	low-grade glioma/glioneuronal tumor	Rosette-forming glioneuronal tumor (RGNT)	WHO tumor type	Grade 1	NA	3	10	NO	non-classifiable tumor	Non-classifiable	IlluminaHumanMethylationEPIC	v11b4	Pilocytic Astrocytoma (PA), posterior fossa	NO	NO	4	male	cerebellum, fourth ventricle	NO	unclassifiable tumor	discrepant class; not clinically relevant	NA	NA	NA	NA	NA	NA	NA	NA	NA	NA	NA	NA	NA	NA	NA	NA	NA	NA	non-classifiable	non-classifiable	YES (n=3)	biopsy	NO	YES (n=1)	SIOP LGG	primary chemotherapy	YES	progression
mnp-20-0447	low-grade glioma/glioneuronal tumor	Pilocytic Astrocytoma	WHO tumor type	Grade 1	NA	3	10	NO	low-grade glioma	Pilocytic Astrocytoma (PA), posterior fossa	IlluminaHumanMethylationEPIC	v11b4	Pilocytic Astrocytoma (PA), posterior fossa	YES	NO	1	female	cerebellum, fourth ventricle	NO	concordance; refining class	concordance; refining class	NA	NA	NA	NA	NA	NA	NA	NA	NA	NA	NA	NA	NA	NA	NA	NA	NA	NA	low	low	YES (n=1)	sub-total resection	NO	NO	SIOP LGG	wait and see	YES	death
mnp-20-0448	low-grade glioma/glioneuronal tumor	Pilocytic Astrocytoma	WHO tumor type	Grade 1	NA	3	10	NO	low-grade glioma	Pilocytic Astrocytoma (PA), posterior fossa	IlluminaHumanMethylationEPIC	v11b4	Pilocytic Astrocytoma (PA), posterior fossa	YES	NO	13	male	cerebellum	NO	concordance; refining class	concordance; refining class	NA	NA	NA	NA	NA	NA	NA	NA	NA	NA	NA	NA	NA	NA	NA	NA	NA	NA	low	low	YES (n=1)	gross-total resection	NO	NO	SIOP LGG	wait and see	NO	NA
mnp-20-0450	low-grade glioma/glioneuronal tumor	Pilocytic Astrocytoma	WHO tumor type	Grade 1	NA	3	10	NO	low-grade glioma	Pilocytic Astrocytoma (PA), posterior fossa	IlluminaHumanMethylationEPIC	v11b4	Pilocytic Astrocytoma (PA), posterior fossa	YES	NO	2	male	cerebellum	No	concordance; refining class	concordance; refining class	NA	NA	NA	NA	NA	NA	NA	NA	NA	NA	NA	NA	NA	NA	NA	NA	NA	NA	low	low	YES	sub-total resection	NO	NO	COGA9952	arm A	NO	NA
mnp-20-0451	ependymal tumor	Ependymoma, WHO grade III	WHO tumor type	Grade 3	NA	3	10	NO	ependymal tumor	Ependymoma, posterior fossa A	IlluminaHumanMethylationEPIC	v11b4	Ependymoma, posterior fossa A	YES	NO	0	male	cerebellum, fourth ventricle	NO	concordance; refining class	concordance; refining class	NA	NA	NA	NA	NA	NA	NA	NA	NA	NA	NA	NA	NA	NA	NA	NA	NA	NA	NA	NA	YES	sub-total resection	YES	YES	I-HIT-MED Registry	NA	NO	NA
mnp-20-0452	high-grade glioma	Anaplastic oligodendroglioma	WHO tumor type	Grade 3	NA	3	10	NO	non-classifiable tumor	Non-classifiable	IlluminaHumanMethylationEPIC	v11b2	Diffuse glioma with oligodendroglial features and nuclear clusters (DGONC)	YES	NO	4	female	temporal lobe	NO	unclassifiable tumor	indication for new DNA methylation class	NA	NA	NA	NA	NA	NA	NA	NA	NA	NA	NA	NA	NA	NA	NA	NA	NA	NA	non-classifiable	intermediate	YES	gross-total resection	NA	NA	NA	NA	NA	NA
mnp-20-0453	medulloblastoma	Medulloblastoma, WNT	WHO tumor type	Grade 4	NA	3	10	NO	medulloblastoma	Medulloblastoma, Group 3	IlluminaHumanMethylationEPIC	v11b4	Medulloblastoma, Group 3	YES	NO	3	male	cerebellum	NO	discrepant class; clinically relevant	discrepant class; clinically relevant	YES	YES	YES	NO	NO	NO	YES	NO	YES	NO	NA	NA	NO	NA	NA	NA	NA	discrepancy irresolvable	NA	NA	YES	gross-total resection	YES	YES	I-HIT-MED Registry	NA	YES	metastasis/dissemination
mnp-20-0454	medulloblastoma	Medulloblastoma, SHH	WHO tumor type	Grade 4	NA	3	10	NO	medulloblastoma	Medulloblastoma, SHH; infant	IlluminaHumanMethylationEPIC	v11b4	Medulloblastoma, SHH; infant	YES	NO	2	female	cerebellum	unknown	concordance; refining class	concordance; refining class	NA	NA	NA	NA	NA	NA	NA	NA	NA	NA	NA	NA	NA	NA	NA	NA	NA	NA	NA	NA	YES	NA	NA	NA	NA	NA	NA	NA
mnp-20-0455	low-grade glioma/glioneuronal tumor	Subependymal giant cell astrocytoma (SEGA)	WHO tumor type	Grade 1	NA	3	10	NO	non-classifiable tumor	Non-classifiable	IlluminaHumanMethylationEPIC	v11b4	Subependymal giant cell astrocytoma (SEGA)	YES	NO	4	female	parietal lobe	unknown	unclassifiable tumor	concordance	NA	NA	NA	NA	NA	NA	NA	NA	NA	NA	NA	NA	NA	NA	NA	NA	NA	NA	non-classifiable	non-classifiable	YES	NA	NA	NA	NA	NA	NA	NA
mnp-20-0456	high-grade glioma	Anaplastic astrocytoma, IDH-mutated	WHO tumor type	Grade 3	NA	3	10	NO	non-classifiable tumor	Non-classifiable	IlluminaHumanMethylationEPIC	v11b4	Astrocytoma, IDH-mutated	YES	NO	14	female	temporal lobe, occipital lobe	NO	unclassifiable tumor	discrepant class; not clinically relevant	YES	YES	YES	NO	NO	NO	YES	YES	YES	YES	YES	YES	NO	NA	NA	NA	NA	Integrated diagnosis based on molecular diagnosis	intermediate	intermediate	YES	sub-total resection	YES	YES	HIT-HGG 2013	chloroquin arm	YES	progression
mnp-20-0457	ependymal tumor	Ependymoma, WHO grade III	WHO tumor type	Grade 3	NA	3	10	NO	non-classifiable tumor	Non-classifiable	IlluminaHumanMethylationEPIC	v11b4	Ependymoma, posterior fossa B	YES	NO	NA	female	cerebellum, fourth ventricle	NO	unclassifiable tumor	concordance; refining class	NA	NA	NA	NA	NA	NA	NA	NA	NA	NA	NA	NA	NA	NA	NA	NA	NA	NA	non-classifiable	non-classifiable	YES	sub-total resection	NA	NA	I-HIT-MED Registry	NA	NO	NA
mnp-20-0458	no category applicable	Descriptive diagnosis	descriptive diagnosis	NA	mesenchymal tumor with BCOR expression	3	10	NO	non-classifiable tumor	Non-classifiable	IlluminaHumanMethylationEPIC	v11b4	High-grade glioma, MYCN	YES	NO	5	female	frontal lobe	NO	unclassifiable tumor	discrepant category; clinically relevant	YES	YES	YES	NO	NO	NO	YES	NA	YES	YES	NA	NA	YES	FISH	NA	NA	NA	discrepancy irresolvable	non-classifiable	non-classifiable	YES	gross-total resection	YES	NO	I-HIT-MED Registry	NA	YES	relapse
mnp-20-0459	ependymal tumor	Ependymoma, WHO grade III	WHO tumor type	Grade 3	NA	3	10	NO	ependymal tumor	Ependymoma, posterior fossa A	IlluminaHumanMethylationEPIC	v11b4	Ependymoma, posterior fossa A	YES	NO	6	female	fourth ventricle, brain stem	NO	concordance; refining class	concordance; refining class	NA	NA	NA	NA	NA	NA	NA	NA	NA	NA	NA	NA	NA	NA	NA	NA	NA	NA	NA	NA	YES	sub-total resection	YES	NA	SIOP Ependymoma II	EP II - observational	NO	NA
mnp-20-0460	high-grade glioma	Anaplastic ganglioglioma	suspected WHO tumor type	Grade 3	NA	3	10	NO	non-classifiable tumor	Non-classifiable	IlluminaHumanMethylationEPIC	v11b2	Neuroepithelial tumour, PLAGL1-fused	YES	YES	6	female	occipital lobe	NO	unclassifiable tumor	indication for new DNA methylation class	NA	NA	NA	NA	NA	NA	NA	NA	NA	NA	NA	NA	NA	NA	NA	NA	NA	NA	non-classifiable	other/unknown	YES	NA	NA	NA	NA	NA	NO	NA
mnp-20-0461	medulloblastoma	Medulloblastoma, non-WNT/SHH	WHO tumor type	Grade 4	NA	0	10	NO	medulloblastoma	Medulloblastoma, Group 3	IlluminaHumanMethylation450k	v9.0	Medulloblastoma, Group 3	YES	NO	1	male	fourth ventricle	NO	concordance; refining class	concordance; refining class	NA	NA	NA	NA	NA	NA	NA	NA	NA	NA	NA	NA	NA	NA	NA	NA	NA	NA	NA	NA	YES	gross-total resection	YES	YES	I-HIT-MED Registry	NA	YES	metastasis/dissemination
mnp-20-0462	other tumor	Hemangioblastoma	WHO tumor type	Grade 1	NA	3	10	NO	other tumor	Hemangioblastoma	IlluminaHumanMethylationEPIC	v11b4	Hemangioblastoma	YES	NO	12	female	medulla oblongata	unknown	concordance	concordance	NA	NA	NA	NA	NA	NA	NA	NA	NA	NA	NA	NA	NA	NA	NA	NA	NA	NA	NA	NA	YES	NA	NA	NA	NA	NA	NA	NA
mnp-20-0463	medulloblastoma	Medulloblastoma, non-WNT/SHH	WHO tumor type	Grade 4	NA	0	13	NO	medulloblastoma	Medulloblastoma, Group 4	IlluminaHumanMethylationEPIC	v11b4	Medulloblastoma, Group 4	YES	NO	5	female	cerebellum, fourth ventricle, pons	NO	concordance; refining class	concordance; refining class	NA	NA	NA	NA	NA	NA	NA	NA	NA	NA	NA	NA	NA	NA	NA	NA	NA	NA	NA	NA	YES	gross-total resection	YES	YES	SJMB12	N3	YES	relapse
mnp-20-0465	low-grade glioma/glioneuronal tumor	Pilocytic Astrocytoma	compatible with WHO tumor type	Grade 1	NA	3	5	NO	NA	insufficient quantity	NA	NA	NA	NO	NO	9	female	cerebellum	Neurofibromatosis type 1	NA	NA	NA	NA	NA	NA	NA	NA	NA	NA	NA	NA	NA	NA	NA	NA	NA	NA	NA	NA	NA	NA	YES (n=1)	biopsy	NO	YES (n=2)	SIOP LGG	primary chemotherapy	YES	progression
mnp-20-0466	low-grade glioma/glioneuronal tumor	Pilocytic Astrocytoma	WHO tumor type	Grade 1	NA	3	10	NO	low-grade glioma	Pilocytic Astrocytoma (PA), posterior fossa	IlluminaHumanMethylationEPIC	v11b4	Pilocytic Astrocytoma (PA), posterior fossa	YES	NO	2	male	spinal cord	NO	concordance; refining class	concordance; refining class	NA	NA	NA	NA	NA	NA	NA	NA	NA	NA	NA	NA	NA	NA	NA	NA	NA	NA	low	low	YES (n=2)	sub-total resection	NO	YES (n=1)	SIOP LGG	primary chemotherapy	YES	progression
mnp-20-0467	ependymal tumor	Ependymoma, WHO grade III	WHO tumor type	Grade 3	NA	0	0	YES	ependymal tumor	Ependymoma, posterior fossa A	IlluminaHumanMethylationEPIC	v11b4	Ependymoma, posterior fossa A	YES	NO	0	female	brain stem, cerebellum	NO	concordance; refining class	concordance; refining class	NA	NA	NA	NA	NA	NA	NA	NA	NA	NA	NA	NA	NA	NA	NA	NA	NA	NA	NA	NA	YES	NA	NO	YES	I-HIT-MED Registry	NA	YES	local progression/recurrence
mnp-20-0470	low-grade glioma/glioneuronal tumor	Dysembryoplastic neuroepithelial tumor (DNET)	WHO tumor type	Grade 1	NA	3	10	NO	low-grade glioma	Dysembryoplastic neuroepithelial tumor (DNET)	IlluminaHumanMethylation450k	v11.0	Dysembryoplastic neuroepithelial tumor (DNET)	YES	NO	14	female	temporal lobe, occipital lobe	NO	concordance	concordance	NA	NA	NA	NA	NA	NA	NA	NA	NA	NA	NA	NA	NA	NA	NA	NA	NA	NA	NA	NA	YES (n=1)	gross-total resection	NO	NO	SIOP LGG	wait and see	NO	NA
mnp-20-0471	ependymal tumor	Ependymoma, WHO grade III	WHO tumor type	Grade 3	NA	3	10	NO	ependymal tumor	Ependymoma, ZFTA fusion-positive	IlluminaHumanMethylation450k	v11.0	Ependymoma, ZFTA fusion-positive	YES	NO	0	male	cerebellum, fourth ventricle	NO	discrepant class; not clinically relevant	discrepant class; not clinically relevant	NA	NA	NA	NA	NA	NA	NA	NA	NA	NA	NA	NA	NA	NA	NA	NA	NA	NA	NA	NA	YES	gross-total resection	YES	YES	I-HIT-MED Registry	NA	YES	local progression/recurrence
mnp-20-0473	high-grade glioma	Anaplastic ganglioglioma	WHO tumor type	Grade 3	NA	3	10	NO	low-grade glioma	PA/ganglioglioma, hemispheric	IlluminaHumanMethylationEPIC	v11b4	PA/ganglioglioma, hemispheric	YES	NO	9	female	frontal lobe	unknown	discrepant class; clinically relevant	discrepant class; clinically relevant	YES	YES	YES	NO	NO	NO	YES	YES	YES	YES	NA	NA	NO	NA	NA	ganglionic cell component, increased proliferative and mitotic activity	high mitotic activity, high proliferation activity	discrepancy irresolvable	low	low	YES	NA	NA	NA	NA	NA	NA	NA
mnp-20-0474	low-grade glioma/glioneuronal tumor	Pilocytic Astrocytoma	WHO tumor type	Grade 1	NA	3	10	NO	low-grade glioma	Pilocytic Astrocytoma (PA), posterior fossa	IlluminaHumanMethylationEPIC	v11b4	Pilocytic Astrocytoma (PA), posterior fossa	YES	NO	2	male	cerebellum	NO	concordance; refining class	concordance; refining class	NA	NA	NA	NA	NA	NA	NA	NA	NA	NA	NA	NA	NA	NA	NA	NA	NA	NA	low	low	YES (n=1)	sub-total resection	NO	NO	SIOP LGG	wait and see	NO	NA
mnp-20-0476	high-grade glioma	Diffuse midline glioma, H3 K27-mutated	WHO tumor type	Grade 4	NA	3	10	NO	high-grade glioma	Diffuse midline glioma, H3 K27-mutated	IlluminaHumanMethylationEPIC	v11b4	Diffuse midline glioma, H3 K27-mutated	YES	NO	10	male	spinal cord	NO	concordance	concordance	NA	NA	NA	NA	NA	NA	NA	NA	NA	NA	NA	NA	NA	NA	NA	NA	NA	NA	high	high	YES	biopsy	YES	YES	NA	NA	YES	death
mnp-20-0478	medulloblastoma	Medulloblastoma, non-WNT/SHH	WHO tumor type	Grade 4	NA	0	10	NO	medulloblastoma	Medulloblastoma, Group 4	IlluminaHumanMethylation450k	v11b2	Medulloblastoma, Group 4	YES	NO	5	male	cerebellum, fourth ventricle	NO	concordance; refining class	concordance; refining class	NA	NA	NA	NA	NA	NA	NA	NA	NA	NA	NA	NA	NA	NA	NA	NA	NA	NA	NA	NA	YES	sub-total resection	YES	YES	I-HIT-MED Registry	NA	NO	NA
mnp-20-0483	embryonal/pineal tumor	Embryonal tumor with multilayered rosettes (ETMR)	WHO tumor type	Grade 4	NA	3	10	NO	non-classifiable tumor	Non-classifiable	IlluminaHumanMethylationEPIC	v11b2	Embryonal tumor with multilayered rosettes (ETMR)	YES	NO	2	female	NA	NO	unclassifiable tumor	concordance	NA	NA	NA	NA	NA	NA	NA	NA	NA	NA	NA	NA	NA	NA	NA	NA	NA	NA	non-classifiable	non-classifiable	YES	sub-total resection	NO	YES	I-HIT-MED Registry	NA	YES	relapse
mnp-20-0484	low-grade glioma/glioneuronal tumor	Pilocytic Astrocytoma	WHO tumor type	Grade 1	NA	3	10	NO	low-grade glioma	Pilocytic Astrocytoma (PA), posterior fossa	IlluminaHumanMethylationEPIC	v11b4	Pilocytic Astrocytoma (PA), posterior fossa	YES	NO	6	female	cerebellum	NO	concordance; refining class	concordance; refining class	NA	NA	NA	NA	NA	NA	NA	NA	NA	NA	NA	NA	NA	NA	NA	NA	NA	NA	low	low	YES (n=1)	sub-total resection	NO	NO	SIOP LGG	wait and see	NO	NA
mnp-20-0486	other tumor	Atypical choroid plexus papilloma	WHO tumor type	Grade 2	NA	3	10	NO	other tumor	Choroid plexus tumor, ped. type B	IlluminaHumanMethylationEPIC	v11b4	Choroid plexus tumor, ped. type B	YES	NO	1	female	NA	unknown	concordance; refining class	concordance; refining class	NA	NA	NA	NA	NA	NA	NA	NA	NA	NA	NA	NA	NA	NA	NA	NA	NA	NA	NA	NA	YES	NA	NA	NA	NA	NA	NA	NA
mnp-20-0488	low-grade glioma/glioneuronal tumor	Pilocytic Astrocytoma	WHO tumor type	Grade 1	NA	3	10	NO	low-grade glioma	Pilocytic Astrocytoma (PA), posterior fossa	IlluminaHumanMethylationEPIC	v11b4	Pilocytic Astrocytoma (PA), posterior fossa	YES	NO	5	male	cerebellum	No	concordance; refining class	concordance; refining class	NA	NA	NA	NA	NA	NA	NA	NA	NA	NA	NA	NA	NA	NA	NA	NA	NA	NA	low	low	YES	gross-total resection	NO	NO	NA	NA	NO	NA
mnp-20-0489	medulloblastoma	Medulloblastoma, non-WNT/SHH	WHO tumor type	Grade 4	NA	0	10	NO	medulloblastoma	Medulloblastoma, Group 3	IlluminaHumanMethylation450k	v11b2	Medulloblastoma, Group 3	YES	NO	1	female	cerebellum, fourth ventricle	NO	concordance; refining class	concordance; refining class	NA	NA	NA	NA	NA	NA	NA	NA	NA	NA	NA	NA	NA	NA	NA	NA	NA	NA	NA	NA	YES	gross-total resection	YES	YES	I-HIT-MED Registry	NA	NO	NA
mnp-20-0490	low-grade glioma/glioneuronal tumor	Pilocytic Astrocytoma	WHO tumor type	Grade 1	NA	0	10	NO	non-classifiable tumor	Non-classifiable	IlluminaHumanMethylationEPIC	v11b4	Pilocytic Astrocytoma (PA), posterior fossa	YES	NO	12	male	cerebellum, brain stem	NO	unclassifiable tumor	concordance; refining class	NA	NA	NA	NA	NA	NA	NA	NA	NA	NA	NA	NA	NA	NA	NA	NA	NA	NA	low	low	YES (n=1)	sub-total resection	NO	NO	SIOP LGG	wait and see	NO	NA
mnp-20-0492	other tumor	Choroid plexus papilloma	compatible with WHO tumor type	Grade 1	NA	3	10	NO	other tumor	Choroid plexus tumor, ped. type B	IlluminaHumanMethylationEPIC	v11b4	Choroid plexus tumor, ped. type B	YES	NO	5	female	NA	unknown	concordance; refining class	concordance; refining class	NA	NA	NA	NA	NA	NA	NA	NA	NA	NA	NA	NA	NA	NA	NA	NA	NA	NA	NA	NA	YES	NA	NA	NA	NA	NA	NA	NA
mnp-20-0493	high-grade glioma	Anaplastic pilocytic astrocytoma	suspected WHO tumor type	Grade 3	NA	0	10	NO	high-grade glioma	Pleomorphic xanthoastrocytoma (PXA)	IlluminaHumanMethylation450k	v11b2	Anaplastic pilocytic astrocytoma	YES	NO	11	male	cerebellum	unknown	discrepant class; clinically relevant	concordance	NA	NA	NA	NA	NA	NA	NA	NA	NA	NA	NA	NA	NA	NA	NA	NA	NA	NA	intermediate	intermediate	YES	NA	YES	YES	HIT-HGG 2007	NA	NO	NA
mnp-20-0496	embryonal/pineal tumor	Pineoblastoma	WHO tumor type	Grade 4	NA	3	10	NO	embryonal/pineal tumor	Pineoblastoma, Group B	IlluminaHumanMethylationEPIC	v11b2	Pineoblastoma, Group B	YES	NO	17	male	pineal region	NO	concordance; refining class	concordance; refining class	NA	NA	NA	NA	NA	NA	NA	NA	NA	NA	NA	NA	NA	NA	NA	NA	NA	NA	NA	NA	YES	sub-total resection	YES	YES	I-HIT-MED Registry	NA	NO	NA
mnp-20-0498	ependymal tumor	Ependymoma, WHO grade III	WHO tumor type	Grade 3	NA	3	10	NO	ependymal tumor	Ependymoma, ZFTA fusion-positive	IlluminaHumanMethylation450k	v11.0	Ependymoma, ZFTA fusion-positive	YES	NO	4	male	frontal lobe	NO	discrepant class; not clinically relevant	discrepant class; not clinically relevant	NA	NA	NA	NA	NA	NA	NA	NA	NA	NA	NA	NA	NA	NA	NA	NA	NA	NA	NA	NA	YES	gross-total resection	YES	NO	I-HIT-MED Registry	NA	YES	local progression/recurrence
mnp-20-0500	ependymal tumor	Ependymoma, WHO grade III	WHO tumor type	Grade 3	NA	3	10	NO	ependymal tumor	Ependymoma, posterior fossa A	IlluminaHumanMethylationEPIC	v11b4	Ependymoma, posterior fossa A	NO	NO	4	male	cerebellum, fourth ventricle	NO	concordance; refining class	concordance; refining class	NA	NA	NA	NA	NA	NA	NA	NA	NA	NA	NA	NA	NA	NA	NA	NA	NA	NA	NA	NA	YES	gross-total resection	YES	NA	I-HIT-MED Registry	NA	NO	NA
mnp-20-0501	low-grade glioma/glioneuronal tumor	Dysembryoplastic neuroepithelial tumor (DNET)	WHO tumor type	Grade 1	NA	3	10	NO	low-grade glioma	Dysembryoplastic neuroepithelial tumor (DNET)	IlluminaHumanMethylation450k	v11.0	Dysembryoplastic neuroepithelial tumor (DNET)	YES	NO	8	male	temporal lobe, hippocampus	NO	concordance	concordance	NA	NA	NA	NA	NA	NA	NA	NA	NA	NA	NA	NA	NA	NA	NA	NA	NA	NA	NA	NA	YES (n=1)	gross-total resection	NO	NO	SIOP LGG	wait and see	NO	NA
mnp-20-0502	low-grade glioma/glioneuronal tumor	Pilocytic Astrocytoma	suspected WHO tumor type	Grade 1	NA	3	10	NO	low-grade glioma	Diffuse leptomeningeal glioneuronal tumor (DLGNT)	IlluminaHumanMethylationEPIC	v11b2	Diffuse leptomeningeal glioneuronal tumor (DLGNT)	YES	NO	9	male	spinal cord	NO	discrepant class; not clinically relevant	discrepant class; not clinically relevant	YES	YES	YES	NO	NO	NO	YES	NA	NA	YES	YES	NA	NO	NA	NA	NA	NA	discrepancy irresolvable	low	low	YES (n=2)	sub-total resection	NO	NO	SIOP LGG	wait and see	YES	progression
mnp-20-0503	ependymal tumor	Ependymoma, ZFTA fusion-positive	WHO tumor type	NA	NA	3	10	NO	ependymal tumor	Ependymoma, ZFTA fusion-positive	IlluminaHumanMethylationEPIC	v11b4	Ependymoma, ZFTA fusion-positive	YES	NO	3	male	frontal lobe	NO	concordance	concordance	NA	NA	NA	NA	NA	NA	NA	NA	NA	NA	NA	NA	NA	NA	NA	NA	NA	NA	NA	NA	YES	gross-total resection	YES	NA	I-HIT-MED Registry	NA	NO	NA
mnp-20-0504	low-grade glioma/glioneuronal tumor	Pilocytic Astrocytoma	WHO tumor type	Grade 1	NA	3	10	NO	low-grade glioma	Pilocytic Astrocytoma (PA), posterior fossa	IlluminaHumanMethylationEPIC	v11b2	Pilocytic Astrocytoma (PA), posterior fossa	YES	NO	2	female	cerebellum, fourth ventricle	NO	concordance; refining class	concordance; refining class	NA	NA	NA	NA	NA	NA	NA	NA	NA	NA	NA	NA	NA	NA	NA	NA	NA	NA	low	low	YES (n=1)	sub-total resection	NO	YES (n=1)	SIOP LGG	primary chemotherapy	YES	progression
mnp-20-0505	other tumor	Choroid plexus papilloma	WHO tumor type	Grade 1	NA	3	10	NO	other tumor	Choroid plexus tumor, adult type	IlluminaHumanMethylationEPIC	v11b4	Choroid plexus tumor, adult type	YES	NO	6	male	cerebellum	unknown	concordance; refining class	concordance; refining class	NA	NA	NA	NA	NA	NA	NA	NA	NA	NA	NA	NA	NA	NA	NA	NA	NA	NA	NA	NA	YES	NA	NA	NA	NA	NA	NA	NA
mnp-20-0506	low-grade glioma/glioneuronal tumor	Pilocytic Astrocytoma	WHO tumor type	Grade 1	NA	3	10	NO	low-grade glioma	Pilocytic Astrocytoma (PA), posterior fossa	IlluminaHumanMethylationEPIC	v11b4	Pilocytic Astrocytoma (PA), posterior fossa	YES	NO	2	male	cerebellum	NO	concordance; refining class	concordance; refining class	NA	NA	NA	NA	NA	NA	NA	NA	NA	NA	NA	NA	NA	NA	NA	NA	NA	NA	low	low	YES (n=1)	sub-total resection	NO	NO	SIOP LGG	wait and see	NO	NA
mnp-20-0509	low-grade glioma/glioneuronal tumor	Pilocytic Astrocytoma	WHO tumor type	Grade 1	NA	3	10	NO	low-grade glioma	Pilocytic Astrocytoma (PA), posterior fossa	IlluminaHumanMethylation450k	v9.0	Pilocytic Astrocytoma (PA), posterior fossa	NO	NO	6	female	medulla oblongata	NO	concordance; refining class	concordance; refining class	NA	NA	NA	NA	NA	NA	NA	NA	NA	NA	NA	NA	NA	NA	NA	NA	NA	NA	low	low	YES (n=2)	sub-total resection	NO	YES (n=1)	SIOP LGG	primary chemotherapy	YES	first non-surgical therapy
mnp-20-0510	low-grade glioma/glioneuronal tumor	Pilocytic Astrocytoma	WHO tumor type	Grade 1	NA	0	0	YES	low-grade glioma	PA, midline	IlluminaHumanMethylationEPIC	v11b2	PA, midline	YES	NO	0	female	pons	NO	concordance; refining class	concordance; refining class	NA	NA	NA	NA	NA	NA	NA	NA	NA	NA	NA	NA	NA	NA	NA	NA	NA	NA	low	low	YES (n=1)	biopsy	NO	YES (n=1)	SIOP LGG	primary chemotherapy	YES	first non-surgical therapy
mnp-20-0512	low-grade glioma/glioneuronal tumor	Pilocytic Astrocytoma	WHO tumor type	Grade 1	NA	3	10	NO	low-grade glioma	Pilocytic Astrocytoma (PA), posterior fossa	IlluminaHumanMethylationEPIC	v11b2	Pilocytic Astrocytoma (PA), posterior fossa	YES	NO	16	female	spinal cord	unknown	concordance; refining class	concordance; refining class	NA	NA	NA	NA	NA	NA	NA	NA	NA	NA	NA	NA	NA	NA	NA	NA	NA	NA	low	low	YES	NA	NA	NA	NA	NA	NA	NA
mnp-20-0513	low-grade glioma/glioneuronal tumor	Pilocytic Astrocytoma	WHO tumor type	Grade 1	NA	3	10	NO	non-classifiable tumor	Non-classifiable	IlluminaHumanMethylationEPIC	v11b2	Low-grade glioma/glioneuronal tumor, NOS	YES	NO	14	female	temporal lobe	NO	unclassifiable tumor	concordance	NA	NA	NA	NA	NA	NA	NA	NA	NA	NA	NA	NA	NA	NA	NA	NA	NA	NA	non-classifiable	non-classifiable	YES (n=1)	sub-total resection	YES	NO	SIOP LGG	primary radiotherapy	YES	progression
mnp-20-0514	low-grade glioma/glioneuronal tumor	Diffuse astrocytoma	WHO tumor type	Grade 2	NA	3	10	NO	NA	insufficient quantity	NA	NA	NA	NO	NO	2	female	occipituitary glandal lobe, parietal lobe, frontal lobe, temporal lobe	NO	NA	NA	NA	NA	NA	NA	NA	NA	NA	NA	NA	NA	NA	NA	NA	NA	NA	NA	NA	NA	NA	NA	YES (n=1)	biopsy	NO	YES (n=1)	SIOP LGG	primary chemotherapy	YES	progression
mnp-20-0515	high-grade glioma	Glioblastoma (GBM)	WHO tumor type	Grade 4	NA	0	10	NO	non-classifiable tumor	Non-classifiable	IlluminaHumanMethylationEPIC	v11b2	High-grade glioma, midline	YES	NO	13	male	spinal cord	CMMRD	unclassifiable tumor	concordance; refining class	NA	NA	NA	NA	NA	NA	NA	NA	NA	NA	NA	NA	NA	NA	NA	NA	NA	NA	non-classifiable	high	YES	biopsy	YES	YES	NA	NA	YES	recurrence
mnp-20-0516	low-grade glioma/glioneuronal tumor	Ganglioglioma	WHO tumor type	Grade 1	NA	3	10	NO	low-grade glioma	Pilocytic Astrocytoma (PA), posterior fossa	IlluminaHumanMethylationEPIC	v11b2	Pilocytic Astrocytoma (PA), posterior fossa	YES	NO	14	female	cerebellum	NO	discrepant class; not clinically relevant	discrepant class; not clinically relevant	NA	NA	NA	NA	NA	NA	NA	NA	NA	NA	NA	NA	NA	NA	NA	NA	NA	NA	low	low	YES (n=1)	gross-total resection	NO	NO	SIOP LGG	wait and see	NO	NA
mnp-20-0517	low-grade glioma/glioneuronal tumor	Pilocytic Astrocytoma	WHO tumor type	Grade 1	NA	3	10	NO	low-grade glioma	PA/ganglioglioma, hemispheric	IlluminaHumanMethylationEPIC	v11b2	Low-grade glioma/glioneuronal tumor, NOS	YES	NO	7	female	occipital lobe, parietal lobe, frontal lobe, temporal lobe	NO	concordance; refining class	concordance	NA	NA	NA	NA	NA	NA	NA	NA	NA	NA	NA	NA	NA	NA	NA	NA	NA	NA	low	low	YES (n=1)	gross-total resection	NO	NO	SIOP LGG	wait and see	NO	NA
mnp-20-0518	medulloblastoma	Medulloblastoma, SHH	WHO tumor type	Grade 4	NA	3	6	NO	medulloblastoma	Medulloblastoma, SHH; adult	IlluminaHumanMethylationEPIC	v11b2	Medulloblastoma, SHH; adult	YES	NO	17	male	cerebellum	NO	concordance; refining class	concordance; refining class	NA	NA	NA	NA	NA	NA	NA	NA	NA	NA	NA	NA	NA	NA	NA	NA	NA	NA	NA	NA	YES	gross-total resection	YES	YES	SIOP PNET5-MB	PNET5-SR	NO	NA
mnp-20-0525	low-grade glioma/glioneuronal tumor	Pilocytic Astrocytoma	WHO tumor type	Grade 1	NA	0	7	NO	low tumor tissue	Control, cerebellar tissue	IlluminaHumanMethylationEPIC	v11b4	Pilocytic Astrocytoma (PA), posterior fossa	YES	NO	6	male	cerebellum	unknown	low tumor content	concordance; refining class	NA	NA	NA	NA	NA	NA	NA	NA	NA	NA	NA	NA	NA	NA	NA	NA	NA	NA	non-classifiable	non-classifiable	YES	NA	NA	NA	NA	NA	NA	NA
mnp-20-0526	high-grade glioma	Diffuse midline glioma, H3 K27-mutated	WHO tumor type	Grade 4	NA	3	5	NO	NA	insufficient quantity	NA	NA	NA	NO	NO	3	male	brain stem	unknown	NA	NA	NA	NA	NA	NA	NA	NA	NA	NA	NA	NA	NA	NA	NA	NA	NA	NA	NA	NA	NA	NA	YES	biopsy	YES	YES	HIT-HGG 2007	NA	YES	unknown
mnp-20-0527	high-grade glioma	Anaplastic pilocytic astrocytoma	compatible with WHO tumor type	Grade 3	NA	3	10	NO	low-grade glioma	PA/ganglioglioma, hemispheric	IlluminaHumanMethylationEPIC	v11b2	PA/ganglioglioma, hemispheric	YES	NO	8	male	medulla oblongataial prefrontal cortex	unknown	discrepant class; clinically relevant	discrepant class; clinically relevant	YES	YES	YES	NO	NO	YES	YES	NA	NA	YES	YES	YES	NO	NA	NA	tumor with piloid features, increased proliferation, vessel proliferation and thrombosis, bizarre mitotic figures	aberrant mitotic figures, vessel thrombosis, necrosis	WHO-based diagnosis within spectrum of molecular diagnosis	low	low	YES	sub-total resection	YES	YES	HIT-HGG 2007	NA	NO	NA
mnp-20-0528	low-grade glioma/glioneuronal tumor	Pilocytic Astrocytoma	WHO tumor type	Grade 1	NA	3	10	NO	NA	insufficient quantity	NA	NA	NA	YES	NO	6	male	thalamus	NO	NA	NA	NA	NA	NA	NA	NA	NA	NA	NA	NA	NA	NA	NA	NA	NA	NA	NA	NA	NA	NA	NA	YES (n=1)	biopsy	NO	YES (n=2)	SIOP LGG	primary chemotherapy	YES	progression
mnp-20-0530	ependymal tumor	Ependymoma, WHO grade III	WHO tumor type	Grade 3	NA	3	10	NO	ependymal tumor	Ependymoma, posterior fossa A	IlluminaHumanMethylationEPIC	v11b4	Ependymoma, posterior fossa A	YES	NO	0	male	cerebellum, fourth ventricle	NO	concordance; refining class	concordance; refining class	NA	NA	NA	NA	NA	NA	NA	NA	NA	NA	NA	NA	NA	NA	NA	NA	NA	NA	NA	NA	YES	gross-total resection	YES	YES	I-HIT-MED Registry	NA	NO	NA
mnp-20-0531	high-grade glioma	Anaplastic astrocytoma	WHO tumor type	Grade 3	NA	NA	NA	NA	NA	insufficient tissue	NA	NA	NA	NO	NO	NA	NA	thalamus	unknown	NA	NA	NA	NA	NA	NA	NA	NA	NA	NA	NA	NA	NA	NA	NA	NA	NA	NA	NA	NA	NA	NA	YES	biopsy	YES	YES	HIT-HGG 2007	NA	YES	local progression
mnp-20-0533	high-grade glioma	Diffuse midline glioma, H3 K27-mutated	WHO tumor type	Grade 4	NA	3	10	NO	high-grade glioma	Diffuse midline glioma, H3 K27-mutated	IlluminaHumanMethylationEPIC	v11b4	Diffuse midline glioma, H3 K27-mutated	YES	NO	5	female	parietal lobe	NO	concordance	concordance	NA	NA	NA	NA	NA	NA	NA	NA	NA	NA	NA	NA	NA	NA	NA	NA	NA	NA	high	high	YES	gross-total resection	NA	NA	NA	NA	YES	metastasis
mnp-20-0534	medulloblastoma	Medulloblastoma, non-WNT/SHH	WHO tumor type	Grade 4	NA	0	13	NO	medulloblastoma	Medulloblastoma, Group 3	IlluminaHumanMethylationEPIC	v11b4	Medulloblastoma, Group 3	YES	NO	6	female	cerebellum, fourth ventricle, pons	NO	concordance; refining class	concordance; refining class	NA	NA	NA	NA	NA	NA	NA	NA	NA	NA	NA	NA	NA	NA	NA	NA	NA	NA	NA	NA	YES	sub-total resection	YES	YES	SJMB12	N3	NO	NA
mnp-20-0536	other tumor	Schwannoma	WHO tumor type	Grade 1	NA	3	10	NO	other tumor	Schwannoma	IlluminaHumanMethylationEPIC	v11b4	Schwannoma	YES	NO	11	male	NA	unknown	concordance	concordance	NA	NA	NA	NA	NA	NA	NA	NA	NA	NA	NA	NA	NA	NA	NA	NA	NA	NA	NA	NA	YES	NA	NA	NA	NA	NA	NA	NA
mnp-20-0537	non-neoplastic tissue	Non-neoplastic tissue	NA	NA	NA	3	10	NO	low tumor tissue	Control, reactive tissue	IlluminaHumanMethylationEPIC	v11b2	Control, reactive tissue	YES	NO	8	female	pituitary gland	unknown	concordance	concordance	NA	NA	NA	NA	NA	NA	NA	NA	NA	NA	NA	NA	NA	NA	NA	NA	NA	NA	non-classifiable	non-classifiable	YES	gross-total resection	YES	NA	KRANIOPHARYNGEOM 2007	NA	YES	progression
mnp-20-0538	no category applicable	Descriptive diagnosis	descriptive diagnosis	NA	malignant astrocytic tumor	3	10	NO	high-grade glioma	Pleomorphic xanthoastrocytoma (PXA)	IlluminaHumanMethylationEPIC	v11b4	Pleomorphic xanthoastrocytoma (PXA)	YES	NO	6	female	temporal lobe	unknown	discrepant category; clinically relevant	discrepant category; clinically relevant	NA	NA	NA	NA	NA	NA	NA	NA	NA	NA	NA	NA	NA	NA	NA	NA	NA	NA	intermediate	intermediate	YES	NA	NA	NA	NA	NA	NA	NA
mnp-20-0539	medulloblastoma	Medulloblastoma, WNT	WHO tumor type	Grade 4	NA	3	10	NO	medulloblastoma	Medulloblastoma, WNT	IlluminaHumanMethylationEPIC	v11b4	Medulloblastoma, WNT	YES	NO	4	male	fourth ventricle	NO	concordance	concordance	NA	NA	NA	NA	NA	NA	NA	NA	NA	NA	NA	NA	NA	NA	NA	NA	NA	NA	NA	NA	YES	gross-total resection	YES	YES	SIOP PNET5-MB	PNET5-LR	NO	NA
mnp-20-0541	low-grade glioma/glioneuronal tumor	Pilocytic Astrocytoma	WHO tumor type	Grade 1	NA	0	10	NO	low-grade glioma	Pilocytic Astrocytoma (PA), posterior fossa	IlluminaHumanMethylation450k	v11.0	Pilocytic Astrocytoma (PA), posterior fossa	YES	NO	8	male	cerebellum, fourth ventricle	NO	concordance; refining class	concordance; refining class	NA	NA	NA	NA	NA	NA	NA	NA	NA	NA	NA	NA	NA	NA	NA	NA	NA	NA	low	low	YES (n=2)	sub-total resection	NO	NO	SIOP LGG	wait and see	YES	progression
mnp-20-0542	high-grade glioma	Anaplastic astrocytoma	WHO tumor type	Grade 3	NA	3	10	NO	high-grade glioma	Pleomorphic xanthoastrocytoma (PXA)	IlluminaHumanMethylationEPIC	v11b2	Pleomorphic xanthoastrocytoma (PXA)	YES	NO	7	female	frontal lobe	unknown	discrepant class; clinically relevant	discrepant class; clinically relevant	NA	NA	NA	NA	NA	NA	NA	NA	NA	NA	NA	NA	NA	NA	NA	NA	NA	NA	intermediate	intermediate	YES	NA	NA	NA	NA	NA	NA	NA
mnp-20-0543	embryonal/pineal tumor	Pineoblastoma	WHO tumor type	Grade 4	NA	3	10	NO	embryonal/pineal tumor	Pineoblastoma, Group B	IlluminaHumanMethylationEPIC	v11b4	Pineoblastoma, Group B	YES	NO	13	female	pineal region	NO	concordance; refining class	concordance; refining class	NA	NA	NA	NA	NA	NA	NA	NA	NA	NA	NA	NA	NA	NA	NA	NA	NA	NA	NA	NA	YES	gross-total resection	YES	YES	I-HIT-MED Registry	NA	NO	NA
mnp-20-0544	ependymal tumor	Ependymoma, WHO grade III	WHO tumor type	Grade 3	NA	3	10	NO	ependymal tumor	Ependymoma, posterior fossa A	IlluminaHumanMethylation450k	v11.0	Ependymoma, posterior fossa A	YES	NO	6	male	cerebellum, fourth ventricle	NO	concordance; refining class	concordance; refining class	NA	NA	NA	NA	NA	NA	NA	NA	NA	NA	NA	NA	NA	NA	NA	NA	NA	NA	NA	NA	YES	gross-total resection	YES	NO	I-HIT-MED Registry	NA	YES	metastasis/dissemination
mnp-20-0545	high-grade glioma	Glioblastoma (GBM)	WHO tumor type	Grade 4	NA	0	0	YES	high-grade glioma	High-grade glioma, H3 G34-mutated	IlluminaHumanMethylation450k	v9.0	High-grade glioma, H3 G34-mutated	YES	NO	17	male	frontal lobe, temporal lobe	unknown	concordance; refining class	concordance; refining class	NA	NA	NA	NA	NA	NA	NA	NA	NA	NA	NA	NA	NA	NA	NA	NA	NA	NA	high	high	YES	sub-total resection	YES	YES	HIT-HGG 2007	NA	YES	local progression
mnp-20-0547	no category applicable	Descriptive diagnosis	descriptive diagnosis	NA	astrocytic glioma with increased proliferative activity	3	4	NO	NA	insufficient quantity	NA	NA	NA	YES	NO	17	female	brain stem	unknown	NA	NA	NA	NA	NA	NA	NA	NA	NA	NA	NA	NA	NA	NA	NA	NA	NA	NA	NA	NA	NA	NA	YES	NA	NA	NA	NA	NA	NA	NA
mnp-20-0548	low-grade glioma/glioneuronal tumor	Pleomorphic xanthoastrocytoma (PXA)	WHO tumor type	Grade 2	NA	3	10	NO	high-grade glioma	Pleomorphic xanthoastrocytoma (PXA)	IlluminaHumanMethylationEPIC	v11b4	Pleomorphic xanthoastrocytoma (PXA)	YES	NO	12	male	temporal lobe	NO	concordance	concordance	NA	NA	NA	NA	NA	NA	NA	NA	NA	NA	NA	NA	NA	NA	NA	NA	NA	NA	intermediate	intermediate	YES (n=1)	sub-total resection	NO	NO	SIOP LGG	wait and see	NO	NA
mnp-20-0550	other tumor	CNS Ewing family tumor	suspected WHO tumor type	NA	NA	3	10	NO	embryonal/pineal tumor	Neuroepithelial tumor, MN1-altered	IlluminaHumanMethylationEPIC	v11b4	Neuroepithelial tumor, MN1-altered	YES	NO	6	female	parietal lobe	NO	discrepant class; not clinically relevant	discrepant class; not clinically relevant	YES	YES	YES	NO	NO	NO	YES	NA	NA	YES	NA	NA	YES	FISH	NA	NA	NA	discrepancy irresolvable	NA	NA	YES	gross-total resection	YES	YES	I-HIT-MED Registry	NA	NO	NA
mnp-20-0551	high-grade glioma	Glioblastoma (GBM)	WHO tumor type	Grade 4	NA	3	10	NO	high-grade glioma	Pleomorphic xanthoastrocytoma (PXA)	IlluminaHumanMethylationEPIC	v11b4	Pleomorphic xanthoastrocytoma (PXA)	YES	NO	9	female	parietal lobe	unknown	discrepant class; clinically relevant	discrepant class; clinically relevant	NA	NA	NA	NA	NA	NA	NA	NA	NA	NA	NA	NA	NA	NA	NA	NA	NA	NA	intermediate	intermediate	YES	gross-total resection	YES	YES	NA	HIT-HGG 2013	YES	progression
mnp-20-0552	medulloblastoma	Medulloblastoma, non-WNT/SHH	WHO tumor type	Grade 4	NA	3	10	NO	medulloblastoma	Medulloblastoma, Group 4	IlluminaHumanMethylationEPIC	v11b2	Medulloblastoma, Group 4	YES	NO	16	male	cerebellum, fourth ventricle, pons	NO	concordance; refining class	concordance; refining class	NA	NA	NA	NA	NA	NA	NA	NA	NA	NA	NA	NA	NA	NA	NA	NA	NA	NA	NA	NA	YES	sub-total resection	YES	YES	I-HIT-MED Registry	NA	NO	NA
mnp-20-0553	no category applicable	Descriptive diagnosis	descriptive diagnosis	NA	undifferentiated tumor with coexpression of mesenchymal and neural markers	3	10	NO	non-classifiable tumor	Non-classifiable	IlluminaHumanMethylation450k	v11.0	Infantile hemispheric glioma	YES	NO	0	female	frontal lobe	NO	unclassifiable tumor	discrepant category; clinically relevant	NA	NA	NA	NA	NA	NA	NA	NA	NA	NA	NA	NA	NA	NA	NA	NA	NA	NA	non-classifiable	non-classifiable	YES	gross-total resection	NO	YES	I-HIT-MED Registry	NA	NO	NA
mnp-20-0554	low-grade glioma/glioneuronal tumor	Pilocytic Astrocytoma	WHO tumor type	Grade 1	NA	3	10	NO	low-grade glioma	PA, midline	IlluminaHumanMethylationEPIC	v11b2	Low-grade glioma/glioneuronal tumor, NOS	YES	NO	14	female	basal ganglia, thalamus	NO	concordance; refining class	concordance	NA	NA	NA	NA	NA	NA	NA	NA	NA	NA	NA	NA	NA	NA	NA	NA	NA	NA	low	low	YES (n=2)	biopsy	YES	NO	SIOP LGG	primary radiotherapy	YES	first non-surgical therapy
mnp-20-0555	non-neoplastic tissue	Non-neoplastic tissue	NA	NA	NA	3	10	NO	low-grade glioma	Pilocytic Astrocytoma (PA), posterior fossa	IlluminaHumanMethylationEPIC	v11b4	Low-grade glioma/glioneuronal tumor, NOS	YES	NO	14	male	fourth ventricle	Neurofibromatosis type 1	discrepant category; clinically relevant	discrepant category; clinically relevant	YES	YES	YES	NO	NO	NO	YES	NO	YES	YES	NA	YES	NO	NA	NA	NA	NA	Integrated diagnosis based on molecular diagnosis	low	low	YES	NA	NA	NA	NA	NA	NA	NA
mnp-20-0557	no category applicable	Descriptive diagnosis	descriptive diagnosis	NA	low-grade neuroepithelial tumor	3	10	NO	low-grade glioma	PA/ganglioglioma, hemispheric	IlluminaHumanMethylationEPIC	v11b2	PA/ganglioglioma, hemispheric	YES	NO	5	male	temporal lobe, occipital lobe	NO	discrepant category; clinically relevant	discrepant category; clinically relevant	YES	YES	YES	NO	NO	NO	YES	NA	YES	YES	NA	YES	NO	NA	NA	NA	NA	Integrated diagnosis based on molecular diagnosis	low	low	YES (n=1)	gross-total resection	NO	NO	SIOP LGG	wait and see	NO	NA
mnp-20-0558	other tumor	Adamantinomatous craniopharyngioma	WHO tumor type	Grade 1	NA	3	10	NO	NA	insufficient quantity	NA	NA	NA	YES	NO	1	female	hypothalamus, pons, medulla oblongata	unknown	NA	NA	NA	NA	NA	NA	NA	NA	NA	NA	NA	NA	NA	NA	NA	NA	NA	NA	NA	NA	NA	NA	YES	sub-total resection	NO	NA	KRANIOPHARYNGEOM 2007	NA	YES	progression
mnp-20-0559	high-grade glioma	Diffuse midline glioma, H3 K27-mutated	WHO tumor type	Grade 4	NA	3	10	NO	high-grade glioma	Diffuse midline glioma, H3 K27-mutated	IlluminaHumanMethylationEPIC	v11b4	Diffuse midline glioma, H3 K27-mutated	YES	NO	11	female	spinal cord	NO	concordance	concordance	NA	NA	NA	NA	NA	NA	NA	NA	NA	NA	NA	NA	NA	NA	NA	NA	NA	NA	high	high	YES	biopsy	YES	YES	NA	NA	YES	progression
mnp-20-0560	ependymal tumor	Ependymoma, WHO grade II	WHO tumor type	Grade 2	NA	3	10	NO	ependymal tumor	Ependymoma, posterior fossa B	IlluminaHumanMethylationEPIC	v11b2	Ependymoma, posterior fossa B	YES	NO	12	female	fourth ventricle	NO	concordance; refining class	concordance; refining class	NA	NA	NA	NA	NA	NA	NA	NA	NA	NA	NA	NA	NA	NA	NA	NA	NA	NA	NA	NA	YES	gross-total resection	YES	NO	I-HIT-MED Registry	NA	NO	NA
mnp-20-0561	other tumor	Germinoma	WHO tumor type	NA	NA	3	10	NO	non-classifiable tumor	Non-classifiable	IlluminaHumanMethylationEPIC	v11b4	Germinoma, KIT-related	YES	NO	17	male	hypothalamus, pineal region	unknown	unclassifiable tumor	indication for new DNA methylation class	NA	NA	NA	NA	NA	NA	NA	NA	NA	NA	NA	NA	NA	NA	NA	NA	NA	NA	non-classifiable	non-classifiable	YES	NA	NA	NA	NA	NA	NA	NA
mnp-20-0562	high-grade glioma	Diffuse midline glioma, H3 K27-mutated	WHO tumor type	Grade 4	NA	NA	NA	NA	NA	insufficient tissue	NA	NA	NA	NO	NO	NA	NA	pons	NO	NA	NA	NA	NA	NA	NA	NA	NA	NA	NA	NA	NA	NA	NA	NA	NA	NA	NA	NA	NA	NA	NA	YES	biopsy	YES	YES	HIT-HGG 2007	NA	YES	local progression
mnp-20-0563	ependymal tumor	Ependymoma, WHO grade III	WHO tumor type	Grade 3	NA	3	10	NO	ependymal tumor	Ependymoma, posterior fossa A	IlluminaHumanMethylationEPIC	v11b4	Ependymoma, posterior fossa A	YES	NO	13	male	cerebellum, fourth ventricle	NO	concordance; refining class	concordance; refining class	NA	NA	NA	NA	NA	NA	NA	NA	NA	NA	NA	NA	NA	NA	NA	NA	NA	NA	NA	NA	YES	gross-total resection	YES	NO	I-HIT-MED Registry	NA	YES	metastasis/dissemination
mnp-20-0564	low-grade glioma/glioneuronal tumor	Pilocytic Astrocytoma	WHO tumor type	Grade 1	NA	0	0	YES	low-grade glioma	Pilocytic Astrocytoma (PA), posterior fossa	IlluminaHumanMethylationEPIC	v11b2	Pilocytic Astrocytoma (PA), posterior fossa	YES	NO	2	female	cerebellum	unknown	concordance; refining class	concordance; refining class	NA	NA	NA	NA	NA	NA	NA	NA	NA	NA	NA	NA	NA	NA	NA	NA	NA	NA	low	low	YES	NA	NA	NA	NA	NA	NA	NA
mnp-20-0565	low-grade glioma/glioneuronal tumor	Desmoplastic infantile ganglioglioma/astrocytoma	WHO tumor type	Grade 1	NA	3	10	NO	low-grade glioma	PA, midline	IlluminaHumanMethylationEPIC	v11b4	PA, midline	YES	NO	0	male	occipital lobe, parietal lobe, frontal lobe, temporal lobe	NO	discrepant class; not clinically relevant	discrepant class; not clinically relevant	NA	NA	NA	NA	NA	NA	NA	NA	NA	NA	NA	NA	NA	NA	NA	NA	NA	NA	low	low	YES	gross-total resection	NO	YES	NA	NA	YES	progression
mnp-20-0568	high-grade glioma	Glioblastoma (GBM)	WHO tumor type	Grade 4	NA	3	10	NO	high-grade glioma	Pleomorphic xanthoastrocytoma (PXA)	IlluminaHumanMethylationEPIC	v11b2	Pleomorphic xanthoastrocytoma (PXA)	YES	NO	11	male	temporal lobe	unknown	discrepant class; clinically relevant	discrepant class; clinically relevant	NA	NA	NA	NA	NA	NA	NA	NA	NA	NA	NA	NA	NA	NA	NA	NA	NA	NA	intermediate	intermediate	YES	sub-total resection	YES	YES	HIT-HGG 2007	NA	YES	local progression
mnp-20-0570	low-grade glioma/glioneuronal tumor	Rosette-forming glioneuronal tumor (RGNT)	compatible with WHO tumor type	Grade 1	NA	0	0	YES	non-classifiable tumor	Non-classifiable	IlluminaHumanMethylationEPIC	v11b4	Low-grade glioma/glioneuronal tumor, NOS	YES	NO	5	female	pons	NO	unclassifiable tumor	concordance	NA	NA	NA	NA	NA	NA	NA	NA	NA	NA	NA	NA	NA	NA	NA	NA	NA	NA	non-classifiable	non-classifiable	YES (n=1)	biopsy	NO	NO	SIOP LGG	wait and see	NO	NA
mnp-20-0571	ependymal tumor	Ependymoma, WHO grade III	WHO tumor type	Grade 3	NA	0	10	NO	ependymal tumor	Ependymoma, posterior fossa A	IlluminaHumanMethylationEPIC	v11b4	Ependymoma, posterior fossa A	YES	NO	1	male	cerebellum, fourth ventricle	YES	concordance; refining class	concordance; refining class	NA	NA	NA	NA	NA	NA	NA	NA	NA	NA	NA	NA	NA	NA	NA	NA	NA	NA	NA	NA	YES	gross-total resection	YES	YES	I-HIT-MED Registry	NA	YES	local progression/recurrence
mnp-20-0572	embryonal/pineal tumor	CNS Neuroblastoma	WHO tumor type	Grade 4	NA	3	10	NO	embryonal/pineal tumor	CNS Neuroblastoma, FOXR2-activated	IlluminaHumanMethylationEPIC	v11b2	CNS Neuroblastoma, FOXR2-activated	YES	NO	9	female	orbital frontal cortex	unknown	concordance	concordance	NA	NA	NA	NA	NA	NA	NA	NA	NA	NA	NA	NA	NA	NA	NA	NA	NA	NA	intermediate	intermediate	YES	NA	NA	NA	NA	NA	NA	NA
mnp-20-0573	high-grade glioma	Glioblastoma (GBM)	WHO tumor type	Grade 4	NA	3	10	NO	non-classifiable tumor	Non-classifiable	IlluminaHumanMethylationEPIC	v11b2	Diffuse leptomeningeal glioneuronal tumor (DLGNT)	YES	NO	14	female	orbital frontal cortex	unknown	unclassifiable tumor	discrepant category; clinically relevant	NA	NA	NA	NA	NA	NA	NA	NA	NA	NA	NA	NA	NA	NA	NA	NA	NA	NA	non-classifiable	low	YES	NA	NA	NA	NA	NA	NA	NA
mnp-20-0574	low-grade glioma/glioneuronal tumor	Low-grade astrocytoma, NOS	descriptive diagnosis	NA	low-grade astrocytoma	0	0	YES	low-grade glioma	PA, midline	IlluminaHumanMethylation450k	v11b2	Non-classifiable	YES	NO	10	female	thalamus, hypothalamus, basal ganglia	NO	concordance; refining class	unclassifiable tumor	NA	NA	NA	NA	NA	NA	NA	NA	NA	NA	NA	NA	NA	NA	NA	NA	NA	NA	low	low	YES (n=1)	biopsy	NO	NO	SIOP LGG	wait and see	YES	progression
mnp-20-0575	embryonal/pineal tumor	Pineoblastoma	WHO tumor type	Grade 4	NA	3	10	NO	non-classifiable tumor	Non-classifiable	IlluminaHumanMethylationEPIC	v11b4	Pineoblastoma, Group B	YES	NO	4	female	pineal region	unknown	unclassifiable tumor	concordance; refining class	NA	NA	NA	NA	NA	NA	NA	NA	NA	NA	NA	NA	NA	NA	NA	NA	NA	NA	non-classifiable	non-classifiable	YES	NA	NA	NA	NA	NA	NA	NA
mnp-20-0576	low-grade glioma/glioneuronal tumor	Pilocytic Astrocytoma	compatible with WHO tumor type	Grade 1	NA	3	6	NO	low-grade glioma	Pilocytic Astrocytoma (PA), posterior fossa	IlluminaHumanMethylationEPIC	v11b2	Pilocytic Astrocytoma (PA), posterior fossa	YES	NO	1	female	medulla oblongata	unknown	concordance; refining class	concordance; refining class	NA	NA	NA	NA	NA	NA	NA	NA	NA	NA	NA	NA	NA	NA	NA	NA	NA	NA	low	low	YES	NA	NA	NA	NA	NA	NA	NA
mnp-20-0577	high-grade glioma	Anaplastic astrocytoma	WHO tumor type	Grade 3	NA	3	10	NO	non-classifiable tumor	Non-classifiable	IlluminaHumanMethylationEPIC	v11b4	indication for novel DNA methylation class	YES	NO	15	male	temporal lobe	NO	unclassifiable tumor	unclassifiable tumor	NA	NA	NA	NA	NA	NA	NA	NA	NA	NA	NA	NA	NA	NA	NA	NA	NA	NA	non-classifiable	other/unknown	YES	sub-total resection	YES	YES	NA	HIT-HGG 2007	YES	progression
mnp-20-0580	low-grade glioma/glioneuronal tumor	Ganglioglioma	compatible with WHO tumor type	Grade 1	NA	3	10	NO	low-grade glioma	Ganglioglioma	IlluminaHumanMethylationEPIC	v11b2	Ganglioglioma	YES	NO	15	male	occipital lobe, parietal lobe, frontal lobe, temporal lobe	NO	concordance	concordance	NA	NA	NA	NA	NA	NA	NA	NA	NA	NA	NA	NA	NA	NA	NA	NA	NA	NA	low	low	YES (n=2)	sub-total resection	NO	NO	SIOP LGG	wait and see	NO	NA
mnp-20-0581	low-grade glioma/glioneuronal tumor	Pilocytic Astrocytoma	WHO tumor type	Grade 1	NA	0	0	YES	non-classifiable tumor	Non-classifiable	IlluminaHumanMethylationEPIC	v11b4	Pilocytic Astrocytoma (PA), posterior fossa	YES	NO	10	female	cerebellum, fourth ventricle	Neurofibromatosis type 1	unclassifiable tumor	concordance; refining class	NA	NA	NA	NA	NA	NA	NA	NA	NA	NA	NA	NA	NA	NA	NA	NA	NA	NA	non-classifiable	non-classifiable	YES (n=1)	sub-total resection	NO	NO	SIOP LGG	wait and see	NO	NA
mnp-20-0583	low-grade glioma/glioneuronal tumor	Pilocytic Astrocytoma	WHO tumor type	Grade 1	NA	3	10	NO	low-grade glioma	Pilocytic Astrocytoma (PA), posterior fossa	IlluminaHumanMethylationEPIC	v11b4	Pilocytic Astrocytoma (PA), posterior fossa	YES	NO	14	female	cerebellum	NO	concordance; refining class	concordance; refining class	NA	NA	NA	NA	NA	NA	NA	NA	NA	NA	NA	NA	NA	NA	NA	NA	NA	NA	low	low	YES (n=1)	sub-total resection	NO	NO	SIOP LGG	wait and see	NO	NA
mnp-20-0584	low-grade glioma/glioneuronal tumor	Pilocytic Astrocytoma	WHO tumor type	Grade 1	NA	3	10	NO	NA	insufficient quality	NA	NA	NA	NO	NO	1	male	thalamus	NO	NA	NA	NA	NA	NA	NA	NA	NA	NA	NA	NA	NA	NA	NA	NA	NA	NA	NA	NA	NA	NA	NA	YES (n=1)	biopsy	NO	YES (n=1)	SIOP LGG	primary chemotherapy	YES	first non-surgical therapy
mnp-20-0587	embryonal/pineal tumor	Embryonal tumor with multilayered rosettes (ETMR)	WHO tumor type	Grade 4	NA	0	0	YES	embryonal/pineal tumor	Embryonal tumor with multilayered rosettes (ETMR)	IlluminaHumanMethylationEPIC	v11b2	Embryonal tumor with multilayered rosettes (ETMR)	YES	NO	1	female	cerebellum, fourth ventricle	NO	concordance	concordance	NA	NA	NA	NA	NA	NA	NA	NA	NA	NA	NA	NA	NA	NA	NA	NA	NA	NA	NA	NA	YES	gross-total resection	YES	YES	I-HIT-MED Registry	NA	YES	metastasis/dissemination
mnp-20-0589	low-grade glioma/glioneuronal tumor	Ganglioglioma	compatible with WHO tumor type	Grade 1	NA	3	10	NO	low-grade glioma	PA/ganglioglioma, hemispheric	IlluminaHumanMethylationEPIC	v11b4	PA/ganglioglioma, hemispheric	YES	NO	3	female	temporal lobe	NO	concordance; refining class	concordance; refining class	NA	NA	NA	NA	NA	NA	NA	NA	NA	NA	NA	NA	NA	NA	NA	NA	NA	NA	low	low	YES (n=1)	sub-total resection	NO	NO	SIOP LGG	wait and see	NO	NA
mnp-20-0590	high-grade glioma	Glioblastoma (GBM)	WHO tumor type	Grade 4	NA	0	10	NO	high-grade glioma	High-grade glioma, midline	IlluminaHumanMethylationEPIC	v11b2	High-grade glioma, midline	YES	NO	12	female	occipital lobe, parietal lobe, frontal lobe, temporal lobe	unknown	concordance; refining class	concordance; refining class	NA	NA	NA	NA	NA	NA	NA	NA	NA	NA	NA	NA	NA	NA	NA	NA	NA	NA	high	high	YES	biopsy	YES	YES	HIT-HGG 2007	NA	YES	local progression
mnp-20-0591	low-grade glioma/glioneuronal tumor	Dysembryoplastic neuroepithelial tumor (DNET)	WHO tumor type	Grade 1	NA	3	10	NO	low-grade glioma	Dysembryoplastic neuroepithelial tumor (DNET)	IlluminaHumanMethylation450k	v11.0	Dysembryoplastic neuroepithelial tumor (DNET)	YES	NO	12	male	occipital lobe, parietal lobe, frontal lobe, temporal lobe	NO	concordance	concordance	NA	NA	NA	NA	NA	NA	NA	NA	NA	NA	NA	NA	NA	NA	NA	NA	NA	NA	NA	NA	YES (n=1)	sub-total resection	NO	NO	SIOP LGG	wait and see	NO	NA
mnp-20-0592	low-grade glioma/glioneuronal tumor	Pilocytic Astrocytoma	WHO tumor type	Grade 1	NA	3	10	NO	low-grade glioma	PA, midline	IlluminaHumanMethylationEPIC	v11b2	PA, midline	YES	NO	0	female	orbital frontal cortex	NO	concordance; refining class	concordance; refining class	NA	NA	NA	NA	NA	NA	NA	NA	NA	NA	NA	NA	NA	NA	NA	NA	NA	NA	low	low	YES (n=1)	sub-total resection	NO	YES (n=1)	SIOP LGG	primary chemotherapy	YES	progression
mnp-20-0593	low-grade glioma/glioneuronal tumor	Pilocytic Astrocytoma	WHO tumor type	Grade 1	NA	3	10	NO	low-grade glioma	Pilocytic Astrocytoma (PA), posterior fossa	IlluminaHumanMethylationEPIC	v11b4	Pilocytic Astrocytoma (PA), posterior fossa	YES	NO	14	female	cerebellum, fourth ventricle	NO	concordance; refining class	concordance; refining class	NA	NA	NA	NA	NA	NA	NA	NA	NA	NA	NA	NA	NA	NA	NA	NA	NA	NA	low	low	YES (n=1)	gross-total resection	NO	NO	SIOP LGG	wait and see	NO	NA
mnp-20-0594	low-grade glioma/glioneuronal tumor	Pilocytic Astrocytoma	WHO tumor type	Grade 1	NA	3	10	NO	low-grade glioma	Pilocytic Astrocytoma (PA), posterior fossa	IlluminaHumanMethylation450k	v11.0	Pilocytic Astrocytoma (PA), posterior fossa	YES	NO	6	male	cerebellum, fourth ventricle	NO	concordance; refining class	concordance; refining class	NA	NA	NA	NA	NA	NA	NA	NA	NA	NA	NA	NA	NA	NA	NA	NA	NA	NA	low	low	YES (n=1)	gross-total resection	NO	NO	SIOP LGG	wait and see	NO	NA
mnp-20-0595	other tumor	Schwannoma	WHO tumor type	Grade 1	NA	3	10	NO	other tumor	Schwannoma	IlluminaHumanMethylationEPIC	v11b4	Schwannoma	YES	NO	12	male	spinal cord	unknown	concordance	concordance	NA	NA	NA	NA	NA	NA	NA	NA	NA	NA	NA	NA	NA	NA	NA	NA	NA	NA	NA	NA	YES	NA	NA	NA	NA	NA	NA	NA
mnp-20-0597	ependymal tumor	Ependymoma, WHO grade III	WHO tumor type	Grade 3	NA	3	10	NO	ependymal tumor	Ependymoma, posterior fossa A	IlluminaHumanMethylationEPIC	v11b4	Ependymoma, posterior fossa A	YES	NO	2	female	fourth ventricle	NO	concordance; refining class	concordance; refining class	NA	NA	NA	NA	NA	NA	NA	NA	NA	NA	NA	NA	NA	NA	NA	NA	NA	NA	NA	NA	YES	gross-total resection	YES	NA	I-HIT-MED Registry	NA	NO	NA
mnp-20-0600	other tumor	CNS sarcoma	WHO tumor type	NA	NA	0	0	YES	non-classifiable tumor	Non-classifiable	IlluminaHumanMethylationEPIC	v11b4	CNS sarcoma	YES	NO	5	male	frontal lobe	NO	unclassifiable tumor	concordance	NA	NA	NA	NA	NA	NA	NA	NA	NA	NA	NA	NA	NA	NA	NA	NA	NA	NA	non-classifiable	non-classifiable	YES	gross-total resection	NA	NA	I-HIT-MED Registry	NA	NO	NA
mnp-20-0601	low-grade glioma/glioneuronal tumor	Dysembryoplastic neuroepithelial tumor (DNET)	WHO tumor type	Grade 1	NA	3	10	NO	low-grade glioma	Dysembryoplastic neuroepithelial tumor (DNET)	IlluminaHumanMethylationEPIC	v11b4	Dysembryoplastic neuroepithelial tumor (DNET)	NO	NO	12	male	ventrolateral prefrontal cortex	NO	concordance	concordance	NA	NA	NA	NA	NA	NA	NA	NA	NA	NA	NA	NA	NA	NA	NA	NA	NA	NA	NA	NA	YES (n=1)	sub-total resection	NO	NO	SIOP LGG	wait and see	YES	progression
mnp-20-0602	high-grade glioma	Anaplastic astrocytoma	WHO tumor type	Grade 3	NA	3	10	NO	low-grade glioma	PA, midline	IlluminaHumanMethylationEPIC	v11b4	Low-grade glioma/glioneuronal tumor, NOS	YES	NO	2	male	temporal lobe, basal ganglia	NO	discrepant category; clinically relevant	discrepant category; clinically relevant	YES	YES	YES	NO	NO	YES	YES	YES	YES	NO	NA	NA	NO	NA	NA	young child, basal ganglia, no piloid features, diffuse growth, increased mitotic activity	increased mitotic activity	discrepancy irresolvable	low	low	YES	gross-total resection	NA	NA	NA	NA	NA	NA
mnp-20-0603	high-grade glioma	Anaplastic pilocytic astrocytoma	compatible with WHO tumor type	Grade 3	NA	3	10	YES	high-grade glioma	High-grade glioma, pediatric RTK	IlluminaHumanMethylationEPIC	v11b4	High-grade glioma, pediatric RTK	YES	NO	15	male	frontal lobe, temporal lobe	NO	discrepant class; not clinically relevant	discrepant class; not clinically relevant	NA	NA	NA	NA	NA	NA	NA	NA	NA	NA	NA	NA	NA	NA	NA	NA	NA	NA	high	high	YES	biopsy	YES	YES	NA	NA	YES	progression
mnp-20-0605	high-grade glioma	Diffuse midline glioma, H3 K27-mutated	WHO tumor type	Grade 4	NA	3	10	NO	non-classifiable tumor	Non-classifiable	IlluminaHumanMethylationEPIC	v11b4	Astrocytoma/oligodendroglioma, IDH-mutated	YES	NO	5	male	pons	NO	unclassifiable tumor	discrepant category; clinically relevant	NA	NA	NA	NA	NA	NA	NA	NA	NA	NA	NA	NA	NA	NA	NA	NA	NA	NA	non-classifiable	non-classifiable	YES	biopsy	YES	YES	NA	HIT-HGG	YES	progression
mnp-20-0607	low-grade glioma/glioneuronal tumor	Pilocytic Astrocytoma	WHO tumor type	Grade 1	NA	3	10	NO	low-grade glioma	Pilocytic Astrocytoma (PA), posterior fossa	IlluminaHumanMethylationEPIC	v11b4	Pilocytic Astrocytoma (PA), posterior fossa	YES	NO	3	male	pons	NO	concordance; refining class	concordance; refining class	NA	NA	NA	NA	NA	NA	NA	NA	NA	NA	NA	NA	NA	NA	NA	NA	NA	NA	low	low	YES (n=2)	sub-total resection	NO	YES (n=1)	SIOP LGG	primary chemotherapy	YES	progression
mnp-20-0608	high-grade glioma	Glioblastoma (GBM)	WHO tumor type	Grade 4	NA	3	10	NO	non-classifiable tumor	Non-classifiable	IlluminaHumanMethylationEPIC	v11b4	Infantile hemispheric glioma	YES	YES	0	male	occipital lobe, parietal lobe, frontal lobe, temporal lobe	NO	unclassifiable tumor	concordance; refining class	NA	NA	NA	NA	NA	NA	NA	NA	NA	NA	NA	NA	NA	NA	NA	NA	NA	NA	intermediate	intermediate	YES	sub-total resection	NO	YES	HIT-HGG infant	treatment group 3	YES	metastasis
mnp-20-0609	low-grade glioma/glioneuronal tumor	Pilomyxoid astrocytoma (PMA)	WHO tumor type	Grade 2	NA	3	10	NO	low-grade glioma	PA, midline	IlluminaHumanMethylationEPIC	v11b4	Low-grade glioma/glioneuronal tumor, NOS	YES	NO	3	male	orbital frontal cortex	NO	concordance; refining class	concordance	NA	NA	NA	NA	NA	NA	NA	NA	NA	NA	NA	NA	NA	NA	NA	NA	NA	NA	low	low	YES (n=1)	biopsy	NO	YES (n=2)	SIOP LGG	primary chemotherapy	YES	progression
mnp-20-0610	high-grade glioma	Glioblastoma (GBM)	WHO tumor type	Grade 4	NA	3	10	NO	high-grade glioma	Infantile hemispheric glioma	IlluminaHumanMethylationEPIC	v11b4	Infantile hemispheric glioma	YES	YES	0	female	occipital lobe, parietal lobe, frontal lobe, temporal lobe	unknown	concordance; refining class	concordance; refining class	NA	NA	NA	NA	NA	NA	NA	NA	NA	NA	NA	NA	NA	NA	NA	NA	NA	NA	intermediate	intermediate	YES	NA	NA	NA	NA	NA	NA	NA
mnp-20-0611	low-grade glioma/glioneuronal tumor	Pilocytic Astrocytoma	WHO tumor type	Grade 1	NA	3	10	NO	low-grade glioma	Pilocytic Astrocytoma (PA), posterior fossa	IlluminaHumanMethylationEPIC	v11b4	Pilocytic Astrocytoma (PA), posterior fossa	YES	NO	1	female	cerebellum	NO	concordance; refining class	concordance; refining class	NA	NA	NA	NA	NA	NA	NA	NA	NA	NA	NA	NA	NA	NA	NA	NA	NA	NA	low	low	YES	sub-total resection	NO	YES	NA	NA	NO	NA
mnp-20-0612	low-grade glioma/glioneuronal tumor	Pilocytic Astrocytoma	WHO tumor type	Grade 1	NA	3	5	NO	low-grade glioma	Pilocytic Astrocytoma (PA), posterior fossa	IlluminaHumanMethylationEPIC	v11b2	Pilocytic Astrocytoma (PA), posterior fossa	YES	NO	2	male	brain stem, cerebellum	NO	concordance; refining class	concordance; refining class	NA	NA	NA	NA	NA	NA	NA	NA	NA	NA	NA	NA	NA	NA	NA	NA	NA	NA	low	low	YES (n=1)	sub-total resection	NO	YES (n=1)	SIOP LGG	primary chemotherapy	YES	first non-surgical therapy
mnp-20-0613	high-grade glioma	Glioblastoma (GBM)	WHO tumor type	Grade 4	NA	3	10	NO	high-grade glioma	High-grade glioma, H3 G34-mutated	IlluminaHumanMethylationEPIC	v11b2	High-grade glioma, H3 G34-mutated	YES	NO	18	male	temporal lobe	unknown	concordance; refining class	concordance; refining class	NA	NA	NA	NA	NA	NA	NA	NA	NA	NA	NA	NA	NA	NA	NA	NA	NA	NA	high	high	YES	NA	NA	NA	NA	NA	NA	NA
mnp-20-0614	low-grade glioma/glioneuronal tumor	Polymorphous low-grade neuroepithelial tumor of the young (PLNTY)	compatible with WHO tumor type	Grade 2	NA	3	10	NO	low-grade glioma	Ganglioglioma	IlluminaHumanMethylationEPIC	v11b4	Ganglioglioma	YES	NO	17	male	temporal lobe	unknown	discrepant class; not clinically relevant	discrepant class; not clinically relevant	NA	NA	NA	NA	NA	NA	NA	NA	NA	NA	NA	NA	NA	NA	NA	NA	NA	NA	low	low	YES	NA	NA	NA	NA	NA	NA	NA
mnp-20-0616	ependymal tumor	Ependymoma, ZFTA fusion-positive	WHO tumor type	NA	NA	3	10	NO	ependymal tumor	Ependymoma, ZFTA fusion-positive	IlluminaHumanMethylationEPIC	v11b4	Ependymoma, ZFTA fusion-positive	YES	NO	11	female	parietal lobe	NO	concordance	concordance	NA	NA	NA	NA	NA	NA	NA	NA	NA	NA	NA	NA	NA	NA	NA	NA	NA	NA	NA	NA	YES	sub-total resection	YES	YES	ACNS0831	NA	NO	NA
mnp-20-0617	embryonal/pineal tumor	Intraocular medulloepithelioma	WHO tumor type	NA	NA	3	10	NO	non-classifiable tumor	Non-classifiable	IlluminaHumanMethylation450k	v11.0	indication for novel DNA methylation class	YES	NO	5	male	orbital frontal cortex	unknown	unclassifiable tumor	unclassifiable tumor	NA	NA	NA	NA	NA	NA	NA	NA	NA	NA	NA	NA	NA	NA	NA	NA	NA	NA	non-classifiable	non-classifiable	YES	NA	NA	NA	NA	NA	NA	NA
mnp-20-0619	ependymal tumor	Ependymoma, WHO grade III	WHO tumor type	Grade 3	NA	4	10	NO	ependymal tumor	Ependymoma, posterior fossa A	IlluminaHumanMethylationEPIC	v11b4	Ependymoma, posterior fossa A	YES	NO	9	male	cerebellum, fourth ventricle	unknown	concordance; refining class	concordance; refining class	NA	NA	NA	NA	NA	NA	NA	NA	NA	NA	NA	NA	NA	NA	NA	NA	NA	NA	NA	NA	YES	NA	NA	NA	NA	NA	NA	NA
mnp-20-0620	low-grade glioma/glioneuronal tumor	Pleomorphic xanthoastrocytoma (PXA)	WHO tumor type	Grade 2	NA	3	10	NO	high-grade glioma	Pleomorphic xanthoastrocytoma (PXA)	IlluminaHumanMethylationEPIC	v11b4	Pleomorphic xanthoastrocytoma (PXA)	YES	NO	8	male	occipital lobe, parietal lobe, frontal lobe, temporal lobe	NO	concordance	concordance	NA	NA	NA	NA	NA	NA	NA	NA	NA	NA	NA	NA	NA	NA	NA	NA	NA	NA	intermediate	intermediate	YES (n=1)	gross-total resection	NO	NO	SIOP LGG	wait and see	NO	NA
mnp-20-0621	medulloblastoma	Medulloblastoma, WNT	WHO tumor type	Grade 4	NA	3	10	NO	medulloblastoma	Medulloblastoma, WNT	IlluminaHumanMethylationEPIC	v11b2	Medulloblastoma, WNT	YES	NO	7	male	cerebellum, fourth ventricle	NO	concordance	concordance	NA	NA	NA	NA	NA	NA	NA	NA	NA	NA	NA	NA	NA	NA	NA	NA	NA	NA	NA	NA	YES	gross-total resection	YES	YES	SIOP PNET5-MB	PNET5-LR	NO	NA
mnp-20-0622	low-grade glioma/glioneuronal tumor	Pilocytic Astrocytoma	WHO tumor type	Grade 1	NA	3	10	NO	non-classifiable tumor	Non-classifiable	IlluminaHumanMethylationEPIC	v11b4	Low-grade glioma/glioneuronal tumor, NOS	YES	NO	18	female	pons	NO	unclassifiable tumor	concordance	NA	NA	NA	NA	NA	NA	NA	NA	NA	NA	NA	NA	NA	NA	NA	NA	NA	NA	non-classifiable	non-classifiable	YES	biopsy	YES	NO	NA	NA	NO	NA
mnp-20-0623	low-grade glioma/glioneuronal tumor	Pilocytic Astrocytoma	WHO tumor type	Grade 1	NA	0	10	NO	NA	insufficient quality	NA	v11b2	NA	YES	NO	4	male	brain stem	Neurofibromatosis type 1	NA	NA	NA	NA	NA	NA	NA	NA	NA	NA	NA	NA	NA	NA	NA	NA	NA	NA	NA	NA	NA	NA	YES (n=1)	biopsy	NO	NO	SIOP LGG	wait and see	NO	NA
mnp-20-0625	low-grade glioma/glioneuronal tumor	Pilocytic Astrocytoma	WHO tumor type	Grade 1	NA	3	10	NO	low-grade glioma	Pilocytic Astrocytoma (PA), posterior fossa	IlluminaHumanMethylationEPIC	v11b4	Pilocytic Astrocytoma (PA), posterior fossa	YES	NO	5	female	cerebellum	NO	concordance; refining class	concordance; refining class	NA	NA	NA	NA	NA	NA	NA	NA	NA	NA	NA	NA	NA	NA	NA	NA	NA	NA	low	low	YES	gross-total resection	NO	NO	NA	NA	NO	NA
mnp-20-0626	high-grade glioma	Glioblastoma (GBM)	WHO tumor type	Grade 4	NA	3	10	NO	non-classifiable tumor	Non-classifiable	IlluminaHumanMethylationEPIC	v11b4	PA/ganglioglioma, hemispheric	NO	NO	21	male	parietal lobe, occipital lobe	NO	unclassifiable tumor	discrepant category; clinically relevant	NA	NA	NA	NA	NA	NA	NA	NA	NA	NA	NA	NA	NA	NA	NA	NA	NA	NA	non-classifiable	low	YES	gross-total resection	YES	YES	NA	STUPP	YES	recurrence
mnp-20-0628	high-grade glioma	Anaplastic pleomorphic xanthoastrocytoma	WHO tumor type	Grade 3	NA	0	13	NO	high-grade glioma	Pleomorphic xanthoastrocytoma (PXA)	IlluminaHumanMethylationEPIC	v11b2	Pleomorphic xanthoastrocytoma (PXA)	NO	NO	9	female	frontal lobe	NO	concordance	concordance	NA	NA	NA	NA	NA	NA	NA	NA	NA	NA	NA	NA	NA	NA	NA	NA	NA	NA	intermediate	intermediate	YES	gross-total resection	YES	YES	NA	NA	NA	NA
mnp-20-0631	other tumor	Schwannoma	WHO tumor type	Grade 1	NA	3	10	NO	other tumor	Schwannoma	IlluminaHumanMethylationEPIC	v11b4	Schwannoma	YES	NO	13	female	cerebellum, fourth ventricle, pons	unknown	concordance	concordance	NA	NA	NA	NA	NA	NA	NA	NA	NA	NA	NA	NA	NA	NA	NA	NA	NA	NA	NA	NA	YES	NA	NA	NA	NA	NA	NA	NA
mnp-20-0633	medulloblastoma	Medulloblastoma, non-WNT/SHH	WHO tumor type	Grade 4	NA	3	10	NO	NA	insufficient quantity	NA	NA	NA	NO	NO	3	male	fourth ventricle, spinal cord	NO	NA	NA	NA	NA	NA	NA	NA	NA	NA	NA	NA	NA	NA	NA	NA	NA	NA	NA	NA	NA	NA	NA	YES	sub-total resection	YES	YES	I-HIT-MED Registry	NA	NO	NA
mnp-20-0634	low-grade glioma/glioneuronal tumor	Pilocytic Astrocytoma	WHO tumor type	Grade 1	NA	3	10	NO	low-grade glioma	PA, midline	IlluminaHumanMethylationEPIC	v11b4	PA, midline	YES	NO	3	male	orbital frontal cortex	Neurofibromatosis type 1	concordance; refining class	concordance; refining class	NA	NA	NA	NA	NA	NA	NA	NA	NA	NA	NA	NA	NA	NA	NA	NA	NA	NA	low	low	YES (n=1)	NA	NO	YES (n=1)	SIOP LGG	primary chemotherapy	YES	first non-surgical therapy
mnp-20-0635	low-grade glioma/glioneuronal tumor	Pilocytic Astrocytoma	WHO tumor type	Grade 1	NA	3	10	NO	low-grade glioma	Pilocytic Astrocytoma (PA), posterior fossa	IlluminaHumanMethylationEPIC	v11b4	Pilocytic Astrocytoma (PA), posterior fossa	NO	NO	3	male	occipital lobe	No	concordance; refining class	concordance; refining class	NA	NA	NA	NA	NA	NA	NA	NA	NA	NA	NA	NA	NA	NA	NA	NA	NA	NA	low	low	YES	sub-total resection	NO	YES	NA	NA	YES	progression
mnp-20-0636	medulloblastoma	Medulloblastoma, NOS	WHO tumor type	Grade 4	NA	3	10	NO	medulloblastoma	Medulloblastoma, Group 4	IlluminaHumanMethylation450k	v11.0	Medulloblastoma, Group 4	YES	NO	20	male	fourth ventricle	NO	concordance; refining class	concordance; refining class	NA	NA	NA	NA	NA	NA	NA	NA	NA	NA	NA	NA	NA	NA	NA	NA	NA	NA	NA	NA	YES	gross-total resection	YES	YES	I-HIT-MED Registry	NA	NO	NA
mnp-20-0637	low-grade glioma/glioneuronal tumor	Pilocytic Astrocytoma	WHO tumor type	Grade 1	NA	0	0	YES	non-classifiable tumor	Non-classifiable	IlluminaHumanMethylationEPIC	v11b4	PA, midline	YES	NO	3	female	hypothalamus	NO	unclassifiable tumor	concordance; refining class	NA	NA	NA	NA	NA	NA	NA	NA	NA	NA	NA	NA	NA	NA	NA	NA	NA	NA	low	low	YES (n=1)	biopsy	NO	YES (n=3)	SIOP LGG	primary chemotherapy	YES	first non-surgical therapy
mnp-20-0638	medulloblastoma	Medulloblastoma, non-WNT/SHH	WHO tumor type	Grade 4	NA	3	10	NO	medulloblastoma	Medulloblastoma, Group 4	IlluminaHumanMethylationEPIC	v11b4	Medulloblastoma, Group 4	YES	NO	4	female	cerebellum	NO	concordance; refining class	concordance; refining class	NA	NA	NA	NA	NA	NA	NA	NA	NA	NA	NA	NA	NA	NA	NA	NA	NA	NA	NA	NA	YES	gross-total resection	YES	YES	I-HIT-MED Registry	NA	NO	NA
mnp-20-0639	embryonal/pineal tumor	Embryonal tumor with multilayered rosettes (ETMR)	WHO tumor type	Grade 4	NA	3	10	NO	non-classifiable tumor	Non-classifiable	IlluminaHumanMethylationEPIC	v11b4	Embryonal tumor with multilayered rosettes (ETMR), C19MC non-amplified	NO	NO	0	female	cerebellum, fourth ventricle, pons	No	unclassifiable tumor	indication for new DNA methylation class	NA	NA	NA	NA	NA	NA	NA	NA	NA	NA	NA	NA	NA	NA	NA	NA	NA	NA	non-classifiable	non-classifiable	YES	sub-total resection	NO	YES	ACN0334	arm A without HD methotrexate	NO	NA
mnp-20-0640	high-grade glioma	Glioblastoma (GBM)	WHO tumor type	Grade 4	NA	3	10	NO	high-grade glioma	Pleomorphic xanthoastrocytoma (PXA)	IlluminaHumanMethylationEPIC	v11b2	Pleomorphic xanthoastrocytoma (PXA)	YES	NO	15	male	parietal lobe	NO	discrepant class; clinically relevant	discrepant class; clinically relevant	YES	YES	YES	NO	NO	NO	YES	NO	YES	YES	YES	YES	NO	NA	NA	NA	NA	discrepancy irresolvable	intermediate	intermediate	YES	NA	NA	NA	NA	NA	YES	recurrence
mnp-20-0642	no category applicable	Descriptive diagnosis	descriptive diagnosis	NA	glial lesion	0	0	YES	non-classifiable tumor	Non-classifiable	IlluminaHumanMethylationEPIC	v11b4	Low-grade glioma/glioneuronal tumor, NOS	YES	NO	13	male	thalamus	NO	unclassifiable tumor	discrepant category; clinically relevant	NA	NA	NA	NA	NA	NA	NA	NA	NA	NA	NA	NA	NA	NA	NA	NA	NA	NA	low	low	YES (n=1)	biopsy	NO	YES (n=1)	SIOP LGG	primary chemotherapy	YES	progression
mnp-20-0644	high-grade glioma	Anaplastic astrocytoma	WHO tumor type	Grade 3	NA	0	10	NO	low-grade glioma	Low-grade glioma, MYB/MYBL1-altered	IlluminaHumanMethylationEPIC	v11b2	Low-grade glioma, MYB/MYBL1-altered	YES	NO	1	female	primary somatosensory cortex, primary motor cortex	unknown	discrepant category; clinically relevant	discrepant category; clinically relevant	YES	YES	YES	NO	NO	NO	YES	NA	NA	YES	NA	YES	NO	NA	NA	young child, diffuse growth pattern, increased mitotic activity	increased mitotic activity	discrepancy irresolvable	low	low	YES	sub-total resection	NO	YES	HIT-HGG 2007	NA	YES	local progression
mnp-20-0646	low-grade glioma/glioneuronal tumor	Ganglioglioma	WHO tumor type	Grade 1	NA	3	10	NO	non-classifiable tumor	Non-classifiable	IlluminaHumanMethylationEPIC	v11b4	Ganglioglioma	YES	NO	1	male	temporal lobe	NO	unclassifiable tumor	concordance	NA	NA	NA	NA	NA	NA	NA	NA	NA	NA	NA	NA	NA	NA	NA	NA	NA	NA	low	low	YES (n=1)	sub-total resection	NO	NO	SIOP LGG	wait and see	YES	progression
mnp-20-0647	ependymal tumor	Ependymoma, WHO grade III	WHO tumor type	Grade 3	NA	3	10	NO	ependymal tumor	Ependymoma, posterior fossa A	IlluminaHumanMethylationEPIC	v11b4	Ependymoma, posterior fossa A	YES	NO	1	male	cerebellum, fourth ventricle	NO	concordance; refining class	concordance; refining class	NA	NA	NA	NA	NA	NA	NA	NA	NA	NA	NA	NA	NA	NA	NA	NA	NA	NA	NA	NA	YES	gross-total resection	NO	NO	I-HIT-MED Registry	NA	YES	local progression/recurrence
mnp-20-0648	high-grade glioma	Glioblastoma (GBM)	WHO tumor type	Grade 4	NA	3	10	NO	high-grade glioma	Infantile hemispheric glioma	IlluminaHumanMethylationEPIC	v11b4	Infantile hemispheric glioma	YES	NO	0	male	occipital lobe, parietal lobe, frontal lobe, temporal lobe	NO	concordance; refining class	concordance; refining class	NA	NA	NA	NA	NA	NA	NA	NA	NA	NA	NA	NA	NA	NA	NA	NA	NA	NA	intermediate	intermediate	YES	sub-total resection	NO	YES	NA	HIT 2000	NO	NA
mnp-20-0649	low-grade glioma/glioneuronal tumor	Dysembryoplastic neuroepithelial tumor (DNET)	WHO tumor type	Grade 1	NA	3	10	NO	low-grade glioma	Dysembryoplastic neuroepithelial tumor (DNET)	IlluminaHumanMethylationEPIC	v11b4	Dysembryoplastic neuroepithelial tumor (DNET)	YES	NO	11	male	frontal lobe	NO	concordance	concordance	NA	NA	NA	NA	NA	NA	NA	NA	NA	NA	NA	NA	NA	NA	NA	NA	NA	NA	NA	NA	YES (n=1)	gross-total resection	NO	NO	SIOP LGG	wait and see	NO	NA
mnp-20-0650	low-grade glioma/glioneuronal tumor	Dysembryoplastic neuroepithelial tumor (DNET)	suspected WHO tumor type	Grade 1	NA	3	10	NO	low-grade glioma	Dysembryoplastic neuroepithelial tumor (DNET)	IlluminaHumanMethylationEPIC	v11b4	Dysembryoplastic neuroepithelial tumor (DNET)	NO	NO	6	female	frontal lobe	NO	concordance	concordance	NA	NA	NA	NA	NA	NA	NA	NA	NA	NA	NA	NA	NA	NA	NA	NA	NA	NA	NA	NA	YES (n=1)	gross-total resection	NO	NO	SIOP LGG	wait and see	NO	NA
mnp-20-0651	embryonal/pineal tumor	Pineocytoma	compatible with WHO tumor type	Grade 1	NA	3	5	NO	low tumor tissue	Control, pineal tissue	IlluminaHumanMethylationEPIC	v11b4	Control, pineal tissue	YES	NO	3	female	brain stem, cerebellum	NO	low tumor content	low tumor content	NA	NA	NA	NA	NA	NA	NA	NA	NA	NA	NA	NA	NA	NA	NA	NA	NA	NA	non-classifiable	non-classifiable	YES (n=1)	biopsy	NO	YES (n=1)	SIOP LGG	primary chemotherapy	YES	first non-surgical therapy
mnp-20-0652	high-grade glioma	Diffuse midline glioma, H3 K27-mutated	WHO tumor type	Grade 4	NA	NA	NA	NA	high-grade glioma	Diffuse midline glioma, H3 K27-mutated	IlluminaHumanMethylationEPIC	v11b4	Diffuse midline glioma, H3 K27-mutated	YES	NO	3	male	brain stem	NO	concordance	concordance	NA	NA	NA	NA	NA	NA	NA	NA	NA	NA	NA	NA	NA	NA	NA	NA	NA	NA	high	high	YES	biopsy	YES	YES	HIT-HGG 2013	valproic acid arm	YES	local progression
mnp-20-0653	low-grade glioma/glioneuronal tumor	Pilocytic Astrocytoma	WHO tumor type	Grade 1	NA	3	10	NO	low-grade glioma	Pilocytic Astrocytoma (PA), posterior fossa	IlluminaHumanMethylationEPIC	v11b2	Pilocytic Astrocytoma (PA), posterior fossa	YES	NO	6	female	cerebellum, fourth ventricle	NO	concordance; refining class	concordance; refining class	NA	NA	NA	NA	NA	NA	NA	NA	NA	NA	NA	NA	NA	NA	NA	NA	NA	NA	low	low	YES (n=1)	gross-total resection	NO	NO	SIOP LGG	wait and see	NO	NA
mnp-20-0655	low-grade glioma/glioneuronal tumor	Astroblastoma	suspected WHO tumor type	NA	NA	NA	NA	NA	high-grade glioma	Pleomorphic xanthoastrocytoma (PXA)	IlluminaHumanMethylationEPIC	v11b4	Pleomorphic xanthoastrocytoma (PXA)	NO	NO	14	female	temporal lobe	unknown	discrepant class; clinically relevant	discrepant class; clinically relevant	NA	NA	NA	NA	NA	NA	NA	NA	NA	NA	NA	NA	NA	NA	NA	NA	NA	NA	intermediate	intermediate	YES	NA	NA	NA	NA	NA	NA	NA
mnp-20-0656	high-grade glioma	Diffuse midline glioma, H3 K27-mutated	WHO tumor type	Grade 4	NA	3	10	NO	high-grade glioma	Diffuse midline glioma, H3 K27-mutated	IlluminaHumanMethylationEPIC	v11b2	Diffuse midline glioma, H3 K27-mutated	YES	NO	7	female	brain stem	NO	concordance	concordance	NA	NA	NA	NA	NA	NA	NA	NA	NA	NA	NA	NA	NA	NA	NA	NA	NA	NA	high	high	YES	biopsy	YES	YES	NA	HIT-HGG 2007	YES	progression
mnp-20-0657	low-grade glioma/glioneuronal tumor	Pleomorphic xanthoastrocytoma (PXA)	compatible with WHO tumor type	Grade 2	NA	3	10	NO	high-grade glioma	Pleomorphic xanthoastrocytoma (PXA)	IlluminaHumanMethylationEPIC	v11b2	Pleomorphic xanthoastrocytoma (PXA)	YES	NO	6	female	parietal lobe	NO	concordance	concordance	NA	NA	NA	NA	NA	NA	NA	NA	NA	NA	NA	NA	NA	NA	NA	NA	NA	NA	intermediate	intermediate	YES (n=1)	gross-total resection	NO	NO	SIOP LGG	wait and see	NO	NA
mnp-20-0658	low-grade glioma/glioneuronal tumor	Ganglioglioma	WHO tumor type	Grade 1	NA	3	5	NO	low-grade glioma	Low-grade glioma, MYB/MYBL1-altered	IlluminaHumanMethylationEPIC	v11b4	Low-grade glioma, MYB/MYBL1-altered	NO	YES	2	male	cerebellum	NO	discrepant class; not clinically relevant	discrepant class; not clinically relevant	YES	YES	YES	NO	NO	NO	YES	NO	YES	NO	NA	NA	NO	NA	NA	NA	NA	WHO-based diagnosis within spectrum of molecular diagnosis	low	low	YES (n=1)	sub-total resection	NO	NO	SIOP LGG	wait and see	NO	NA
mnp-20-0659	low-grade glioma/glioneuronal tumor	Pilocytic Astrocytoma	WHO tumor type	Grade 1	NA	3	11	NO	low-grade glioma	Pilocytic Astrocytoma (PA), posterior fossa	IlluminaHumanMethylationEPIC	v11b4	Pilocytic Astrocytoma (PA), posterior fossa	YES	NO	11	male	cerebellum, fourth ventricle	unknown	concordance; refining class	concordance; refining class	NA	NA	NA	NA	NA	NA	NA	NA	NA	NA	NA	NA	NA	NA	NA	NA	NA	NA	low	low	YES	NA	NA	NA	NA	NA	NA	NA
mnp-20-0660	low-grade glioma/glioneuronal tumor	Pilocytic Astrocytoma	WHO tumor type	Grade 1	NA	3	10	NO	low-grade glioma	Pilocytic Astrocytoma (PA), posterior fossa	IlluminaHumanMethylationEPIC	v11b4	Pilocytic Astrocytoma (PA), posterior fossa	YES	NO	11	male	NA	unknown	concordance; refining class	concordance; refining class	NA	NA	NA	NA	NA	NA	NA	NA	NA	NA	NA	NA	NA	NA	NA	NA	NA	NA	low	low	YES	NA	NA	NA	NA	NA	NA	NA
mnp-20-0661	medulloblastoma	Medulloblastoma, WNT	WHO tumor type	Grade 4	NA	3	10	NO	medulloblastoma	Medulloblastoma, WNT	IlluminaHumanMethylationEPIC	v11b2	Medulloblastoma, WNT	YES	NO	19	male	cerebellum, fourth ventricle	YES	concordance	concordance	NA	NA	NA	NA	NA	NA	NA	NA	NA	NA	NA	NA	NA	NA	NA	NA	NA	NA	NA	NA	YES	gross-total resection	YES	YES	I-HIT-MED Registry	NA	NO	NA
mnp-20-0662	low-grade glioma/glioneuronal tumor	Pilocytic Astrocytoma	WHO tumor type	Grade 1	NA	3	10	NO	low-grade glioma	Pilocytic Astrocytoma (PA), posterior fossa	IlluminaHumanMethylationEPIC	v11b2	Pilocytic Astrocytoma (PA), posterior fossa	YES	NO	3	female	cerebellum	NO	concordance; refining class	concordance; refining class	NA	NA	NA	NA	NA	NA	NA	NA	NA	NA	NA	NA	NA	NA	NA	NA	NA	NA	low	low	YES (n=1)	gross-total resection	NO	NO	SIOP LGG	wait and see	NO	NA
mnp-20-0663	ependymal tumor	Ependymoma, WHO grade III	WHO tumor type	Grade 3	NA	3	10	NO	embryonal/pineal tumor	Papillary tumor of pineal region (PTPR), Group B	IlluminaHumanMethylation450k	v9.0	Papillary tumor of pineal region (PTPR), Group B	YES	NO	0	male	cerebellum	unknown	discrepant category; clinically relevant	discrepant category; clinically relevant	YES	YES	YES	NO	NO	NO	YES	NA	NA	YES	YES	NO	NO	NA	NA	NA	NA	discrepancy irresolvable	NA	NA	YES	NA	NA	NA	NA	NA	NA	NA
mnp-20-0664	low-grade glioma/glioneuronal tumor	Pilocytic Astrocytoma	WHO tumor type	Grade 1	NA	3	10	NO	low-grade glioma	PA, midline	IlluminaHumanMethylationEPIC	v11b4	PA, midline	YES	NO	2	female	pituitary gland	NO	concordance; refining class	concordance; refining class	NA	NA	NA	NA	NA	NA	NA	NA	NA	NA	NA	NA	NA	NA	NA	NA	NA	NA	low	low	YES (n=1)	sub-total resection	NO	NO	SIOP LGG	wait and see	YES	progression
mnp-20-0667	high-grade glioma	Anaplastic astrocytoma, IDH-mutated	WHO tumor type	Grade 3	NA	0	10	NO	non-classifiable tumor	Non-classifiable	IlluminaHumanMethylationEPIC	v11b2	High-grade astrocytoma, IDH-mutated	NO	NO	10	female	temporal lobe	unknown	unclassifiable tumor	concordance	NA	NA	NA	NA	NA	NA	NA	NA	NA	NA	NA	NA	NA	NA	NA	NA	NA	NA	non-classifiable	intermediate	YES	biopsy	YES	YES	HIT-HGG 2007	NA	YES	disseminated CNS disease
mnp-20-0668	embryonal/pineal tumor	CNS tumor with BCOR internal tandem duplication	descriptive diagnosis	NA	mesenchymal tumor with BCOR duplication	3	10	NO	embryonal/pineal tumor	CNS tumor with BCOR internal tandem duplication	IlluminaHumanMethylationEPIC	v11b2	CNS tumor with BCOR internal tandem duplication	YES	NO	1	female	cerebellum	NO	concordance	concordance	NA	NA	NA	NA	NA	NA	NA	NA	NA	NA	NA	NA	NA	NA	NA	NA	NA	NA	NA	NA	YES	gross-total resection	YES	YES	I-HIT-MED Registry	NA	YES	local progression/recurrence
mnp-20-0670	no category applicable	Descriptive diagnosis	descriptive diagnosis	NA	neuronal tumor with focally increased mitotic activity	3	10	NO	non-classifiable tumor	Non-classifiable	IlluminaHumanMethylationEPIC	v11b4	Diffuse leptomeningeal glioneuronal tumor (DLGNT)	YES	NO	5	female	NA	NO	unclassifiable tumor	discrepant category; clinically relevant	YES	YES	YES	YES	YES	YES	YES	NA	YES	NO	NA	NA	NO	NA	NA	NA	NA	WHO-based diagnosis within spectrum of molecular diagnosis	non-classifiable	non-classifiable	YES	NA	NO	NO	NA	NA	NO	NA
mnp-20-0671	medulloblastoma	Medulloblastoma, non-WNT/SHH	WHO tumor type	Grade 4	NA	3	10	NO	medulloblastoma	Medulloblastoma, Group 4	IlluminaHumanMethylationEPIC	v11b4	Medulloblastoma, Group 4	YES	NO	16	male	cerebellum	NO	concordance; refining class	concordance; refining class	NA	NA	NA	NA	NA	NA	NA	NA	NA	NA	NA	NA	NA	NA	NA	NA	NA	NA	NA	NA	YES	gross-total resection	YES	YES	I-HIT-MED Registry	NA	YES	metastasis/dissemination
mnp-20-0672	high-grade glioma	Anaplastic astrocytoma	WHO tumor type	Grade 3	NA	0	13	NO	high-grade glioma	High-grade glioma, pediatric RTK	IlluminaHumanMethylationEPIC	v11b4	High-grade glioma, pediatric RTK	YES	NO	11	male	temporal lobe	NO	concordance; refining class	concordance; refining class	NA	NA	NA	NA	NA	NA	NA	NA	NA	NA	NA	NA	NA	NA	NA	NA	NA	NA	high	high	YES	sub-total resection	YES	YES	NA	single agent carboplatin	YES	progression
mnp-20-0673	low-grade glioma/glioneuronal tumor	Pilocytic Astrocytoma	WHO tumor type	Grade 1	NA	3	10	NO	NA	insufficient quality	NA	v11b4	NA	YES	NO	11	male	cerebellum, fourth ventricle	NO	NA	NA	NA	NA	NA	NA	NA	NA	NA	NA	NA	NA	NA	NA	NA	NA	NA	NA	NA	NA	NA	NA	YES (n=2)	biopsy	YES	NO	SIOP LGG	primary radiotherapy	YES	progression
mnp-20-0674	low-grade glioma/glioneuronal tumor	Pilocytic Astrocytoma	WHO tumor type	Grade 1	NA	NA	NA	NA	NA	insufficient tissue	NA	NA	NA	NO	NO	NA	NA	NA	unknown	NA	NA	NA	NA	NA	NA	NA	NA	NA	NA	NA	NA	NA	NA	NA	NA	NA	NA	NA	NA	NA	NA	YES	NA	NA	NA	NA	NA	NA	NA
mnp-20-0676	high-grade glioma	Anaplastic astrocytoma	WHO tumor type	Grade 3	NA	3	5	NO	high-grade glioma	High-grade glioma, MYCN	IlluminaHumanMethylationEPIC	v11b2	High-grade glioma, MYCN	YES	NO	7	male	thalamus	unknown	concordance; refining class	concordance; refining class	NA	NA	NA	NA	NA	NA	NA	NA	NA	NA	NA	NA	NA	NA	NA	NA	NA	NA	high	high	YES	biopsy	YES	YES	HIT-HGG 2007	NA	YES	local progression
mnp-20-0677	low-grade glioma/glioneuronal tumor	Pilocytic Astrocytoma	WHO tumor type	Grade 1	NA	3	10	NO	high-grade glioma	Anaplastic pilocytic astrocytoma	IlluminaHumanMethylation450k	v11b2	Low-grade glioma/glioneuronal tumor, NOS	NO	NO	10	female	spinal cord	Neurofibromatosis type 1	discrepant class; clinically relevant	concordance	YES	YES	YES	NO	NO	YES	NO	NA	NA	YES	YES	YES	NO	NA	NA	NA	NA	discrepancy irresolvable	intermediate	intermediate	YES (n=2)	sub-total resection	NO	YES (n=2)	SIOP LGG	primary chemotherapy	YES	progression
mnp-20-0678	medulloblastoma	Medulloblastoma, non-WNT/SHH	WHO tumor type	Grade 4	NA	3	10	NO	medulloblastoma	Medulloblastoma, Group 3	IlluminaHumanMethylationEPIC	v11b4	Medulloblastoma, Group 3	YES	NO	5	male	cerebellum, fourth ventricle	unknown	concordance; refining class	concordance; refining class	NA	NA	NA	NA	NA	NA	NA	NA	NA	NA	NA	NA	NA	NA	NA	NA	NA	NA	NA	NA	YES	NA	NA	NA	NA	NA	NA	NA
mnp-20-0681	non-neoplastic tissue	Non-neoplastic tissue	NA	NA	NA	3	8	NO	NA	insufficient quantity	NA	NA	NA	NO	NO	3	female	brain stem	Neurofibromatosis type 1	NA	NA	NA	NA	NA	NA	NA	NA	NA	NA	NA	NA	NA	NA	NA	NA	NA	NA	NA	NA	NA	NA	YES (n=1)	biopsy	NO	YES (n=1)	SIOP LGG	primary chemotherapy	YES	first non-surgical therapy
mnp-20-0682	low-grade glioma/glioneuronal tumor	Pilocytic Astrocytoma	compatible with WHO tumor type	Grade 1	NA	0	0	YES	low-grade glioma	Pilocytic Astrocytoma (PA), posterior fossa	IlluminaHumanMethylationEPIC	v11b2	Pilocytic Astrocytoma (PA), posterior fossa	YES	NO	11	female	thalamus	NO	concordance; refining class	concordance; refining class	NA	NA	NA	NA	NA	NA	NA	NA	NA	NA	NA	NA	NA	NA	NA	NA	NA	NA	low	low	YES (n=1)	biopsy	NO	YES (n=2)	SIOP LGG	primary chemotherapy	YES	first non-surgical therapy
mnp-20-0683	low-grade glioma/glioneuronal tumor	Pilocytic Astrocytoma	WHO tumor type	Grade 1	NA	3	10	NO	low-grade glioma	Pilocytic Astrocytoma (PA), posterior fossa	IlluminaHumanMethylationEPIC	v11b4	Pilocytic Astrocytoma (PA), posterior fossa	YES	NO	12	male	occipital lobe, parietal lobe, frontal lobe, temporal lobe	NO	concordance; refining class	concordance; refining class	NA	NA	NA	NA	NA	NA	NA	NA	NA	NA	NA	NA	NA	NA	NA	NA	NA	NA	low	low	YES (n=1)	gross-total resection	NO	NO	SIOP LGG	wait and see	NO	NA
mnp-20-0684	medulloblastoma	Medulloblastoma, non-WNT/SHH	WHO tumor type	Grade 4	NA	3	10	NO	medulloblastoma	Medulloblastoma, Group 3	IlluminaHumanMethylationEPIC	v11b4	Medulloblastoma, Group 3	YES	NO	4	female	cerebellum, fourth ventricle	NO	concordance; refining class	concordance; refining class	NA	NA	NA	NA	NA	NA	NA	NA	NA	NA	NA	NA	NA	NA	NA	NA	NA	NA	NA	NA	YES	gross-total resection	NO	YES	I-HIT-MED Registry	NA	YES	metastasis/dissemination
mnp-20-0685	medulloblastoma	Medulloblastoma, SHH	WHO tumor type	Grade 4	NA	3	10	NO	medulloblastoma	Medulloblastoma, SHH; adult	IlluminaHumanMethylationEPIC	v11b4	Medulloblastoma, SHH; NOS	YES	NO	6	male	cerebellum	unknown	concordance; refining class	concordance	NA	NA	NA	NA	NA	NA	NA	NA	NA	NA	NA	NA	NA	NA	NA	NA	NA	NA	intermediate	intermediate	YES	NA	NA	NA	NA	NA	NA	NA
mnp-20-0686	no category applicable	Descriptive diagnosis	descriptive diagnosis	NA	glial tumor with astrocytic differentiation, increased proliferative activity and evidence of CD34-positive satellite cells	0	10	NO	low-grade glioma	PA, midline	IlluminaHumanMethylationEPIC	v11b2	Low-grade glioma/glioneuronal tumor, NOS	YES	NO	8	female	hypothalamus	Ullrich-Turner syndrome	discrepant category; clinically relevant	discrepant category; clinically relevant	YES	YES	YES	YES	NO	YES	YES	YES	YES	YES	YES	YES	NO	NA	NA	NA	NA	WHO-based diagnosis within spectrum of molecular diagnosis	low	low	YES (n=1)	biopsy	NO	YES (n=1)	SIOP LGG	primary chemotherapy	YES	progression
mnp-20-0687	medulloblastoma	Medulloblastoma, non-WNT/SHH	WHO tumor type	Grade 4	NA	3	10	NO	medulloblastoma	Medulloblastoma, Group 4	IlluminaHumanMethylationEPIC	v11b4	Medulloblastoma, Group 4	YES	NO	11	male	cerebellum	NO	concordance; refining class	concordance; refining class	NA	NA	NA	NA	NA	NA	NA	NA	NA	NA	NA	NA	NA	NA	NA	NA	NA	NA	NA	NA	YES	gross-total resection	YES	YES	SIOP PNET5-MB	PNET5-SR	NO	NA
mnp-20-0690	high-grade glioma	Anaplastic astrocytoma	WHO tumor type	Grade 3	NA	3	10	NO	low-grade glioma	PA/ganglioglioma, hemispheric	IlluminaHumanMethylation450k	v11.0	Low-grade glioma/glioneuronal tumor, NOS	YES	NO	0	female	temporal lobe	NO	discrepant category; clinically relevant	discrepant category; clinically relevant	YES	YES	YES	NO	NO	NO	YES	NO	YES	YES	YES	YES	NO	NA	NA	infant, diffusely infiltrating tumor, no dysplatic ganglionic component, mitotic activity, BRAF V600E	increased mitotic activity	discrepancy irresolvable	low	low	YES (n=1)	sub-total resection	NO	NO	SIOP LGG	wait and see	NO	NA
mnp-20-0691	medulloblastoma	Medulloblastoma, non-WNT/SHH	WHO tumor type	Grade 4	NA	3	10	NO	medulloblastoma	Medulloblastoma, Group 4	IlluminaHumanMethylationEPIC	v11b4	Medulloblastoma, Group 4	YES	NO	8	male	cerebellum, fourth ventricle, pons	NO	concordance; refining class	concordance; refining class	NA	NA	NA	NA	NA	NA	NA	NA	NA	NA	NA	NA	NA	NA	NA	NA	NA	NA	NA	NA	YES	gross-total resection	YES	YES	I-HIT-MED Registry	NA	NO	NA
mnp-20-0692	low-grade glioma/glioneuronal tumor	Pleomorphic xanthoastrocytoma (PXA)	WHO tumor type	Grade 2	NA	3	10	NO	non-classifiable tumor	Non-classifiable	IlluminaHumanMethylationEPIC	v11b4	Pleomorphic xanthoastrocytoma (PXA)	YES	NO	15	male	temporal lobe	NO	unclassifiable tumor	concordance	NA	NA	NA	NA	NA	NA	NA	NA	NA	NA	NA	NA	NA	NA	NA	NA	NA	NA	non-classifiable	non-classifiable	YES (n=1)	sub-total resection	NO	NO	SIOP LGG	wait and see	NO	NA
mnp-20-0694	low-grade glioma/glioneuronal tumor	Pilocytic Astrocytoma	WHO tumor type	Grade 1	NA	3	10	NO	low-grade glioma	Pilocytic Astrocytoma (PA), posterior fossa	IlluminaHumanMethylationEPIC	v11b4	Pilocytic Astrocytoma (PA), posterior fossa	YES	NO	5	female	cerebellum	NO	concordance; refining class	concordance; refining class	NA	NA	NA	NA	NA	NA	NA	NA	NA	NA	NA	NA	NA	NA	NA	NA	NA	NA	low	low	YES (n=1)	gross-total resection	NO	NO	SIOP LGG	wait and see	NO	NA
mnp-20-0695	low-grade glioma/glioneuronal tumor	Pilocytic Astrocytoma	WHO tumor type	Grade 1	NA	0	10	NO	low-grade glioma	Pilocytic Astrocytoma (PA), posterior fossa	IlluminaHumanMethylationEPIC	v11b4	Pilocytic Astrocytoma (PA), posterior fossa	YES	NO	2	male	cerebellum	NO	concordance; refining class	concordance; refining class	NA	NA	NA	NA	NA	NA	NA	NA	NA	NA	NA	NA	NA	NA	NA	NA	NA	NA	low	low	YES (n=1)	sub-total resection	NO	NO	SIOP LGG	wait and see	YES	progression
mnp-20-0696	ependymal tumor	Ependymoma, WHO grade III	WHO tumor type	Grade 3	NA	3	10	NO	ependymal tumor	Ependymoma, posterior fossa A	IlluminaHumanMethylationEPIC	v11b4	Ependymoma, posterior fossa A	YES	NO	8	male	parietal lobe	unknown	concordance; refining class	concordance; refining class	NA	NA	NA	NA	NA	NA	NA	NA	NA	NA	NA	NA	NA	NA	NA	NA	NA	NA	NA	NA	YES	NA	NA	NA	NA	NA	NA	NA
mnp-20-0697	high-grade glioma	Anaplastic pilocytic astrocytoma	compatible with WHO tumor type	Grade 3	NA	3	10	NO	low-grade glioma	PA, midline	IlluminaHumanMethylationEPIC	v11b2	PA, midline	YES	NO	0	male	hypothalamus	NO	discrepant class; clinically relevant	discrepant class; clinically relevant	YES	YES	YES	NO	NO	NO	YES	YES	YES	YES	YES	YES	NO	NA	NA	infant, suprasellar, piloid features, high mitotic activity (14 mitotic figures / 10 HPF)	high mitotic activity, high proliferation activity	discrepancy irresolvable	low	low	YES	sub-total resection	NO	YES	NA	HIT-HGG infant	YES	progression
mnp-20-0699	no category applicable	Descriptive diagnosis	descriptive diagnosis	NA	astroglial tumor tissue	0	10	YES	high-grade glioma	Pleomorphic xanthoastrocytoma (PXA)	IlluminaHumanMethylationEPIC	v11b4	Pleomorphic xanthoastrocytoma (PXA)	YES	NO	13	male	occipital lobe	unknown	discrepant category; clinically relevant	discrepant category; clinically relevant	YES	YES	YES	NO	NO	YES	YES	NA	YES	YES	NA	NA	NO	NA	NA	NA	NA	Integrated diagnosis based on molecular diagnosis	intermediate	intermediate	YES	NA	NA	NA	NA	NA	NA	NA
mnp-20-0700	low-grade glioma/glioneuronal tumor	Pilocytic Astrocytoma	compatible with WHO tumor type	Grade 1	NA	3	10	NO	other tumor	Pituicytoma	IlluminaHumanMethylationEPIC	v11b2	Pituicytoma	NO	NO	8	male	pons	unknown	discrepant category; clinically relevant	discrepant category; clinically relevant	YES	YES	YES	NO	NO	NO	NO	NA	NA	YES	NA	NO	NO	NA	NA	NA	NA	discrepancy irresolvable	NA	NA	YES	biopsy	YES	YES	HIT-HGG 2007	NA	YES	unknown
mnp-20-0701	low-grade glioma/glioneuronal tumor	Ganglioglioma	compatible with WHO tumor type	Grade 1	NA	3	10	NO	non-classifiable tumor	Non-classifiable	IlluminaHumanMethylationEPIC	v11b4	Ganglioglioma	NO	NO	14	NA	occipital lobe, parietal lobe, frontal lobe, temporal lobe	NO	unclassifiable tumor	concordance	NA	NA	NA	NA	NA	NA	NA	NA	NA	NA	NA	NA	NA	NA	NA	NA	NA	NA	non-classifiable	non-classifiable	YES (n=1)	gross-total resection	NO	NO	SIOP LGG	wait and see	NO	NA
mnp-20-0702	ependymal tumor	Ependymoma, WHO grade III	WHO tumor type	Grade 3	NA	3	10	NO	ependymal tumor	Ependymoma, ZFTA fusion-positive	IlluminaHumanMethylationEPIC	v11b4	Ependymoma, ZFTA fusion-positive	YES	NO	12	male	cerebellum	NO	discrepant class; not clinically relevant	discrepant class; not clinically relevant	NA	NA	NA	NA	NA	NA	NA	NA	NA	NA	NA	NA	NA	NA	NA	NA	NA	NA	NA	NA	YES	gross-total resection	YES	NO	I-HIT-MED Registry	NA	NO	NA
mnp-20-0703	low-grade glioma/glioneuronal tumor	Pilocytic Astrocytoma	WHO tumor type	Grade 1	NA	0	0	YES	low-grade glioma	PA, midline	IlluminaHumanMethylationEPIC	v11b2	PA, midline	YES	NO	10	male	supratentorial midline	NO	concordance; refining class	concordance; refining class	NA	NA	NA	NA	NA	NA	NA	NA	NA	NA	NA	NA	NA	NA	NA	NA	NA	NA	low	low	YES (n=1)	sub-total resection	NO	YES (n=1)	SIOP LGG	primary chemotherapy	YES	first non-surgical therapy
mnp-20-0706	low-grade glioma/glioneuronal tumor	Pilocytic Astrocytoma	WHO tumor type	Grade 1	NA	3	10	NO	low-grade glioma	Pilocytic Astrocytoma (PA), posterior fossa	IlluminaHumanMethylationEPIC	v11b2	Pilocytic Astrocytoma (PA), posterior fossa	YES	NO	8	male	cerebellum	NO	concordance; refining class	concordance; refining class	NA	NA	NA	NA	NA	NA	NA	NA	NA	NA	NA	NA	NA	NA	NA	NA	NA	NA	low	low	YES (n=1)	sub-total resection	NO	NO	SIOP LGG	wait and see	NO	NA
mnp-20-0708	low-grade glioma/glioneuronal tumor	Pilocytic Astrocytoma	WHO tumor type	Grade 1	NA	3	10	NO	low-grade glioma	Pilocytic Astrocytoma (PA), posterior fossa	IlluminaHumanMethylationEPIC	v11b2	Pilocytic Astrocytoma (PA), posterior fossa	YES	NO	6	female	cerebellum	NO	concordance; refining class	concordance; refining class	NA	NA	NA	NA	NA	NA	NA	NA	NA	NA	NA	NA	NA	NA	NA	NA	NA	NA	low	low	YES (n=1)	gross-total resection	NO	NO	SIOP LGG	wait and see	NO	NA
mnp-20-0709	high-grade glioma	Anaplastic astrocytoma	WHO tumor type	Grade 3	NA	3	10	NO	high-grade glioma	High-grade glioma, MYCN	IlluminaHumanMethylationEPIC	v11b4	High-grade glioma, MYCN	YES	NO	12	male	basal ganglia	NO	concordance; refining class	concordance; refining class	NA	NA	NA	NA	NA	NA	NA	NA	NA	NA	NA	NA	NA	NA	NA	NA	NA	NA	high	high	YES	biopsy	YES	YES	HIT-HGG 2013	valproic acid arm	YES	disseminated CNS disease
mnp-20-0710	low-grade glioma/glioneuronal tumor	Pilocytic Astrocytoma	WHO tumor type	Grade 1	NA	3	10	NO	low-grade glioma	Pilocytic Astrocytoma (PA), posterior fossa	IlluminaHumanMethylationEPIC	v11b2	Pilocytic Astrocytoma (PA), posterior fossa	YES	NO	5	male	cerebellum	NO	concordance; refining class	concordance; refining class	NA	NA	NA	NA	NA	NA	NA	NA	NA	NA	NA	NA	NA	NA	NA	NA	NA	NA	low	low	YES (n=2)	sub-total resection	NO	NO	SIOP LGG	wait and see	YES	progression
mnp-20-0711	ependymal tumor	Ependymoma, WHO grade II	WHO tumor type	Grade 2	NA	3	10	NO	ependymal tumor	Myxopapillary ependymoma (MPE)	IlluminaHumanMethylationEPIC	v11b4	Myxopapillary ependymoma (MPE)	YES	NO	5	male	spinal cord	NO	discrepant class; not clinically relevant	discrepant class; not clinically relevant	YES	YES	YES	NO	YES	NO	YES	NA	NA	YES	YES	YES	NO	NA	NA	NA	NA	discrepancy irresolvable	NA	NA	YES	gross-total resection	NA	NA	I-HIT-MED Registry	NA	NO	NA
mnp-20-0712	ependymal tumor	Ependymoma, WHO grade III	WHO tumor type	Grade 3	NA	3	10	NO	ependymal tumor	Ependymoma, posterior fossa A	IlluminaHumanMethylationEPIC	v11b4	Ependymoma, posterior fossa A	YES	NO	2	female	cerebellum, fourth ventricle, pons	NO	concordance; refining class	concordance; refining class	NA	NA	NA	NA	NA	NA	NA	NA	NA	NA	NA	NA	NA	NA	NA	NA	NA	NA	NA	NA	YES	gross-total resection	YES	NA	SIOP Ependymoma II	EP II - observational	YES	metastasis/dissemination
mnp-20-0714	medulloblastoma	Medulloblastoma, non-WNT/SHH	WHO tumor type	Grade 4	NA	3	10	NO	medulloblastoma	Medulloblastoma, Group 4	IlluminaHumanMethylationEPIC	v11b4	Medulloblastoma, Group 4	YES	NO	4	male	cerebellum, fourth ventricle	NO	concordance; refining class	concordance; refining class	NA	NA	NA	NA	NA	NA	NA	NA	NA	NA	NA	NA	NA	NA	NA	NA	NA	NA	NA	NA	YES	gross-total resection	YES	YES	SIOP PNET5-MB	PNET5-SR	YES	metastasis/dissemination
mnp-20-0715	medulloblastoma	Medulloblastoma, non-WNT/SHH	WHO tumor type	Grade 4	NA	3	10	NO	medulloblastoma	Medulloblastoma, Group 4	IlluminaHumanMethylationEPIC	v11b4	Medulloblastoma, Group 4	YES	NO	10	female	cerebellum, fourth ventricle, pons	No	concordance; refining class	concordance; refining class	NA	NA	NA	NA	NA	NA	NA	NA	NA	NA	NA	NA	NA	NA	NA	NA	NA	NA	NA	NA	YES	gross-total resection	YES	YES	SJMB12	N1	NO	NA
mnp-20-0716	medulloblastoma	Medulloblastoma, non-WNT/SHH	WHO tumor type	Grade 4	NA	0	0	YES	medulloblastoma	Medulloblastoma, Group 3	IlluminaHumanMethylation450k	v9.0	Medulloblastoma, Group 3	YES	NO	6	female	cerebellum	NO	concordance; refining class	concordance; refining class	NA	NA	NA	NA	NA	NA	NA	NA	NA	NA	NA	NA	NA	NA	NA	NA	NA	NA	NA	NA	YES	gross-total resection	YES	YES	SIOP PNET5-MB	PNET5-SR	NO	NA
mnp-20-0717	low-grade glioma/glioneuronal tumor	Pilocytic Astrocytoma	WHO tumor type	Grade 1	NA	3	10	NO	low-grade glioma	PA, midline	IlluminaHumanMethylation450k	v11.0	PA, midline	YES	NO	4	male	hypothalamus, third ventricle	NO	concordance; refining class	concordance; refining class	NA	NA	NA	NA	NA	NA	NA	NA	NA	NA	NA	NA	NA	NA	NA	NA	NA	NA	low	low	YES (n=3)	sub-total resection	NO	YES (n=3)	SIOP LGG	primary chemotherapy	YES	first non-surgical therapy
mnp-20-0718	ependymal tumor	Ependymoma, WHO grade III	WHO tumor type	Grade 3	NA	3	10	NO	ependymal tumor	Ependymoma, posterior fossa A	IlluminaHumanMethylationEPIC	v11b4	Ependymoma, posterior fossa A	YES	NO	1	male	cerebellum, fourth ventricle	NO	concordance; refining class	concordance; refining class	NA	NA	NA	NA	NA	NA	NA	NA	NA	NA	NA	NA	NA	NA	NA	NA	NA	NA	NA	NA	YES	sub-total resection	YES	YES	I-HIT-MED Registry	NA	YES	local progression/recurrence
mnp-20-0719	medulloblastoma	Medulloblastoma, non-WNT/SHH	WHO tumor type	Grade 4	NA	3	10	NO	non-classifiable tumor	Non-classifiable	IlluminaHumanMethylationEPIC	v11b4	Medulloblastoma, Group 4	YES	NO	4	female	fourth ventricle	NO	unclassifiable tumor	concordance; refining class	NA	NA	NA	NA	NA	NA	NA	NA	NA	NA	NA	NA	NA	NA	NA	NA	NA	NA	non-classifiable	non-classifiable	YES	gross-total resection	YES	YES	I-HIT-MED Registry	NA	NO	NA
mnp-20-0720	low-grade glioma/glioneuronal tumor	Pilocytic Astrocytoma	suspected WHO tumor type	Grade 1	NA	3	10	YES	low-grade glioma	PA/ganglioglioma, hemispheric	IlluminaHumanMethylationEPIC	v11b4	Low-grade glioma/glioneuronal tumor, NOS	YES	NO	0	male	temporal lobe	NO	concordance; refining class	concordance	NA	NA	NA	NA	NA	NA	NA	NA	NA	NA	NA	NA	NA	NA	NA	NA	NA	NA	low	low	YES (n=1)	sub-total resection	NO	NO	SIOP LGG	wait and see	YES	progression
mnp-20-0721	low-grade glioma/glioneuronal tumor	Pilocytic Astrocytoma	WHO tumor type	Grade 1	NA	3	10	NO	low-grade glioma	PA, midline	IlluminaHumanMethylationEPIC	v11b4	Low-grade glioma/glioneuronal tumor, NOS	YES	NO	12	male	parietal lobe	No	concordance; refining class	concordance	NA	NA	NA	NA	NA	NA	NA	NA	NA	NA	NA	NA	NA	NA	NA	NA	NA	NA	low	low	YES	sub-total resection	YES	NO	NA	NA	YES	progression
mnp-20-0722	medulloblastoma	Medulloblastoma, non-WNT/SHH	WHO tumor type	Grade 4	NA	NA	NA	NA	medulloblastoma	Medulloblastoma, Group 3	IlluminaHumanMethylationEPIC	v11b2	Medulloblastoma, Group 3	YES	NO	7	male	cerebellum	NO	concordance; refining class	concordance; refining class	NA	NA	NA	NA	NA	NA	NA	NA	NA	NA	NA	NA	NA	NA	NA	NA	NA	NA	NA	NA	YES	gross-total resection	YES	YES	I-HIT-MED Registry	NA	YES	local progression/recurrence
mnp-20-0723	high-grade glioma	Glioblastoma (GBM)	WHO tumor type	Grade 4	NA	3	10	NO	high-grade glioma	High-grade glioma, H3 G34-mutated	IlluminaHumanMethylationEPIC	v11b4	High-grade glioma, H3 G34-mutated	YES	NO	17	male	primary somatosensory cortex	NO	concordance; refining class	concordance; refining class	NA	NA	NA	NA	NA	NA	NA	NA	NA	NA	NA	NA	NA	NA	NA	NA	NA	NA	high	high	YES	gross-total resection	YES	YES	HIT-HGG 2013	valproic acid arm	NO	NA
mnp-20-0724	low-grade glioma/glioneuronal tumor	Ganglioglioma	WHO tumor type	Grade 1	NA	0	13	NO	non-classifiable tumor	Non-classifiable	IlluminaHumanMethylationEPIC	v11b4	Control, reactive tissue	NO	NO	10	male	spinal cord	No	unclassifiable tumor	low tumor content	NA	NA	NA	NA	NA	NA	NA	NA	NA	NA	NA	NA	NA	NA	NA	NA	NA	NA	non-classifiable	non-classifiable	YES	NA	NO	NO	NA	NA	NO	NA
mnp-20-0725	other tumor	Atypical meningioma, WHO grade II	WHO tumor type	Grade 2	NA	3	10	NO	other tumor	Meningioma	IlluminaHumanMethylationEPIC	v11b4	Meningioma	YES	NO	5	female	third ventricle	unknown	concordance	concordance	NA	NA	NA	NA	NA	NA	NA	NA	NA	NA	NA	NA	NA	NA	NA	NA	NA	NA	NA	NA	YES	NA	NA	NA	KRANIOPHARYNGEOM 2007	NA	NA	NA
mnp-20-0726	medulloblastoma	Medulloblastoma, SHH	WHO tumor type	Grade 4	NA	3	10	NO	medulloblastoma	Medulloblastoma, SHH; adult	IlluminaHumanMethylation450k	v11.0	Medulloblastoma, SHH; NOS	YES	NO	5	male	cerebellum, fourth ventricle, pons	NO	concordance; refining class	concordance	NA	NA	NA	NA	NA	NA	NA	NA	NA	NA	NA	NA	NA	NA	NA	NA	NA	NA	NA	NA	YES	gross-total resection	YES	YES	I-HIT-MED Registry	NA	NO	NA
mnp-20-0727	ependymal tumor	Ependymoma, WHO grade III	WHO tumor type	Grade 3	NA	3	10	NO	ependymal tumor	Ependymoma, posterior fossa A	IlluminaHumanMethylationEPIC	v11b4	Ependymoma, posterior fossa A	YES	NO	1	female	cerebellum, fourth ventricle, pons	unknown	concordance; refining class	concordance; refining class	NA	NA	NA	NA	NA	NA	NA	NA	NA	NA	NA	NA	NA	NA	NA	NA	NA	NA	NA	NA	YES	NA	NA	NA	NA	NA	NA	NA
mnp-20-0728	medulloblastoma	Medulloblastoma, non-WNT/SHH	WHO tumor type	Grade 4	NA	3	9	NO	medulloblastoma	Medulloblastoma, Group 4	IlluminaHumanMethylationEPIC	v11b2	Medulloblastoma, Group 4	YES	NO	6	male	cerebellum, fourth ventricle	NO	concordance; refining class	concordance; refining class	NA	NA	NA	NA	NA	NA	NA	NA	NA	NA	NA	NA	NA	NA	NA	NA	NA	NA	NA	NA	YES	gross-total resection	YES	YES	I-HIT-MED Registry	NA	YES	metastasis/dissemination
mnp-20-0729	low-grade glioma/glioneuronal tumor	Pilocytic Astrocytoma	WHO tumor type	Grade 1	NA	3	10	NO	non-classifiable tumor	Non-classifiable	IlluminaHumanMethylationEPIC	v11b4	Pilocytic Astrocytoma (PA), posterior fossa	YES	YES	0	female	cerebellum	NO	unclassifiable tumor	concordance; refining class	NA	NA	NA	NA	NA	NA	NA	NA	NA	NA	NA	NA	NA	NA	NA	NA	NA	NA	low	low	YES (n=2)	NA	NO	NO	SIOP LGG	wait and see	YES	progression
mnp-20-0730	medulloblastoma	Medulloblastoma, non-WNT/SHH	WHO tumor type	Grade 4	NA	3	10	NO	medulloblastoma	Medulloblastoma, Group 3	IlluminaHumanMethylationEPIC	v11b2	Medulloblastoma, Group 3	YES	NO	3	male	fourth ventricle	NO	concordance; refining class	concordance; refining class	NA	NA	NA	NA	NA	NA	NA	NA	NA	NA	NA	NA	NA	NA	NA	NA	NA	NA	NA	NA	YES	sub-total resection	YES	YES	I-HIT-MED Registry	NA	YES	metastasis/dissemination
mnp-20-0731	low-grade glioma/glioneuronal tumor	Pilocytic Astrocytoma	WHO tumor type	Grade 1	NA	3	10	NO	low-grade glioma	PA, midline	IlluminaHumanMethylation450k	v9.0	Pilocytic Astrocytoma (PA), posterior fossa	YES	NO	2	male	primary visual cortex	NO	concordance; refining class	concordance; refining class	NA	NA	NA	NA	NA	NA	NA	NA	NA	NA	NA	NA	NA	NA	NA	NA	NA	NA	low	low	YES (n=2)	sub-total resection	NO	YES (n=2)	SIOP LGG	primary chemotherapy	YES	progression
mnp-20-0732	other tumor	Germ cell tumor	WHO tumor type	NA	NA	3	10	NO	non-classifiable tumor	Non-classifiable	IlluminaHumanMethylationEPIC	v11b4	Teratoma	YES	NO	11	male	frontal lobe	unknown	unclassifiable tumor	indication for new DNA methylation class	NA	NA	NA	NA	NA	NA	NA	NA	NA	NA	NA	NA	NA	NA	NA	NA	NA	NA	non-classifiable	non-classifiable	YES	NA	NA	NA	NA	NA	NA	NA
mnp-20-0733	ependymal tumor	Ependymoma, WHO grade III	WHO tumor type	Grade 3	NA	3	10	NO	ependymal tumor	Ependymoma, posterior fossa A	IlluminaHumanMethylationEPIC	v11b2	Ependymoma, posterior fossa A	YES	NO	2	male	cerebellum, pons, fourth ventricle	NO	concordance; refining class	concordance; refining class	NA	NA	NA	NA	NA	NA	NA	NA	NA	NA	NA	NA	NA	NA	NA	NA	NA	NA	NA	NA	YES	gross-total resection	YES	NO	I-HIT-MED Registry	NA	YES	relapse
mnp-20-0734	non-neoplastic tissue	Non-neoplastic tissue	NA	NA	NA	3	10	NO	non-classifiable tumor	Non-classifiable	IlluminaHumanMethylationEPIC	v11b2	Ganglioglioma	NO	NO	6	female	temporal lobe	NO	concordance	discrepant category; clinically relevant	NA	NA	NA	NA	NA	NA	NA	NA	NA	NA	NA	NA	NA	NA	NA	NA	NA	NA	non-classifiable	non-classifiable	YES (n=2)	biopsy	NO	NO	SIOP LGG	wait and see	NO	NA
mnp-20-0736	ependymal tumor	Ependymoma, WHO grade III	WHO tumor type	Grade 3	NA	0	10	NO	ependymal tumor	Ependymoma, posterior fossa A	IlluminaHumanMethylationEPIC	v11b2	Ependymoma, posterior fossa A	YES	NO	2	male	cerebellum, fourth ventricle	NO	concordance; refining class	concordance; refining class	NA	NA	NA	NA	NA	NA	NA	NA	NA	NA	NA	NA	NA	NA	NA	NA	NA	NA	NA	NA	YES	gross-total resection	YES	NO	I-HIT-MED Registry	NA	NO	NA
mnp-20-0737	other tumor	Atypical choroid plexus papilloma	WHO tumor type	Grade 2	NA	3	10	NO	other tumor	Choroid plexus tumor, adult type	IlluminaHumanMethylationEPIC	v11b4	Choroid plexus tumor, adult type	YES	NO	11	female	fourth ventricle	NO	concordance; refining class	concordance; refining class	NA	NA	NA	NA	NA	NA	NA	NA	NA	NA	NA	NA	NA	NA	NA	NA	NA	NA	NA	NA	YES	NA	NA	NA	NA	NA	NO	NA
mnp-20-0738	ependymal tumor	Ependymoma, WHO grade III	WHO tumor type	Grade 3	NA	3	10	NO	ependymal tumor	Ependymoma, posterior fossa A	IlluminaHumanMethylationEPIC	v11b2	Ependymoma, posterior fossa A	YES	NO	1	male	cerebellum, brain stem	NO	concordance; refining class	concordance; refining class	NA	NA	NA	NA	NA	NA	NA	NA	NA	NA	NA	NA	NA	NA	NA	NA	NA	NA	NA	NA	YES	gross-total resection	YES	NO	I-HIT-MED Registry	NA	YES	local progression/recurrence
mnp-20-0739	medulloblastoma	Medulloblastoma, non-WNT/SHH	WHO tumor type	Grade 4	NA	3	10	NO	medulloblastoma	Medulloblastoma, Group 4	IlluminaHumanMethylationEPIC	v11b4	Medulloblastoma, Group 4	YES	NO	11	female	fourth ventricle	unknown	concordance; refining class	concordance; refining class	NA	NA	NA	NA	NA	NA	NA	NA	NA	NA	NA	NA	NA	NA	NA	NA	NA	NA	NA	NA	YES	NA	NA	NA	NA	NA	NA	NA
mnp-20-0740	ependymal tumor	Ependymoma, WHO grade III	WHO tumor type	Grade 3	NA	3	10	NO	ependymal tumor	Ependymoma, posterior fossa A	IlluminaHumanMethylationEPIC	v11b2	Ependymoma, posterior fossa A	YES	NO	2	female	fourth ventricle	NO	concordance; refining class	concordance; refining class	NA	NA	NA	NA	NA	NA	NA	NA	NA	NA	NA	NA	NA	NA	NA	NA	NA	NA	NA	NA	YES	gross-total resection	YES	NO	I-HIT-MED Registry	NA	NO	NA
mnp-20-0741	high-grade glioma	Diffuse midline glioma, H3 K27-mutated	WHO tumor type	Grade 4	NA	3	10	NO	NA	insufficient quantity	NA	NA	NA	YES	NO	13	female	pons	NO	NA	NA	NA	NA	NA	NA	NA	NA	NA	NA	NA	NA	NA	NA	NA	NA	NA	NA	NA	NA	high	high	YES	biopsy	YES	YES	HIT-HGG 2013	chloroquin arm	YES	progression
mnp-20-0742	medulloblastoma	Medulloblastoma, SHH	WHO tumor type	Grade 4	NA	3	10	NO	medulloblastoma	Medulloblastoma, SHH; infant	IlluminaHumanMethylationEPIC	v11b4	Medulloblastoma, SHH; infant	YES	NO	1	male	cerebellum, fourth ventricle	NO	concordance; refining class	concordance; refining class	NA	NA	NA	NA	NA	NA	NA	NA	NA	NA	NA	NA	NA	NA	NA	NA	NA	NA	NA	NA	YES	gross-total resection	NO	YES	I-HIT-MED Registry	NA	NO	NA
mnp-20-0743	low-grade glioma/glioneuronal tumor	Pilocytic Astrocytoma	WHO tumor type	Grade 1	NA	3	10	NO	low-grade glioma	Pilocytic Astrocytoma (PA), posterior fossa	IlluminaHumanMethylationEPIC	v11b4	Pilocytic Astrocytoma (PA), posterior fossa	YES	NO	2	male	cerebellum, fourth ventricle, pons	NO	concordance; refining class	concordance; refining class	NA	NA	NA	NA	NA	NA	NA	NA	NA	NA	NA	NA	NA	NA	NA	NA	NA	NA	low	low	YES	gross-total resection	NO	NO	NA	NA	NO	NA
mnp-20-0744	low-grade glioma/glioneuronal tumor	Low-grade astrocytoma, NOS	descriptive diagnosis	NA	low-grade astroglial tumor	3	10	NO	low-grade glioma	Pilocytic Astrocytoma (PA), posterior fossa	IlluminaHumanMethylation450k	v11.0	Pilocytic Astrocytoma (PA), posterior fossa	YES	NO	6	male	cerebellum	unknown	concordance; refining class	concordance; refining class	NA	NA	NA	NA	NA	NA	NA	NA	NA	NA	NA	NA	NA	NA	NA	NA	NA	NA	low	low	YES	NA	NA	NA	NA	NA	NA	NA
mnp-20-0745	high-grade glioma	Glioblastoma (GBM)	WHO tumor type	Grade 4	NA	3	10	NO	high-grade glioma	High-grade glioma, pediatric RTK	IlluminaHumanMethylationEPIC	v11b4	High-grade glioma, pediatric RTK	YES	NO	11	male	cerebellum	NO	concordance; refining class	concordance; refining class	NA	NA	NA	NA	NA	NA	NA	NA	NA	NA	NA	NA	NA	NA	NA	NA	NA	NA	high	high	YES	sub-total resection	YES	YES	NA	NA	YES	progression
mnp-20-0747	low-grade glioma/glioneuronal tumor	Ganglioglioma	WHO tumor type	Grade 1	NA	3	10	NO	low-grade glioma	Ganglioglioma	IlluminaHumanMethylationEPIC	v11b4	Ganglioglioma	YES	NO	5	male	inferior temporal cortex	NO	concordance	concordance	NA	NA	NA	NA	NA	NA	NA	NA	NA	NA	NA	NA	NA	NA	NA	NA	NA	NA	low	low	YES (n=1)	gross-total resection	NO	NO	SIOP LGG	wait and see	NO	NA
mnp-20-0748	low-grade glioma/glioneuronal tumor	Pilocytic Astrocytoma	WHO tumor type	Grade 1	NA	3	10	NO	low-grade glioma	Pilocytic Astrocytoma (PA), posterior fossa	IlluminaHumanMethylationEPIC	v11b4	Pilocytic Astrocytoma (PA), posterior fossa	YES	NO	9	male	cerebellum, fourth ventricle	unknown	concordance; refining class	concordance; refining class	NA	NA	NA	NA	NA	NA	NA	NA	NA	NA	NA	NA	NA	NA	NA	NA	NA	NA	low	low	YES	NA	NA	NA	NA	NA	NA	NA
mnp-20-0749	low-grade glioma/glioneuronal tumor	Ganglioglioma	WHO tumor type	Grade 1	NA	3	10	NO	non-classifiable tumor	Non-classifiable	IlluminaHumanMethylationEPIC	v11b4	Control, reactive tissue	NO	NO	15	male	temporal lobe	No	unclassifiable tumor	low tumor content	NA	NA	NA	NA	NA	NA	NA	NA	NA	NA	NA	NA	NA	NA	NA	NA	NA	NA	non-classifiable	non-classifiable	YES	gross-total resection	NO	NO	NA	NA	NO	NA
mnp-20-0750	high-grade glioma	Glioblastoma (GBM)	suspected WHO tumor type	Grade 4	NA	3	10	NO	high-grade glioma	Infantile hemispheric glioma	IlluminaHumanMethylationEPIC	v11b4	Infantile hemispheric glioma	YES	YES	0	male	frontal lobe	NO	concordance; refining class	concordance; refining class	NA	NA	NA	NA	NA	NA	NA	NA	NA	NA	NA	NA	NA	NA	NA	NA	NA	NA	intermediate	intermediate	YES	gross-total resection	NO	YES	NA	HIT-HGG infant	NO	NA
mnp-20-0751	low-grade glioma/glioneuronal tumor	Ganglioglioma	WHO tumor type	Grade 1	NA	3	10	NO	low-grade glioma	Ganglioglioma	IlluminaHumanMethylationEPIC	v11b2	Ganglioglioma	YES	NO	10	female	inferior temporal cortex	NO	concordance	concordance	NA	NA	NA	NA	NA	NA	NA	NA	NA	NA	NA	NA	NA	NA	NA	NA	NA	NA	low	low	YES (n=1)	gross-total resection	NO	NO	SIOP LGG	wait and see	NO	NA
mnp-20-0752	medulloblastoma	Medulloblastoma, SHH	WHO tumor type	Grade 4	NA	3	10	NO	medulloblastoma	Medulloblastoma, SHH; infant	IlluminaHumanMethylationEPIC	v11b2	Medulloblastoma, SHH; infant	YES	NO	2	female	cerebellum, fourth ventricle	YES	concordance; refining class	concordance; refining class	NA	NA	NA	NA	NA	NA	NA	NA	NA	NA	NA	NA	NA	NA	NA	NA	NA	NA	NA	NA	YES	gross-total resection	NO	YES	I-HIT-MED Registry	NA	NO	NA
mnp-20-0753	low-grade glioma/glioneuronal tumor	Pilocytic Astrocytoma	compatible with WHO tumor type	Grade 1	NA	0	10	NO	low tumor tissue	Control, reactive tissue	IlluminaHumanMethylation450k	v11.0	Control, reactive tissue	NO	NO	12	male	temporal lobe	Neurofibromatosis type 1	low tumor content	low tumor content	NA	NA	NA	NA	NA	NA	NA	NA	NA	NA	NA	NA	NA	NA	NA	NA	NA	NA	non-classifiable	non-classifiable	YES (n=1)	biopsy	NO	YES (n=2)	SIOP LGG	primary chemotherapy	YES	progression
mnp-20-0754	ependymal tumor	Myxopapillary ependymoma (MPE)	WHO tumor type	Grade 1	NA	3	10	NO	ependymal tumor	Myxopapillary ependymoma (MPE)	IlluminaHumanMethylation450k	v9.0	Myxopapillary ependymoma (MPE)	YES	NO	15	male	spinal cord	NO	concordance	concordance	NA	NA	NA	NA	NA	NA	NA	NA	NA	NA	NA	NA	NA	NA	NA	NA	NA	NA	NA	NA	YES	gross-total resection	YES	NO	I-HIT-MED Registry	NA	YES	metastasis/dissemination
mnp-20-0755	high-grade glioma	Glioblastoma, IDH-mutated	WHO tumor type	Grade 4	NA	3	8	NO	high-grade glioma	High-grade astrocytoma, IDH-mutated	IlluminaHumanMethylationEPIC	v11b2	High-grade astrocytoma, IDH-mutated	YES	NO	15	female	frontal lobe	unknown	concordance	concordance	NA	NA	NA	NA	NA	NA	NA	NA	NA	NA	NA	NA	NA	NA	NA	NA	NA	NA	intermediate	intermediate	YES	NA	NA	NA	HIT-HGG 2007	NA	YES	NA
mnp-20-0756	no category applicable	Descriptive diagnosis	descriptive diagnosis	NA	malignant neuroepithelial tumor with expression of glial markers	3	10	NO	high-grade glioma	Infantile hemispheric glioma	IlluminaHumanMethylation450k	v11.0	Infantile hemispheric glioma	YES	NO	0	male	parietal lobe, occipital lobe	unknown	discrepant category; clinically relevant	discrepant category; clinically relevant	NA	NA	NA	NA	NA	NA	NA	NA	NA	NA	NA	NA	NA	NA	NA	NA	NA	NA	intermediate	intermediate	YES	NA	NO	YES	HIT-HGG 2007	NA	NO	NA
mnp-20-0757	low-grade glioma/glioneuronal tumor	Ganglioglioma	compatible with WHO tumor type	Grade 1	NA	3	7	NO	high-grade glioma	Pleomorphic xanthoastrocytoma (PXA)	IlluminaHumanMethylationEPIC	v11b4	Pleomorphic xanthoastrocytoma (PXA)	NO	NO	4	female	thalamus	NO	discrepant class; clinically relevant	discrepant class; clinically relevant	YES	YES	YES	NO	NO	NO	NO	NA	NA	YES	NA	NA	YES	mutation analysis	NA	NA	NA	discrepancy irresolvable	intermediate	intermediate	YES (n=1)	biopsy	NO	YES (n=2)	SIOP LGG	primary chemotherapy	YES	first non-surgical therapy
mnp-20-0759	medulloblastoma	Medulloblastoma, non-WNT/SHH	WHO tumor type	Grade 4	NA	0	10	NO	medulloblastoma	Medulloblastoma, Group 3	IlluminaHumanMethylationEPIC	v11b2	Medulloblastoma, Group 3	YES	NO	6	male	cerebellum, fourth ventricle, pons	NO	concordance; refining class	concordance; refining class	NA	NA	NA	NA	NA	NA	NA	NA	NA	NA	NA	NA	NA	NA	NA	NA	NA	NA	NA	NA	YES	sub-total resection	YES	YES	I-HIT-MED Registry	NA	YES	metastasis/dissemination
mnp-20-0760	low-grade glioma/glioneuronal tumor	Pilocytic Astrocytoma	WHO tumor type	Grade 1	NA	3	10	NO	low-grade glioma	Pilocytic Astrocytoma (PA), posterior fossa	IlluminaHumanMethylationEPIC	v11b2	Pilocytic Astrocytoma (PA), posterior fossa	YES	NO	10	female	cerebellum	NO	concordance; refining class	concordance; refining class	NA	NA	NA	NA	NA	NA	NA	NA	NA	NA	NA	NA	NA	NA	NA	NA	NA	NA	low	low	YES (n=1)	sub-total resection	NO	NO	SIOP LGG	wait and see	NO	NA
mnp-20-0761	low-grade glioma/glioneuronal tumor	Pilocytic Astrocytoma	WHO tumor type	Grade 1	NA	3	10	NO	low-grade glioma	Pilocytic Astrocytoma (PA), posterior fossa	IlluminaHumanMethylation450k	v9.0	Pilocytic Astrocytoma (PA), posterior fossa	YES	NO	14	female	cerebellum	NO	concordance; refining class	concordance; refining class	NA	NA	NA	NA	NA	NA	NA	NA	NA	NA	NA	NA	NA	NA	NA	NA	NA	NA	low	low	YES (n=1)	gross-total resection	NO	NO	SIOP LGG	wait and see	NO	NA
mnp-20-0762	other tumor	Choroid plexus papilloma	WHO tumor type	Grade 1	NA	0	13	NO	other tumor	Choroid plexus tumor, ped. type B	IlluminaHumanMethylationEPIC	v11b4	Choroid plexus tumor, ped. type B	YES	NO	1	male	parietal lobe	unknown	concordance; refining class	concordance; refining class	NA	NA	NA	NA	NA	NA	NA	NA	NA	NA	NA	NA	NA	NA	NA	NA	NA	NA	NA	NA	YES	NA	NA	NA	NA	NA	NA	NA
mnp-20-0764	low-grade glioma/glioneuronal tumor	Ganglioglioma	WHO tumor type	Grade 1	NA	3	10	NO	low-grade glioma	PA/ganglioglioma, hemispheric	IlluminaHumanMethylationEPIC	v11b2	PA/ganglioglioma, hemispheric	YES	NO	14	male	temporal lobe	NO	concordance; refining class	concordance; refining class	NA	NA	NA	NA	NA	NA	NA	NA	NA	NA	NA	NA	NA	NA	NA	NA	NA	NA	low	low	YES (n=1)	sub-total resection	NO	NO	SIOP LGG	wait and see	NO	NA
mnp-20-0765	ependymal tumor	Ependymoma, WHO grade II	WHO tumor type	Grade 2	NA	3	10	NO	ependymal tumor	Ependymoma, spinal	IlluminaHumanMethylationEPIC	v11b2	Ependymoma, spinal	NO	NO	17	male	spinal cord	NO	concordance; refining class	concordance; refining class	NA	NA	NA	NA	NA	NA	NA	NA	NA	NA	NA	NA	NA	NA	NA	NA	NA	NA	NA	NA	YES	sub-total resection	NA	NA	I-HIT-MED Registry	NA	NO	NA
mnp-20-0766	other tumor	Atypical meningioma, WHO grade II	compatible with WHO tumor type	Grade 2	NA	0	3	NO	non-classifiable tumor	Non-classifiable	IlluminaHumanMethylationEPIC	v11b4	Non-classifiable	YES	YES	4	female	third ventricle	unknown	unclassifiable tumor	unclassifiable tumor	NA	NA	NA	NA	NA	NA	NA	NA	NA	NA	NA	NA	NA	NA	NA	NA	NA	NA	non-classifiable	non-classifiable	YES	sub-total resection	NA	NA	KRANIOPHARYNGEOM 2007	NA	YES	progression
mnp-20-0767	non-neoplastic tissue	Non-neoplastic tissue	NA	NA	NA	3	10	NO	NA	insufficient quality	NA	v11b4	NA	YES	NO	17	male	frontal lobe	NO	NA	NA	NA	NA	NA	NA	NA	NA	NA	NA	NA	NA	NA	NA	NA	NA	NA	NA	NA	NA	NA	NA	YES (n=1)	gross-total resection	NO	NO	SIOP LGG	wait and see	NO	NA
mnp-20-0769	other tumor	Adamantinomatous craniopharyngioma	compatible with WHO tumor type	Grade 1	NA	0	9	NO	non-classifiable tumor	Non-classifiable	IlluminaHumanMethylationEPIC	v11b4	Non-classifiable	NO	NO	NA	male	hypothalamus	unknown	unclassifiable tumor	unclassifiable tumor	NA	NA	NA	NA	NA	NA	NA	NA	NA	NA	NA	NA	NA	NA	NA	NA	NA	NA	non-classifiable	non-classifiable	YES	sub-total resection	NA	NA	KRANIOPHARYNGEOM 2007	NA	NO	NA
mnp-20-0772	low-grade glioma/glioneuronal tumor	Low-grade astrocytoma, NOS	descriptive diagnosis	NA	MAP2-positive, process-forming cell elements, suspected border of a low-grade astrocytoma	0	0	NO	NA	insufficient quality	NA	v11b4	NA	YES	NO	10	male	cerebellum	NO	NA	NA	NA	NA	NA	NA	NA	NA	NA	NA	NA	NA	NA	NA	NA	NA	NA	NA	NA	NA	NA	NA	YES (n=2)	biopsy	NO	YES (n=1)	SIOP LGG	primary chemotherapy	YES	first non-surgical therapy
mnp-20-0773	low-grade glioma/glioneuronal tumor	Pilocytic Astrocytoma	WHO tumor type	Grade 1	NA	3	10	NO	low-grade glioma	PA/ganglioglioma, hemispheric	IlluminaHumanMethylationEPIC	v11b2	PA/ganglioglioma, hemispheric	YES	NO	20	male	parietal lobe	unknown	concordance; refining class	concordance; refining class	NA	NA	NA	NA	NA	NA	NA	NA	NA	NA	NA	NA	NA	NA	NA	NA	NA	NA	low	low	YES	NA	NA	NA	NA	NA	NA	NA
mnp-20-0774	ependymal tumor	Ependymoma, ZFTA fusion-positive	WHO tumor type	NA	NA	3	10	NO	ependymal tumor	Ependymoma, ZFTA fusion-positive	IlluminaHumanMethylationEPIC	v11b4	Ependymoma, ZFTA fusion-positive	YES	NO	12	male	frontal lobe	NO	concordance	concordance	NA	NA	NA	NA	NA	NA	NA	NA	NA	NA	NA	NA	NA	NA	NA	NA	NA	NA	NA	NA	YES	gross-total resection	YES	NO	NA	NA	NO	NA
mnp-20-0778	embryonal/pineal tumor	Atypical teratoid/rhabdoid tumor (AT/RT)	WHO tumor type	Grade 4	NA	0	10	NO	embryonal/pineal tumor	Atypical teratoid/rhabdoid tumor (AT/RT), SHH	IlluminaHumanMethylationEPIC	v11b2	Atypical teratoid/rhabdoid tumor (AT/RT), SHH	YES	NO	0	female	fourth ventricle	Rhabdoid tumor predisposition syndrome	concordance; refining class	concordance; refining class	NA	NA	NA	NA	NA	NA	NA	NA	NA	NA	NA	NA	NA	NA	NA	NA	NA	NA	NA	NA	YES	sub-total resection	NO	YES	EURHAB	NA	NO	NA
mnp-20-0780	high-grade glioma	Diffuse midline glioma, H3 K27-mutated	WHO tumor type	Grade 4	NA	3	10	NO	high-grade glioma	Diffuse midline glioma, H3 K27-mutated	IlluminaHumanMethylationEPIC	v11b4	Diffuse midline glioma, H3 K27-mutated	YES	NO	17	male	thalamus, hippocampus	NO	concordance	concordance	NA	NA	NA	NA	NA	NA	NA	NA	NA	NA	NA	NA	NA	NA	NA	NA	NA	NA	high	high	YES	sub-total resection	YES	YES	HIT-HGG 2013	valproic acid arm	YES	disseminated CNS disease
mnp-20-0782	low-grade glioma/glioneuronal tumor	Pilocytic Astrocytoma	WHO tumor type	Grade 1	NA	0	10	NO	non-classifiable tumor	Non-classifiable	IlluminaHumanMethylationEPIC	v11b4	PA/ganglioglioma, hemispheric	NO	NO	14	male	parietal lobe, occipital lobe	NO	unclassifiable tumor	concordance; refining class	NA	NA	NA	NA	NA	NA	NA	NA	NA	NA	NA	NA	NA	NA	NA	NA	NA	NA	non-classifiable	non-classifiable	YES (n=1)	sub-total resection	NO	NO	SIOP LGG	wait and see	NO	NA
mnp-20-0783	low-grade glioma/glioneuronal tumor	Pilocytic Astrocytoma	WHO tumor type	Grade 1	NA	3	10	NO	non-classifiable tumor	Non-classifiable	IlluminaHumanMethylationEPIC	v11b4	indication for novel DNA methylation class	YES	NO	8	male	cerebellum	NO	unclassifiable tumor	indication for new DNA methylation class	NA	NA	NA	NA	NA	NA	NA	NA	NA	NA	NA	NA	NA	NA	NA	NA	NA	NA	low	low	YES (n=1)	sub-total resection	NO	NO	SIOP LGG	wait and see	NO	NA
mnp-20-0784	low-grade glioma/glioneuronal tumor	Pilocytic Astrocytoma	WHO tumor type	Grade 1	NA	3	10	NO	non-classifiable tumor	Non-classifiable	IlluminaHumanMethylationEPIC	v11b4	Pilocytic Astrocytoma (PA), posterior fossa	YES	NO	0	female	cerebellum, fourth ventricle, pons	NO	unclassifiable tumor	concordance; refining class	NA	NA	NA	NA	NA	NA	NA	NA	NA	NA	NA	NA	NA	NA	NA	NA	NA	NA	low	low	YES	sub-total resection	NO	YES	NA	NA	YES	progression
mnp-20-0785	ependymal tumor	Ependymoma, WHO grade III	WHO tumor type	Grade 3	NA	0	10	NO	ependymal tumor	Ependymoma, posterior fossa A	IlluminaHumanMethylation450k	v11.0	Ependymoma, posterior fossa A	YES	NO	6	female	NA	unknown	concordance; refining class	concordance; refining class	NA	NA	NA	NA	NA	NA	NA	NA	NA	NA	NA	NA	NA	NA	NA	NA	NA	NA	NA	NA	YES	NA	NA	NA	NA	NA	NA	NA
mnp-20-0786	medulloblastoma	Medulloblastoma, non-WNT/SHH	WHO tumor type	Grade 4	NA	3	10	NO	medulloblastoma	Medulloblastoma, Group 4	IlluminaHumanMethylationEPIC	v11b4	Medulloblastoma, Group 4	YES	NO	6	male	fourth ventricle	NO	concordance; refining class	concordance; refining class	NA	NA	NA	NA	NA	NA	NA	NA	NA	NA	NA	NA	NA	NA	NA	NA	NA	NA	NA	NA	YES	gross-total resection	YES	YES	I-HIT-MED Registry	NA	NO	NA
mnp-20-0787	medulloblastoma	Medulloblastoma, non-WNT/SHH	WHO tumor type	Grade 4	NA	3	10	NO	medulloblastoma	Medulloblastoma, Group 4	IlluminaHumanMethylation450k	v11.0	Medulloblastoma, Group 4	YES	NO	10	female	cerebellum, fourth ventricle	NO	concordance; refining class	concordance; refining class	NA	NA	NA	NA	NA	NA	NA	NA	NA	NA	NA	NA	NA	NA	NA	NA	NA	NA	NA	NA	YES	sub-total resection	YES	YES	I-HIT-MED Registry	NA	NO	NA
mnp-20-0788	medulloblastoma	Medulloblastoma, SHH	compatible with WHO tumor type	Grade 4	NA	3	10	NO	non-classifiable tumor	Non-classifiable	IlluminaHumanMethylationEPIC	v11b4	High-grade glioma, MYCN	YES	NO	6	female	occipital lobe	NO	unclassifiable tumor	discrepant category; clinically relevant	YES	YES	YES	NO	NO	NO	YES	NA	NA	YES	YES	NA	NO	NA	NA	NA	NA	discrepancy irresolvable	non-classifiable	non-classifiable	YES	gross-total resection	YES	YES	I-HIT-MED Registry	NA	YES	metastasis/dissemination
mnp-20-0790	low-grade glioma/glioneuronal tumor	Pilocytic Astrocytoma	WHO tumor type	Grade 1	NA	3	10	NO	low-grade glioma	Pilocytic Astrocytoma (PA), posterior fossa	IlluminaHumanMethylationEPIC	v11b4	Pilocytic Astrocytoma (PA), posterior fossa	YES	NO	1	female	cerebellum, fourth ventricle	NO	concordance; refining class	concordance; refining class	NA	NA	NA	NA	NA	NA	NA	NA	NA	NA	NA	NA	NA	NA	NA	NA	NA	NA	low	low	YES (n=1)	sub-total resection	NO	YES (n=2)	SIOP LGG	primary chemotherapy	YES	progression
mnp-20-0791	medulloblastoma	Medulloblastoma, non-WNT/SHH	WHO tumor type	Grade 4	NA	3	10	NO	medulloblastoma	Medulloblastoma, Group 4	IlluminaHumanMethylationEPIC	v11b4	Medulloblastoma, Group 4	YES	NO	9	female	fourth ventricle	NO	concordance; refining class	concordance; refining class	NA	NA	NA	NA	NA	NA	NA	NA	NA	NA	NA	NA	NA	NA	NA	NA	NA	NA	NA	NA	YES	gross-total resection	YES	YES	I-HIT-MED Registry	NA	YES	metastasis/dissemination
mnp-20-0792	embryonal/pineal tumor	Atypical teratoid/rhabdoid tumor (AT/RT)	WHO tumor type	Grade 4	NA	3	10	NO	embryonal/pineal tumor	Atypical teratoid/rhabdoid tumor (AT/RT), TYR	IlluminaHumanMethylationEPIC	v11b4	Atypical teratoid/rhabdoid tumor (AT/RT), TYR	YES	NO	1	female	fourth ventricle	unknown	concordance; refining class	concordance; refining class	NA	NA	NA	NA	NA	NA	NA	NA	NA	NA	NA	NA	NA	NA	NA	NA	NA	NA	NA	NA	YES	gross-total resection	NO	YES	NA	NA	NO	NA
mnp-20-0794	embryonal/pineal tumor	Embryonal tumor with multilayered rosettes (ETMR)	WHO tumor type	Grade 1	NA	3	10	NO	embryonal/pineal tumor	Embryonal tumor with multilayered rosettes (ETMR)	IlluminaHumanMethylation450k	v9.0	Embryonal tumor with multilayered rosettes (ETMR)	YES	NO	3	female	parietal lobe, occipital lobe	NO	concordance	concordance	NA	NA	NA	NA	NA	NA	NA	NA	NA	NA	NA	NA	NA	NA	NA	NA	NA	NA	NA	NA	YES	sub-total resection	YES	YES	I-HIT-MED Registry	NA	YES	local progression/recurrence
mnp-20-0796	low-grade glioma/glioneuronal tumor	Pilocytic Astrocytoma	WHO tumor type	Grade 1	NA	3	0	NO	low-grade glioma	Pilocytic Astrocytoma (PA), posterior fossa	IlluminaHumanMethylation450k	v11.0	Pilocytic Astrocytoma (PA), posterior fossa	YES	NO	8	female	spinal cord	NO	concordance; refining class	concordance; refining class	NA	NA	NA	NA	NA	NA	NA	NA	NA	NA	NA	NA	NA	NA	NA	NA	NA	NA	low	low	YES (n=1)	sub-total resection	NO	NO	SIOP LGG	wait and see	NO	NA
mnp-20-0797	medulloblastoma	Medulloblastoma, non-WNT/SHH	WHO tumor type	Grade 4	NA	0	13	NO	medulloblastoma	Medulloblastoma, Group 3	IlluminaHumanMethylationEPIC	v11b2	Medulloblastoma, Group 3	YES	NO	10	male	cerebellum	NO	concordance; refining class	concordance; refining class	NA	NA	NA	NA	NA	NA	NA	NA	NA	NA	NA	NA	NA	NA	NA	NA	NA	NA	NA	NA	YES	gross-total resection	NA	NA	SIOP PNET5-MB	PNET5-SR	NO	NA
mnp-20-0798	embryonal/pineal tumor	CNS tumor with BCOR internal tandem duplication	descriptive diagnosis	NA	malignant mesenchymal tumor with BCOR duplication	0	10	NO	embryonal/pineal tumor	CNS tumor with BCOR internal tandem duplication	IlluminaHumanMethylation450k	v11b2	CNS tumor with BCOR internal tandem duplication	YES	NO	4	male	parietal lobe	unknown	concordance	concordance	NA	NA	NA	NA	NA	NA	NA	NA	NA	NA	NA	NA	NA	NA	NA	NA	NA	NA	NA	NA	YES	NA	NA	NA	NA	NA	NA	NA
mnp-20-0799	other tumor	Schwannoma	WHO tumor type	Grade 1	NA	3	10	NO	other tumor	Schwannoma	IlluminaHumanMethylationEPIC	v11b4	Schwannoma	YES	NO	14	female	spinal cord	unknown	concordance	concordance	NA	NA	NA	NA	NA	NA	NA	NA	NA	NA	NA	NA	NA	NA	NA	NA	NA	NA	NA	NA	YES	NA	NA	NA	NA	NA	NA	NA
mnp-20-0800	low-grade glioma/glioneuronal tumor	Pilocytic Astrocytoma	WHO tumor type	Grade 1	NA	0	0	YES	low-grade glioma	Pilocytic Astrocytoma (PA), posterior fossa	IlluminaHumanMethylation450k	v9.0	Pilocytic Astrocytoma (PA), posterior fossa	NO	NO	7	male	brain stem, cerebellum	unknown	concordance; refining class	concordance; refining class	NA	NA	NA	NA	NA	NA	NA	NA	NA	NA	NA	NA	NA	NA	NA	NA	NA	NA	low	low	YES	NA	NA	NA	NA	NA	NA	NA
mnp-20-0801	medulloblastoma	Medulloblastoma, SHH	WHO tumor type	Grade 4	NA	3	10	NO	medulloblastoma	Medulloblastoma, SHH; adult	IlluminaHumanMethylationEPIC	v11b2	Medulloblastoma, SHH; NOS	YES	NO	8	female	cerebellum, fourth ventricle, pons	YES	concordance; refining class	concordance	NA	NA	NA	NA	NA	NA	NA	NA	NA	NA	NA	NA	NA	NA	NA	NA	NA	NA	NA	NA	YES	gross-total resection	NA	YES	I-HIT-MED Registry	NA	YES	local progression/recurrence
mnp-20-0802	high-grade glioma	Glioblastoma (GBM)	WHO tumor type	Grade 4	NA	3	10	NO	non-classifiable tumor	Non-classifiable	IlluminaHumanMethylation450k	v9.0	Control, reactive tissue	YES	NO	15	male	parietal lobe	unknown	unclassifiable tumor	low tumor content	NA	NA	NA	NA	NA	NA	NA	NA	NA	NA	NA	NA	NA	NA	NA	NA	NA	NA	non-classifiable	non-classifiable	YES	NA	NA	NA	NA	NA	NA	NA
mnp-20-0803	high-grade glioma	Anaplastic astrocytoma	WHO tumor type	Grade 3	NA	3	10	NO	high-grade glioma	High-grade glioma, midline	IlluminaHumanMethylation450k	v9.0	High-grade glioma, midline	YES	NO	7	female	primary somatosensory cortex, primary motor cortex	unknown	concordance; refining class	concordance; refining class	YES	YES	YES	NO	NO	NO	NA	NA	NA	NO	NA	NA	NO	NA	NA	NA	NA	WHO-based diagnosis within spectrum of molecular diagnosis	high	high	YES	sub-total resection	YES	YES	HIT-HGG 2007	NA	NO	NA
mnp-20-0805	medulloblastoma	Medulloblastoma, non-WNT/SHH	WHO tumor type	Grade 4	NA	3	10	NO	medulloblastoma	Medulloblastoma, Group 4	IlluminaHumanMethylationEPIC	v11b4	Medulloblastoma, Group 4	YES	NO	7	male	cerebellum	NO	concordance; refining class	concordance; refining class	NA	NA	NA	NA	NA	NA	NA	NA	NA	NA	NA	NA	NA	NA	NA	NA	NA	NA	NA	NA	YES	gross-total resection	NA	NA	SIOP PNET5-MB	PNET5-SR	NO	NA
mnp-20-0806	medulloblastoma	Medulloblastoma, WNT	WHO tumor type	Grade 4	NA	0	10	NO	medulloblastoma	Medulloblastoma, WNT	IlluminaHumanMethylation450k	v11b2	Medulloblastoma, WNT	YES	NO	15	female	cerebellum	NO	concordance	concordance	NA	NA	NA	NA	NA	NA	NA	NA	NA	NA	NA	NA	NA	NA	NA	NA	NA	NA	NA	NA	YES	gross-total resection	YES	YES	SIOP PNET5-MB	PNET5-LR	YES	relapse
mnp-20-0809	medulloblastoma	Medulloblastoma, non-WNT/SHH	WHO tumor type	Grade 4	NA	3	10	NO	medulloblastoma	Medulloblastoma, Group 3	IlluminaHumanMethylationEPIC	v11b2	Medulloblastoma, Group 3	YES	NO	4	male	fourth ventricle, cerebellum	NO	concordance; refining class	concordance; refining class	NA	NA	NA	NA	NA	NA	NA	NA	NA	NA	NA	NA	NA	NA	NA	NA	NA	NA	NA	NA	YES	gross-total resection	YES	YES	I-HIT-MED Registry	NA	YES	metastasis/dissemination
mnp-20-0810	ependymal tumor	Myxopapillary ependymoma (MPE)	WHO tumor type	Grade 1	NA	3	10	NO	ependymal tumor	Myxopapillary ependymoma (MPE)	IlluminaHumanMethylationEPIC	v11b4	Myxopapillary ependymoma (MPE)	YES	NO	15	female	spinal cord	unknown	concordance	concordance	NA	NA	NA	NA	NA	NA	NA	NA	NA	NA	NA	NA	NA	NA	NA	NA	NA	NA	NA	NA	YES	NA	NA	NA	NA	NA	NA	NA
mnp-20-0812	ependymal tumor	Ependymoma, WHO grade II	WHO tumor type	Grade 2	NA	0	10	NO	ependymal tumor	Myxopapillary ependymoma (MPE)	IlluminaHumanMethylationEPIC	v11b2	Myxopapillary ependymoma (MPE)	YES	NO	11	male	spinal cord	NO	discrepant class; not clinically relevant	discrepant class; not clinically relevant	YES	YES	YES	NO	YES	NO	YES	NA	NA	YES	NA	YES	NO	NA	NA	NA	NA	Integrated diagnosis based on molecular diagnosis	NA	NA	YES	sub-total resection	YES	NO	I-HIT-MED Registry	NA	YES	metastasis/dissemination
mnp-20-0813	ependymal tumor	Ependymoma, WHO grade II	WHO tumor type	Grade 2	NA	3	10	NO	ependymal tumor	Ependymoma, posterior fossa A	IlluminaHumanMethylationEPIC	v11b4	Ependymoma, posterior fossa A	YES	NO	2	male	cerebellum, fourth ventricle	NO	concordance; refining class	concordance; refining class	NA	NA	NA	NA	NA	NA	NA	NA	NA	NA	NA	NA	NA	NA	NA	NA	NA	NA	NA	NA	YES	gross-total resection	YES	NO	I-HIT-MED Registry	NA	NO	NA
mnp-20-0814	low-grade glioma/glioneuronal tumor	Pilocytic Astrocytoma	WHO tumor type	Grade 1	NA	3	10	NO	low-grade glioma	Pilocytic Astrocytoma (PA), posterior fossa	IlluminaHumanMethylationEPIC	v11b2	Pilocytic Astrocytoma (PA), posterior fossa	NO	NO	6	male	cerebellum, fourth ventricle	NO	concordance; refining class	concordance; refining class	NA	NA	NA	NA	NA	NA	NA	NA	NA	NA	NA	NA	NA	NA	NA	NA	NA	NA	low	low	YES (n=1)	sub-total resection	NO	NO	SIOP LGG	wait and see	NO	NA
mnp-20-0815	other tumor	Meningioma, WHO grade I	WHO tumor type	Grade 1	NA	3	10	NO	other tumor	Meningioma	IlluminaHumanMethylationEPIC	v11b4	Meningioma	YES	NO	14	male	primary somatosensory cortex, primary motor cortex	unknown	concordance	concordance	NA	NA	NA	NA	NA	NA	NA	NA	NA	NA	NA	NA	NA	NA	NA	NA	NA	NA	NA	NA	YES	NA	NA	NA	NA	NA	NA	NA
mnp-20-0816	medulloblastoma	Medulloblastoma, NOS	WHO tumor type	Grade 4	NA	3	10	NO	medulloblastoma	Medulloblastoma, Group 4	IlluminaHumanMethylation450k	v9.0	Medulloblastoma, Group 4	NO	NO	17	male	fourth ventricle	NO	concordance; refining class	concordance; refining class	NA	NA	NA	NA	NA	NA	NA	NA	NA	NA	NA	NA	NA	NA	NA	NA	NA	NA	NA	NA	YES	gross-total resection	YES	YES	I-HIT-MED Registry	NA	NO	NA
mnp-20-0817	high-grade glioma	Glioblastoma (GBM)	WHO tumor type	Grade 4	NA	0	10	NO	non-classifiable tumor	Non-classifiable	IlluminaHumanMethylationEPIC	v11b2	High-grade glioma, midline	YES	NO	11	male	angular gyrus, posterior (caudal) superior temporal cortex, primary auditory cortex, inferior parietal cortex	unknown	unclassifiable tumor	concordance; refining class	YES	YES	YES	NO	NO	NO	YES	YES	NA	YES	YES	NA	NO	NA	NA	NA	NA	Integrated diagnosis based on WHO-based diagnosis	non-classifiable	high	YES	biopsy	YES	YES	HIT-HGG 2007	NA	YES	disseminated CNS disease
mnp-20-0818	high-grade glioma	Anaplastic astrocytoma	WHO tumor type	Grade 3	NA	3	10	NO	high-grade glioma	High-grade glioma, pediatric RTK	IlluminaHumanMethylationEPIC	v11b2	High-grade glioma, pediatric RTK	YES	NO	4	male	cerebellum, brain stem	unknown	concordance; refining class	concordance; refining class	NA	NA	NA	NA	NA	NA	NA	NA	NA	NA	NA	NA	NA	NA	NA	NA	NA	NA	high	high	YES	biopsy	YES	YES	HIT-HGG 2007	NA	YES	local progression
mnp-20-0819	low-grade glioma/glioneuronal tumor	Pilocytic Astrocytoma	WHO tumor type	Grade 1	NA	3	10	NO	low-grade glioma	Pilocytic Astrocytoma (PA), posterior fossa	IlluminaHumanMethylationEPIC	v11b4	Pilocytic Astrocytoma (PA), posterior fossa	YES	NO	6	male	cerebellum	unknown	concordance; refining class	concordance; refining class	NA	NA	NA	NA	NA	NA	NA	NA	NA	NA	NA	NA	NA	NA	NA	NA	NA	NA	low	low	YES	NA	NA	NA	NA	NA	NA	NA
mnp-20-0820	embryonal/pineal tumor	Embryonal tumor with multilayered rosettes (ETMR)	compatible with WHO tumor type	Grade 4	NA	3	5	NO	NA	insufficient quantity	NA	NA	NA	YES	NO	1	female	pons	NO	NA	NA	NA	NA	NA	NA	NA	NA	NA	NA	NA	NA	NA	NA	NA	NA	NA	NA	NA	NA	NA	NA	YES	sub-total resection	NO	YES	I-HIT-MED Registry	NA	YES	metastasis/dissemination
mnp-20-0822	other tumor	Schwannoma	WHO tumor type	Grade 1	NA	3	10	NO	other tumor	Schwannoma	IlluminaHumanMethylationEPIC	v11b2	Schwannoma	YES	NO	11	male	cerebellum, fourth ventricle, pons	Tuberous sclerosis complex	concordance	concordance	NA	NA	NA	NA	NA	NA	NA	NA	NA	NA	NA	NA	NA	NA	NA	NA	NA	NA	NA	NA	YES (n=2)	sub-total resection	NO	NO	SIOP LGG	wait and see	YES	progression
mnp-20-0823	medulloblastoma	Medulloblastoma, non-WNT/SHH	WHO tumor type	Grade 4	NA	0	10	NO	medulloblastoma	Medulloblastoma, Group 4	IlluminaHumanMethylationEPIC	v11b2	Medulloblastoma, Group 4	YES	NO	9	female	fourth ventricle	NO	concordance; refining class	concordance; refining class	NA	NA	NA	NA	NA	NA	NA	NA	NA	NA	NA	NA	NA	NA	NA	NA	NA	NA	NA	NA	YES	gross-total resection	YES	YES	I-HIT-MED Registry	NA	NO	NA
mnp-20-0824	high-grade glioma	Anaplastic astrocytoma, IDH-mutated	WHO tumor type	Grade 3	NA	3	10	NO	non-classifiable tumor	Non-classifiable	IlluminaHumanMethylationEPIC	v11b4	Astrocytoma, IDH-mutated	YES	NO	12	female	frontal lobe	unknown	unclassifiable tumor	discrepant class; not clinically relevant	NA	NA	NA	NA	NA	NA	NA	NA	NA	NA	NA	NA	NA	NA	NA	NA	NA	NA	intermediate	intermediate	YES	NA	NA	NA	NA	NA	NA	NA
mnp-20-0825	low-grade glioma/glioneuronal tumor	Ganglioglioma	WHO tumor type	Grade 1	NA	3	10	NO	non-classifiable tumor	Non-classifiable	IlluminaHumanMethylationEPIC	v11b2	Non-classifiable	NO	NO	0	male	brain stem	NO	unclassifiable tumor	unclassifiable tumor	NA	NA	NA	NA	NA	NA	NA	NA	NA	NA	NA	NA	NA	NA	NA	NA	NA	NA	non-classifiable	non-classifiable	YES (n=3)	sub-total resection	YES	YES (n=3)	SIOP LGG	primary chemotherapy	YES	first non-surgical therapy
mnp-20-0829	low-grade glioma/glioneuronal tumor	Pilocytic Astrocytoma	WHO tumor type	Grade 1	NA	0	0	YES	non-classifiable tumor	Non-classifiable	IlluminaHumanMethylationEPIC	v11b2	Pilocytic Astrocytoma (PA), posterior fossa	YES	NO	15	male	occipital lobe	NO	unclassifiable tumor	concordance; refining class	NA	NA	NA	NA	NA	NA	NA	NA	NA	NA	NA	NA	NA	NA	NA	NA	NA	NA	non-classifiable	non-classifiable	YES (n=1)	sub-total resection	NO	NO	SIOP LGG	wait and see	NO	NA
mnp-20-0830	high-grade glioma	Diffuse midline glioma, H3 K27-mutated	WHO tumor type	Grade 4	NA	3	10	NO	high-grade glioma	Diffuse midline glioma, H3 K27-mutated	IlluminaHumanMethylationEPIC	v11b4	Diffuse midline glioma, H3 K27-mutated	NO	NO	7	female	pons	unknown	concordance	concordance	NA	NA	NA	NA	NA	NA	NA	NA	NA	NA	NA	NA	NA	NA	NA	NA	NA	NA	high	high	YES	NA	NA	NA	NA	NA	NA	NA
mnp-20-0832	high-grade glioma	Anaplastic oligodendroglioma, IDH-mutated	WHO tumor type	Grade 3	NA	3	10	NO	low-grade glioma	Oligodendroglioma, IDH-mutated	IlluminaHumanMethylationEPIC	v11b4	Oligodendroglioma, IDH-mutated	NO	NO	18	female	frontal lobe, temporal lobe	NO	concordance	concordance	NA	NA	NA	NA	NA	NA	NA	NA	NA	NA	NA	NA	NA	NA	NA	NA	NA	NA	intermediate	intermediate	YES	gross-total resection	NO	YES	NA	NA	NO	NA
mnp-20-0833	low-grade glioma/glioneuronal tumor	Pilocytic Astrocytoma	WHO tumor type	Grade 1	NA	3	10	NO	low-grade glioma	Pilocytic Astrocytoma (PA), posterior fossa	IlluminaHumanMethylationEPIC	v11b4	Pilocytic Astrocytoma (PA), posterior fossa	YES	NO	10	male	cerebellum, fourth ventricle	NO	concordance; refining class	concordance; refining class	NA	NA	NA	NA	NA	NA	NA	NA	NA	NA	NA	NA	NA	NA	NA	NA	NA	NA	low	low	YES (n=1)	sub-total resection	NO	NO	SIOP LGG	wait and see	NO	NA
mnp-20-0835	low-grade glioma/glioneuronal tumor	Pilocytic Astrocytoma	WHO tumor type	Grade 1	NA	3	10	NO	low-grade glioma	PA, midline	IlluminaHumanMethylationEPIC	v11b4	Pilocytic Astrocytoma (PA), posterior fossa	YES	NO	11	male	basal ganglia	NO	concordance; refining class	concordance; refining class	NA	NA	NA	NA	NA	NA	NA	NA	NA	NA	NA	NA	NA	NA	NA	NA	NA	NA	low	low	YES (n=1)	sub-total resection	NO	NO	SIOP LGG	wait and see	NO	NA
mnp-20-0836	medulloblastoma	Medulloblastoma, non-WNT/SHH	WHO tumor type	Grade 4	NA	3	10	NO	medulloblastoma	Medulloblastoma, Group 4	IlluminaHumanMethylationEPIC	v11b2	Medulloblastoma, Group 4	YES	NO	13	male	cerebellum, fourth ventricle	NO	concordance; refining class	concordance; refining class	NA	NA	NA	NA	NA	NA	NA	NA	NA	NA	NA	NA	NA	NA	NA	NA	NA	NA	NA	NA	YES	gross-total resection	YES	YES	I-HIT-MED Registry	NA	NO	NA
mnp-20-0837	high-grade glioma	Glioblastoma (GBM)	WHO tumor type	Grade 4	NA	3	10	NO	non-classifiable tumor	Non-classifiable	IlluminaHumanMethylationEPIC	v11b4	Infantile hemispheric glioma	YES	NO	0	female	parietal lobe	NO	unclassifiable tumor	concordance; refining class	NA	NA	NA	NA	NA	NA	NA	NA	NA	NA	NA	NA	NA	NA	NA	NA	NA	NA	non-classifiable	intermediate	YES	gross-total resection	NO	YES	NA	HIT-HGG	NO	NA
mnp-20-0838	low-grade glioma/glioneuronal tumor	Ganglioglioma	WHO tumor type	Grade 1	NA	3	10	NO	low-grade glioma	Pilocytic Astrocytoma (PA), posterior fossa	IlluminaHumanMethylationEPIC	v11b4	Pilocytic Astrocytoma (PA), posterior fossa	YES	NO	16	male	cerebellum	NO	discrepant class; not clinically relevant	discrepant class; not clinically relevant	NA	NA	NA	NA	NA	NA	NA	NA	NA	NA	NA	NA	NA	NA	NA	NA	NA	NA	low	low	YES (n=1)	NA	NO	NO	SIOP LGG	wait and see	NO	NA
mnp-20-0839	ependymal tumor	Myxopapillary ependymoma (MPE)	WHO tumor type	Grade 1	NA	3	10	NO	ependymal tumor	Myxopapillary ependymoma (MPE)	IlluminaHumanMethylationEPIC	v11b2	Myxopapillary ependymoma (MPE)	YES	NO	19	female	cerebellum, fourth ventricle, pons	NO	concordance	concordance	NA	NA	NA	NA	NA	NA	NA	NA	NA	NA	NA	NA	NA	NA	NA	NA	NA	NA	NA	NA	YES	gross-total resection	YES	NO	I-HIT-MED Registry	NA	NO	NA
mnp-20-0842	low-grade glioma/glioneuronal tumor	Pilocytic Astrocytoma	WHO tumor type	Grade 1	NA	3	10	NO	low-grade glioma	PA, midline	IlluminaHumanMethylationEPIC	v11b4	PA, midline	YES	NO	2	male	orbital frontal cortex	Neurofibromatosis type 1	concordance; refining class	concordance; refining class	NA	NA	NA	NA	NA	NA	NA	NA	NA	NA	NA	NA	NA	NA	NA	NA	NA	NA	low	low	YES (n=1)	biopsy	NO	YES (n=2)	SIOP LGG	primary chemotherapy	YES	first non-surgical therapy
mnp-20-0843	medulloblastoma	Medulloblastoma, SHH	WHO tumor type	Grade 4	NA	3	10	NO	medulloblastoma	Medulloblastoma, SHH; infant	IlluminaHumanMethylationEPIC	v11b2	Medulloblastoma, SHH; infant	YES	NO	2	male	fourth ventricle	NO	concordance; refining class	concordance; refining class	NA	NA	NA	NA	NA	NA	NA	NA	NA	NA	NA	NA	NA	NA	NA	NA	NA	NA	NA	NA	YES	gross-total resection	NO	YES	I-HIT-MED Registry	NA	NO	NA
mnp-20-0845	embryonal/pineal tumor	Embryonal tumor with multilayered rosettes (ETMR)	WHO tumor type	Grade 4	NA	0	3	NO	embryonal/pineal tumor	Embryonal tumor with multilayered rosettes (ETMR)	IlluminaHumanMethylationEPIC	v11b4	Embryonal tumor with multilayered rosettes (ETMR)	NO	NO	2	female	NA	NO	concordance	concordance	NA	NA	NA	NA	NA	NA	NA	NA	NA	NA	NA	NA	NA	NA	NA	NA	NA	NA	NA	NA	YES	sub-total resection	YES	YES	I-HIT-MED Registry	NA	YES	local progression/recurrence
mnp-20-0846	ependymal tumor	Ependymoma, WHO grade II	WHO tumor type	Grade 2	NA	3	10	NO	ependymal tumor	Ependymoma, posterior fossa A	IlluminaHumanMethylationEPIC	v11b2	Ependymoma, posterior fossa A	YES	NO	3	female	cerebellum, fourth ventricle, pons	unknown	concordance; refining class	concordance; refining class	NA	NA	NA	NA	NA	NA	NA	NA	NA	NA	NA	NA	NA	NA	NA	NA	NA	NA	NA	NA	YES	NA	NA	NA	NA	NA	NA	NA
mnp-20-0848	low-grade glioma/glioneuronal tumor	Dysembryoplastic neuroepithelial tumor (DNET)	WHO tumor type	Grade 1	NA	3	10	NO	non-classifiable tumor	Non-classifiable	IlluminaHumanMethylationEPIC	v11b4	Ganglioglioma	NO	NO	7	male	temporal lobe	NO	unclassifiable tumor	discrepant class; not clinically relevant	NA	NA	NA	NA	NA	NA	NA	NA	NA	NA	NA	NA	NA	NA	NA	NA	NA	NA	non-classifiable	non-classifiable	YES (n=1)	gross-total resection	NO	NO	SIOP LGG	wait and see	NO	NA
mnp-20-0850	ependymal tumor	Ependymoma, WHO grade III	WHO tumor type	Grade 3	NA	3	10	NO	ependymal tumor	Ependymoma, posterior fossa B	IlluminaHumanMethylationEPIC	v11b2	Ependymoma, posterior fossa B	YES	NO	9	male	third ventricle	NO	concordance; refining class	concordance; refining class	NA	NA	NA	NA	NA	NA	NA	NA	NA	NA	NA	NA	NA	NA	NA	NA	NA	NA	NA	NA	YES	gross-total resection	YES	NO	I-HIT-MED Registry	NA	NO	NA
mnp-20-0851	low-grade glioma/glioneuronal tumor	Pilocytic Astrocytoma	WHO tumor type	Grade 1	NA	3	10	NO	non-classifiable tumor	Non-classifiable	IlluminaHumanMethylationEPIC	v11b4	Pilocytic Astrocytoma (PA), posterior fossa	YES	NO	5	male	cerebellum	NO	unclassifiable tumor	concordance; refining class	NA	NA	NA	NA	NA	NA	NA	NA	NA	NA	NA	NA	NA	NA	NA	NA	NA	NA	low	low	YES (n=1)	sub-total resection	NO	NO	SIOP LGG	wait and see	NO	NA
mnp-20-0852	low-grade glioma/glioneuronal tumor	Ganglioglioma	WHO tumor type	Grade 1	NA	3	10	NO	low tumor tissue	Control, reactive tissue	IlluminaHumanMethylationEPIC	v11b4	Control, reactive tissue	YES	NO	9	male	temporal lobe	NO	low tumor content	low tumor content	NA	NA	NA	NA	NA	NA	NA	NA	NA	NA	NA	NA	NA	NA	NA	NA	NA	NA	low	low	YES (n=1)	gross-total resection	NO	NO	SIOP LGG	wait and see	NO	NA
mnp-20-0853	ependymal tumor	Ependymoma, WHO grade III	WHO tumor type	Grade 3	NA	3	10	NO	ependymal tumor	Ependymoma, posterior fossa B	IlluminaHumanMethylationEPIC	v11b4	Ependymoma, posterior fossa B	YES	NO	5	male	cerebellum, fourth ventricle, pons	NO	concordance; refining class	concordance; refining class	NA	NA	NA	NA	NA	NA	NA	NA	NA	NA	NA	NA	NA	NA	NA	NA	NA	NA	NA	NA	YES	gross-total resection	YES	NO	I-HIT-MED Registry	NA	NO	NA
mnp-20-0854	ependymal tumor	Ependymoma, YAP1 fusion-positive	WHO tumor type	Grade 3	NA	3	10	NO	ependymal tumor	Ependymoma, YAP1 fusion-positive	IlluminaHumanMethylationEPIC	v11b4	Ependymoma, YAP1 fusion-positive	YES	NO	1	female	temporal lobe, thalamus	unknown	concordance	concordance	NA	NA	NA	NA	NA	NA	NA	NA	NA	NA	NA	NA	NA	NA	NA	NA	NA	NA	NA	NA	YES	NA	NA	NA	NA	NA	NA	NA
mnp-20-0856	other tumor	Extraventricular neurocytoma	WHO tumor type	Grade 2	NA	3	10	NO	non-classifiable tumor	Non-classifiable	IlluminaHumanMethylationEPIC	v11b4	Diffuse leptomeningeal glioneuronal tumor (DLGNT)	YES	NO	14	male	occipital lobe, parietal lobe, frontal lobe, temporal lobe	NO	unclassifiable tumor	discrepant category; clinically relevant	NA	NA	NA	NA	NA	NA	NA	NA	NA	NA	NA	NA	NA	NA	NA	NA	NA	NA	non-classifiable	non-classifiable	YES (n=1)	sub-total resection	NO	NO	SIOP LGG	wait and see	NO	NA
mnp-20-0857	high-grade glioma	Anaplastic astrocytoma	WHO tumor type	Grade 3	NA	3	10	NO	high-grade glioma	Infantile hemispheric glioma	IlluminaHumanMethylation450k	v11.0	Infantile hemispheric glioma	YES	NO	0	male	third ventricle, parietal lobe	NO	concordance; refining class	concordance; refining class	NA	NA	NA	NA	NA	NA	NA	NA	NA	NA	NA	NA	NA	NA	NA	NA	NA	NA	intermediate	intermediate	YES	gross-total resection	NO	YES	NA	HIT-SKK	NO	NA
mnp-20-0858	high-grade glioma	Glioblastoma (GBM)	WHO tumor type	Grade 4	NA	3	10	NO	high-grade glioma	High-grade glioma, pediatric RTK	IlluminaHumanMethylationEPIC	v11b4	High-grade glioma, pediatric RTK	YES	NO	10	male	thalamus	NO	concordance; refining class	concordance; refining class	NA	NA	NA	NA	NA	NA	NA	NA	NA	NA	NA	NA	NA	NA	NA	NA	NA	NA	high	high	YES	biopsy	YES	YES	NA	HIT-HGG 2007	YES	progression
mnp-20-0859	low-grade glioma/glioneuronal tumor	Ganglioglioma	WHO tumor type	Grade 1	NA	3	10	NO	NA	insufficient quality	NA	v11b4	NA	YES	NO	16	male	frontal lobe	No	NA	NA	NA	NA	NA	NA	NA	NA	NA	NA	NA	NA	NA	NA	NA	NA	NA	NA	NA	NA	NA	NA	YES	gross-total resection	NO	NO	NA	NA	NO	NA
mnp-20-0862	medulloblastoma	Medulloblastoma, SHH	WHO tumor type	Grade 4	NA	3	10	NO	medulloblastoma	Medulloblastoma, SHH; adult	IlluminaHumanMethylationEPIC	v11b4	Medulloblastoma, SHH; adult	YES	NO	12	male	cerebellum, fourth ventricle, pons	NO	concordance; refining class	concordance; refining class	NA	NA	NA	NA	NA	NA	NA	NA	NA	NA	NA	NA	NA	NA	NA	NA	NA	NA	NA	NA	YES	gross-total resection	YES	NA	SIOP PNET5-MB	PNET5-SR	NO	NA
mnp-20-0863	low-grade glioma/glioneuronal tumor	Oligodendroglioma, IDH-mutated	WHO tumor type	Grade 2	NA	3	10	NO	non-classifiable tumor	Non-classifiable	IlluminaHumanMethylationEPIC	v11b4	Oligodendroglioma, IDH-mutated	NO	NO	16	male	frontal lobe	unknown	unclassifiable tumor	concordance	NA	NA	NA	NA	NA	NA	NA	NA	NA	NA	NA	NA	NA	NA	NA	NA	NA	NA	non-classifiable	non-classifiable	YES	NA	NA	NA	NA	NA	NA	NA
mnp-20-0864	no category applicable	Descriptive diagnosis	descriptive diagnosis	NA	low-grade neuroepithelial tumor	3	10	NO	low-grade glioma	Dysembryoplastic neuroepithelial tumor (DNET)	IlluminaHumanMethylationEPIC	v11b2	Dysembryoplastic neuroepithelial tumor (DNET)	YES	NO	1	female	temporal lobe	NO	discrepant category; clinically relevant	discrepant category; clinically relevant	NA	NA	NA	NA	NA	NA	NA	NA	NA	NA	NA	NA	NA	NA	NA	NA	NA	NA	NA	NA	YES (n=1)	sub-total resection	NO	NO	SIOP LGG	wait and see	NO	NA
mnp-20-0866	medulloblastoma	Medulloblastoma, non-WNT/SHH	WHO tumor type	Grade 4	NA	3	10	NO	non-classifiable tumor	Non-classifiable	IlluminaHumanMethylationEPIC	v11b4	Medulloblastoma, Group 3	YES	NO	4	male	cerebellum, fourth ventricle	NO	unclassifiable tumor	concordance; refining class	NA	NA	NA	NA	NA	NA	NA	NA	NA	NA	NA	NA	NA	NA	NA	NA	NA	NA	non-classifiable	non-classifiable	YES	gross-total resection	YES	YES	I-HIT-MED Registry	NA	YES	metastasis/dissemination
mnp-20-0867	no category applicable	Descriptive diagnosis	descriptive diagnosis	NA	process-rich astrocytic tumor with increased proliferative and mitotic activity	3	10	NO	low-grade glioma	PA, midline	IlluminaHumanMethylationEPIC	v11b4	PA, midline	YES	NO	0	female	hypothalamus, basal ganglia	NO	discrepant category; clinically relevant	discrepant category; clinically relevant	NA	NA	NA	NA	NA	NA	NA	NA	NA	NA	NA	NA	NA	NA	NA	NA	NA	NA	low	low	YES (n=2)	biopsy	YES	YES (n=1)	SIOP LGG	primary chemotherapy	YES	first non-surgical therapy
mnp-20-0870	other tumor	Teratoma	WHO tumor type	NA	NA	3	10	NO	non-classifiable tumor	Non-classifiable	IlluminaHumanMethylationEPIC	v11b2	Control, reactive tissue	YES	NO	5	male	pineal region	unknown	unclassifiable tumor	low tumor content	NA	NA	NA	NA	NA	NA	NA	NA	NA	NA	NA	NA	NA	NA	NA	NA	NA	NA	non-classifiable	non-classifiable	YES	NA	NA	NA	NA	NA	NA	NA
mnp-20-0872	embryonal/pineal tumor	Atypical teratoid/rhabdoid tumor (AT/RT)	WHO tumor type	Grade 4	NA	3	10	NO	embryonal/pineal tumor	Atypical teratoid/rhabdoid tumor (AT/RT), TYR	IlluminaHumanMethylationEPIC	v11b2	Atypical teratoid/rhabdoid tumor (AT/RT), TYR	YES	NO	0	female	NA	Rhabdoid tumor predisposition syndrome	concordance; refining class	concordance; refining class	NA	NA	NA	NA	NA	NA	NA	NA	NA	NA	NA	NA	NA	NA	NA	NA	NA	NA	NA	NA	YES	biopsy	NO	NO	EURHAB	NA	YES	progression
mnp-20-0873	low-grade glioma/glioneuronal tumor	Pilocytic Astrocytoma	WHO tumor type	Grade 1	NA	3	10	NO	low-grade glioma	PA/ganglioglioma, hemispheric	IlluminaHumanMethylation450k	v11.0	PA/ganglioglioma, hemispheric	NO	NO	14	female	parietal lobe	NO	concordance; refining class	concordance; refining class	NA	NA	NA	NA	NA	NA	NA	NA	NA	NA	NA	NA	NA	NA	NA	NA	NA	NA	low	low	YES (n=2)	sub-total resection	NO	NO	SIOP LGG	wait and see	YES	progression
mnp-20-0874	low-grade glioma/glioneuronal tumor	Diffuse astrocytoma	WHO tumor type	Grade 2	NA	3	10	NO	non-classifiable tumor	Non-classifiable	IlluminaHumanMethylationEPIC	v11b4	indication for novel DNA methylation class	YES	YES	17	male	temporal lobe	NO	unclassifiable tumor	unclassifiable tumor	NA	NA	NA	NA	NA	NA	NA	NA	NA	NA	NA	NA	NA	NA	NA	NA	NA	NA	non-classifiable	non-classifiable	YES	sub-total resection	YES	YES	HIT-HGG 2013	valproic acid arm	NO	NA
mnp-20-0875	ependymal tumor	Ependymoma, WHO grade III	WHO tumor type	Grade 3	NA	0	13	NO	non-classifiable tumor	Non-classifiable	IlluminaHumanMethylationEPIC	v11b4	Ependymoma, posterior fossa B	YES	NO	10	male	cerebellum, fourth ventricle, pons	NO	unclassifiable tumor	concordance; refining class	NA	NA	NA	NA	NA	NA	NA	NA	NA	NA	NA	NA	NA	NA	NA	NA	NA	NA	non-classifiable	non-classifiable	YES	sub-total resection	YES	YES	ACNS0831	NA	NO	NA
mnp-20-0877	high-grade glioma	Diffuse midline glioma, H3 K27-mutated	WHO tumor type	Grade 4	NA	3	10	NO	high-grade glioma	Diffuse midline glioma, H3 K27-mutated	IlluminaHumanMethylationEPIC	v11b4	Diffuse midline glioma, H3 K27-mutated	YES	NO	6	female	pons	unknown	concordance	concordance	NA	NA	NA	NA	NA	NA	NA	NA	NA	NA	NA	NA	NA	NA	NA	NA	NA	NA	high	high	YES	NA	NA	NA	NA	NA	NA	NA
mnp-20-0878	low-grade glioma/glioneuronal tumor	Pleomorphic xanthoastrocytoma (PXA)	WHO tumor type	Grade 2	NA	3	9	NO	high-grade glioma	Pleomorphic xanthoastrocytoma (PXA)	IlluminaHumanMethylationEPIC	v11b4	Pleomorphic xanthoastrocytoma (PXA)	YES	NO	13	male	occipital lobe	NO	concordance	concordance	NA	NA	NA	NA	NA	NA	NA	NA	NA	NA	NA	NA	NA	NA	NA	NA	NA	NA	intermediate	intermediate	YES (n=1)	gross-total resection	NO	NO	SIOP LGG	wait and see	NO	NA
mnp-20-0880	embryonal/pineal tumor	CNS Neuroblastoma	WHO tumor type	Grade 4	NA	0	0	NO	embryonal/pineal tumor	CNS Neuroblastoma, FOXR2-activated	IlluminaHumanMethylationEPIC	v11b4	CNS Neuroblastoma, FOXR2-activated	YES	NO	17	female	temporal lobe	NO	concordance	concordance	NA	NA	NA	NA	NA	NA	NA	NA	NA	NA	NA	NA	NA	NA	NA	NA	NA	NA	intermediate	intermediate	YES	gross-total resection	YES	YES	NA	NA	YES	progression
mnp-20-0881	medulloblastoma	Medulloblastoma, non-WNT/SHH	WHO tumor type	Grade 4	NA	3	10	NO	medulloblastoma	Medulloblastoma, Group 3	IlluminaHumanMethylationEPIC	v11b4	Medulloblastoma, Group 3	YES	NO	3	male	cerebellum, fourth ventricle	NO	concordance; refining class	concordance; refining class	NA	NA	NA	NA	NA	NA	NA	NA	NA	NA	NA	NA	NA	NA	NA	NA	NA	NA	NA	NA	YES	gross-total resection	YES	YES	SIOP PNET5-MB	PNET5-SR	NO	NA
mnp-20-0882	ependymal tumor	Myxopapillary ependymoma (MPE)	WHO tumor type	Grade 1	NA	3	10	NO	ependymal tumor	Myxopapillary ependymoma (MPE)	IlluminaHumanMethylationEPIC	v11b4	Myxopapillary ependymoma (MPE)	NO	NO	9	male	spinal cord	unknown	concordance	concordance	NA	NA	NA	NA	NA	NA	NA	NA	NA	NA	NA	NA	NA	NA	NA	NA	NA	NA	NA	NA	YES	NA	NA	NA	NA	NA	NA	NA
mnp-20-0883	low-grade glioma/glioneuronal tumor	Pilocytic Astrocytoma	WHO tumor type	Grade 1	NA	3	10	NO	low-grade glioma	Pilocytic Astrocytoma (PA), posterior fossa	IlluminaHumanMethylationEPIC	v11b4	Pilocytic Astrocytoma (PA), posterior fossa	YES	NO	9	female	cerebellum	NO	concordance; refining class	concordance; refining class	NA	NA	NA	NA	NA	NA	NA	NA	NA	NA	NA	NA	NA	NA	NA	NA	NA	NA	low	low	YES (n=1)	sub-total resection	NO	NO	SIOP LGG	wait and see	NO	NA
mnp-20-0884	low-grade glioma/glioneuronal tumor	Pilocytic Astrocytoma	WHO tumor type	Grade 1	NA	3	10	NO	NA	insufficient quantity	NA	NA	NA	YES	NO	2	male	pons	NO	NA	NA	NA	NA	NA	NA	NA	NA	NA	NA	NA	NA	NA	NA	NA	NA	NA	NA	NA	NA	NA	NA	YES (n=1)	biopsy	NO	YES (n=1)	SIOP LGG	primary chemotherapy	YES	first non-surgical therapy
mnp-20-0885	ependymal tumor	Ependymoma, WHO grade III	WHO tumor type	Grade 3	NA	3	10	NO	ependymal tumor	Ependymoma, posterior fossa A	IlluminaHumanMethylationEPIC	v11b2	Ependymoma, posterior fossa A	YES	NO	2	male	cerebellum, fourth ventricle	NO	concordance; refining class	concordance; refining class	NA	NA	NA	NA	NA	NA	NA	NA	NA	NA	NA	NA	NA	NA	NA	NA	NA	NA	NA	NA	YES	sub-total resection	YES	YES	I-HIT-MED Registry	NA	YES	local progression/recurrence
mnp-20-0886	low-grade glioma/glioneuronal tumor	Pilocytic Astrocytoma	WHO tumor type	Grade 1	NA	3	10	NO	non-classifiable tumor	Non-classifiable	IlluminaHumanMethylationEPIC	v11b4	Pilocytic Astrocytoma (PA), posterior fossa	YES	NO	14	female	cerebellum	NO	unclassifiable tumor	concordance; refining class	NA	NA	NA	NA	NA	NA	NA	NA	NA	NA	NA	NA	NA	NA	NA	NA	NA	NA	non-classifiable	non-classifiable	YES (n=1)	sub-total resection	NO	NO	SIOP LGG	wait and see	NO	NA
mnp-20-0887	low-grade glioma/glioneuronal tumor	Dysembryoplastic neuroepithelial tumor (DNET)	WHO tumor type	Grade 1	NA	0	10	NO	low-grade glioma	PA/ganglioglioma, hemispheric	IlluminaHumanMethylation450k	v9.0	PA/ganglioglioma, hemispheric	YES	NO	13	female	temporal lobe	Noonan syndrome	discrepant class; not clinically relevant	discrepant class; not clinically relevant	YES	YES	YES	NO	NO	NO	YES	NA	NA	NO	NA	NA	NO	NA	NA	NA	NA	molecular diagnosis within differential WHO-based diagnosis	low	low	YES (n=3)	sub-total resection	NO	YES (n=1)	SIOP LGG	primary chemotherapy	YES	progression
mnp-20-0888	ependymal tumor	Ependymoma, WHO grade III	WHO tumor type	Grade 3	NA	14	6	NO	ependymal tumor	Ependymoma, posterior fossa A	IlluminaHumanMethylationEPIC	v11b4	Ependymoma, posterior fossa A	YES	NO	2	male	fourth ventricle, spinal cord	NO	concordance; refining class	concordance; refining class	NA	NA	NA	NA	NA	NA	NA	NA	NA	NA	NA	NA	NA	NA	NA	NA	NA	NA	NA	NA	YES	sub-total resection	YES	YES	SIOP Ependymoma II	EP II - stratum II	YES	metastasis/dissemination
mnp-20-0890	other tumor	Germinoma	WHO tumor type	NA	NA	3	10	NO	non-classifiable tumor	Non-classifiable	IlluminaHumanMethylationEPIC	v11b2	Germinoma, KIT-related	YES	NO	11	female	hypothalamus	unknown	unclassifiable tumor	indication for new DNA methylation class	NA	NA	NA	NA	NA	NA	NA	NA	NA	NA	NA	NA	NA	NA	NA	NA	NA	NA	non-classifiable	non-classifiable	YES	NA	NA	NA	NA	NA	NA	NA
mnp-20-0892	medulloblastoma	Medulloblastoma, non-WNT/SHH	WHO tumor type	Grade 4	NA	3	10	NO	medulloblastoma	Medulloblastoma, Group 4	IlluminaHumanMethylationEPIC	v11b2	Medulloblastoma, Group 4	YES	NO	12	male	cerebellum, fourth ventricle	NO	concordance; refining class	concordance; refining class	NA	NA	NA	NA	NA	NA	NA	NA	NA	NA	NA	NA	NA	NA	NA	NA	NA	NA	NA	NA	YES	gross-total resection	YES	YES	I-HIT-MED Registry	NA	YES	death
mnp-20-0893	embryonal/pineal tumor	Atypical teratoid/rhabdoid tumor (AT/RT)	WHO tumor type	Grade 4	NA	3	10	NO	embryonal/pineal tumor	Atypical teratoid/rhabdoid tumor (AT/RT), TYR	IlluminaHumanMethylation450k	v11b2	Atypical teratoid/rhabdoid tumor (AT/RT), TYR	YES	NO	0	male	cerebellum, fourth ventricle	Rhabdoid tumor predisposition syndrome	concordance; refining class	concordance; refining class	NA	NA	NA	NA	NA	NA	NA	NA	NA	NA	NA	NA	NA	NA	NA	NA	NA	NA	NA	NA	YES	biopsy	NO	YES	EURHAB	NA	YES	progression
mnp-20-0894	ependymal tumor	Ependymoma, WHO grade III	WHO tumor type	Grade 3	NA	3	10	NO	ependymal tumor	Ependymoma, posterior fossa A	IlluminaHumanMethylation450k	v11.0	Ependymoma, posterior fossa A	YES	NO	1	female	cerebellum, fourth ventricle	NO	concordance; refining class	concordance; refining class	NA	NA	NA	NA	NA	NA	NA	NA	NA	NA	NA	NA	NA	NA	NA	NA	NA	NA	NA	NA	YES	sub-total resection	YES	YES	I-HIT-MED Registry	NA	YES	local progression/recurrence
mnp-20-0895	medulloblastoma	Medulloblastoma, non-WNT/SHH	WHO tumor type	Grade 4	NA	3	10	NO	medulloblastoma	Medulloblastoma, Group 4	IlluminaHumanMethylationEPIC	v11b4	Medulloblastoma, Group 4	NO	NO	9	female	cerebellum, fourth ventricle	NO	concordance; refining class	concordance; refining class	NA	NA	NA	NA	NA	NA	NA	NA	NA	NA	NA	NA	NA	NA	NA	NA	NA	NA	NA	NA	YES	gross-total resection	YES	YES	I-HIT-MED Registry	NA	NO	NA
mnp-20-0898	low-grade glioma/glioneuronal tumor	Pilocytic Astrocytoma	WHO tumor type	Grade 1	NA	NA	NA	NA	NA	insufficient tissue	NA	NA	NA	NO	NO	NA	NA	NA	unknown	NA	NA	NA	NA	NA	NA	NA	NA	NA	NA	NA	NA	NA	NA	NA	NA	NA	NA	NA	NA	NA	NA	YES	NA	NA	NA	NA	NA	NA	NA
mnp-20-0899	low-grade glioma/glioneuronal tumor	Ganglioglioma	WHO tumor type	Grade 1	NA	3	10	NO	low-grade glioma	Ganglioglioma	IlluminaHumanMethylationEPIC	v11b4	Ganglioglioma	YES	NO	4	male	temporal lobe	NO	concordance	concordance	NA	NA	NA	NA	NA	NA	NA	NA	NA	NA	NA	NA	NA	NA	NA	NA	NA	NA	low	low	YES (n=1)	gross-total resection	NO	NO	SIOP LGG	wait and see	NO	NA
mnp-20-0900	low-grade glioma/glioneuronal tumor	Ganglioglioma	compatible with WHO tumor type	Grade 1	NA	3	10	NO	low-grade glioma	PA/ganglioglioma, hemispheric	IlluminaHumanMethylationEPIC	v11b4	PA/ganglioglioma, hemispheric	YES	NO	13	female	temporal lobe	unknown	concordance; refining class	concordance; refining class	NA	NA	NA	NA	NA	NA	NA	NA	NA	NA	NA	NA	NA	NA	NA	NA	NA	NA	low	low	YES	NA	NA	NA	NA	NA	NA	NA
mnp-20-0902	medulloblastoma	Medulloblastoma, non-WNT/SHH	WHO tumor type	Grade 4	NA	3	10	NO	medulloblastoma	Medulloblastoma, Group 4	IlluminaHumanMethylationEPIC	v11b2	Medulloblastoma, Group 4	YES	NO	6	male	cerebellum, fourth ventricle	NO	concordance; refining class	concordance; refining class	NA	NA	NA	NA	NA	NA	NA	NA	NA	NA	NA	NA	NA	NA	NA	NA	NA	NA	NA	NA	YES	sub-total resection	YES	YES	I-HIT-MED Registry	NA	NO	NA
mnp-20-0903	medulloblastoma	Medulloblastoma, non-WNT/SHH	WHO tumor type	Grade 4	NA	NA	NA	NO	medulloblastoma	Medulloblastoma, Group 3	IlluminaHumanMethylation450k	v9.0	Medulloblastoma, Group 3	NO	NO	2	female	fourth ventricle	NO	concordance; refining class	concordance; refining class	NA	NA	NA	NA	NA	NA	NA	NA	NA	NA	NA	NA	NA	NA	NA	NA	NA	NA	NA	NA	YES	gross-total resection	YES	YES	I-HIT-MED Registry	NA	YES	local progression/recurrence
mnp-20-0904	ependymal tumor	Ependymoma, WHO grade III	WHO tumor type	Grade 3	NA	NA	NA	NO	ependymal tumor	Ependymoma, posterior fossa A	IlluminaHumanMethylation450k	v9.0	Ependymoma, posterior fossa A	YES	NO	6	female	cerebellum, fourth ventricle	NO	concordance; refining class	concordance; refining class	NA	NA	NA	NA	NA	NA	NA	NA	NA	NA	NA	NA	NA	NA	NA	NA	NA	NA	NA	NA	YES	gross-total resection	YES	NO	I-HIT-MED Registry	NA	NO	NA
mnp-20-0905	low-grade glioma/glioneuronal tumor	Pilocytic Astrocytoma	WHO tumor type	Grade 1	NA	3	10	NO	low-grade glioma	Pilocytic Astrocytoma (PA), posterior fossa	IlluminaHumanMethylation450k	v11b2	Pilocytic Astrocytoma (PA), posterior fossa	NO	NO	12	female	cerebellum	NO	concordance; refining class	concordance; refining class	NA	NA	NA	NA	NA	NA	NA	NA	NA	NA	NA	NA	NA	NA	NA	NA	NA	NA	low	low	YES (n=1)	sub-total resection	NO	NO	SIOP LGG	wait and see	NO	NA
mnp-20-0906	low-grade glioma/glioneuronal tumor	Ganglioglioma	WHO tumor type	Grade 1	NA	3	10	NO	non-classifiable tumor	Non-classifiable	IlluminaHumanMethylationEPIC	v11b4	Ganglioglioma	YES	NO	13	male	frontal lobe	NO	unclassifiable tumor	concordance	NA	NA	NA	NA	NA	NA	NA	NA	NA	NA	NA	NA	NA	NA	NA	NA	NA	NA	low	low	YES (n=1)	gross-total resection	NO	NO	SIOP LGG	wait and see	NO	NA
mnp-20-0907	medulloblastoma	Medulloblastoma, non-WNT/SHH	WHO tumor type	Grade 4	NA	3	10	NO	medulloblastoma	Medulloblastoma, Group 3	IlluminaHumanMethylationEPIC	v11b4	Medulloblastoma, Group 3	YES	NO	9	male	cerebellum	NO	concordance; refining class	concordance; refining class	NA	NA	NA	NA	NA	NA	NA	NA	NA	NA	NA	NA	NA	NA	NA	NA	NA	NA	NA	NA	YES	gross-total resection	YES	YES	SIOP PNET5-MB	PNET5-SR	NO	NA
mnp-20-0908	high-grade glioma	Glioblastoma (GBM)	WHO tumor type	Grade 4	NA	3	5	NO	high-grade glioma	High-grade glioma, MYCN	IlluminaHumanMethylationEPIC	v11b2	High-grade glioma, pediatric RTK	YES	NO	4	male	angular gyrus, posterior (caudal) superior temporal cortex, primary auditory cortex, inferior parietal cortex	NO	concordance; refining class	concordance; refining class	NA	NA	NA	NA	NA	NA	NA	NA	NA	NA	NA	NA	NA	NA	NA	NA	NA	NA	high	high	YES	sub-total resection	YES	YES	NA	HIT-HGG 2007	YES	progression
mnp-20-0909	high-grade glioma	Glioblastoma (GBM)	WHO tumor type	Grade 4	NA	3	10	NO	high-grade glioma	High-grade glioma, H3 G34-mutated	IlluminaHumanMethylationEPIC	v11b4	High-grade glioma, H3 G34-mutated	YES	NO	13	female	NA	NO	concordance; refining class	concordance; refining class	NA	NA	NA	NA	NA	NA	NA	NA	NA	NA	NA	NA	NA	NA	NA	NA	NA	NA	high	high	YES	gross-total resection	YES	YES	SJMB12	arm A	YES	death
mnp-20-0910	low-grade glioma/glioneuronal tumor	Pilocytic Astrocytoma	WHO tumor type	Grade 1	NA	3	10	NO	low-grade glioma	Pilocytic Astrocytoma (PA), posterior fossa	IlluminaHumanMethylation450k	v9.0	Pilocytic Astrocytoma (PA), posterior fossa	YES	NO	14	male	cerebellum, fourth ventricle	unknown	concordance; refining class	concordance; refining class	NA	NA	NA	NA	NA	NA	NA	NA	NA	NA	NA	NA	NA	NA	NA	NA	NA	NA	low	low	YES	NA	NA	NA	NA	NA	NA	NA
mnp-20-0911	other tumor	Adamantinomatous craniopharyngioma	WHO tumor type	Grade 1	NA	3	10	NO	NA	insufficient quality	NA	NA	NA	NO	NO	6	female	pituitary gland	unknown	NA	NA	NA	NA	NA	NA	NA	NA	NA	NA	NA	NA	NA	NA	NA	NA	NA	NA	NA	NA	NA	NA	YES	sub-total resection	NO	NA	KRANIOPHARYNGEOM 2007	NA	NO	NA
mnp-20-0912	low-grade glioma/glioneuronal tumor	Pilocytic Astrocytoma	WHO tumor type	Grade 1	NA	3	10	NO	low-grade glioma	Low-grade glioma, MYB/MYBL1-altered	IlluminaHumanMethylationEPIC	v11b2	Low-grade glioma, MYB/MYBL1-altered	YES	NO	6	female	cerebellum, third ventricle, brain stem	NO	discrepant class; not clinically relevant	discrepant class; not clinically relevant	YES	YES	YES	NO	NO	NO	YES	NA	NA	YES	YES	NA	NO	NA	NA	NA	NA	discrepancy irresolvable	low	low	YES (n=1)	sub-total resection	NO	YES (n=1)	SIOP LGG	primary chemotherapy	YES	first non-surgical therapy
mnp-20-0913	other tumor	Adamantinomatous craniopharyngioma	WHO tumor type	Grade 1	NA	3	10	NO	non-classifiable tumor	Non-classifiable	IlluminaHumanMethylationEPIC	v11b2	Adamantinomatous craniopharyngioma	YES	NO	4	male	pituitary gland	unknown	unclassifiable tumor	concordance	NA	NA	NA	NA	NA	NA	NA	NA	NA	NA	NA	NA	NA	NA	NA	NA	NA	NA	non-classifiable	non-classifiable	YES	sub-total resection	NO	NA	KRANIOPHARYNGEOM 2007	NA	YES	progression
mnp-20-0914	embryonal/pineal tumor	Pineoblastoma	WHO tumor type	Grade 4	NA	3	10	NO	embryonal/pineal tumor	Pineoblastoma, Group B	IlluminaHumanMethylationEPIC	v11b4	Pineoblastoma, Group B	YES	NO	5	male	NA	YES	concordance; refining class	concordance; refining class	NA	NA	NA	NA	NA	NA	NA	NA	NA	NA	NA	NA	NA	NA	NA	NA	NA	NA	NA	NA	YES	sub-total resection	YES	YES	I-HIT-MED Registry	NA	NO	NA
mnp-20-0915	low-grade glioma/glioneuronal tumor	Ganglioglioma	WHO tumor type	Grade 1	NA	3	10	NO	NA	insufficient quantity	NA	NA	NA	NO	NO	4	female	brain stem	NO	NA	NA	NA	NA	NA	NA	NA	NA	NA	NA	NA	NA	NA	NA	NA	NA	NA	NA	NA	NA	NA	NA	YES (n=2)	biopsy	YES	YES (n=1)	SIOP LGG	primary radiotherapy	YES	progression
mnp-20-0916	medulloblastoma	Medulloblastoma, non-WNT/SHH	WHO tumor type	Grade 4	NA	3	10	NO	medulloblastoma	Medulloblastoma, Group 3	IlluminaHumanMethylationEPIC	v11b2	Medulloblastoma, Group 3	YES	NO	4	female	fourth ventricle	NO	concordance; refining class	concordance; refining class	NA	NA	NA	NA	NA	NA	NA	NA	NA	NA	NA	NA	NA	NA	NA	NA	NA	NA	NA	NA	YES	gross-total resection	YES	YES	I-HIT-MED Registry	NA	YES	metastasis/dissemination
mnp-20-0918	high-grade glioma	Anaplastic astrocytoma	WHO tumor type	Grade 3	NA	0	0	YES	high-grade glioma	High-grade glioma, MYCN	IlluminaHumanMethylation450k	v11.0	High-grade glioma, MYCN	NO	NO	4	male	basal ganglia, thalamus	unknown	concordance; refining class	concordance; refining class	NA	NA	NA	NA	NA	NA	NA	NA	NA	NA	NA	NA	NA	NA	NA	NA	NA	NA	high	high	YES	biopsy	YES	YES	HIT-HGG 2007	NA	YES	local progression
mnp-20-0919	medulloblastoma	Medulloblastoma, non-WNT/SHH	WHO tumor type	Grade 4	NA	3	10	NO	medulloblastoma	Medulloblastoma, Group 3	IlluminaHumanMethylationEPIC	v11b4	Medulloblastoma, Group 3	YES	NO	5	male	fourth ventricle	unknown	concordance; refining class	concordance; refining class	NA	NA	NA	NA	NA	NA	NA	NA	NA	NA	NA	NA	NA	NA	NA	NA	NA	NA	NA	NA	YES	NA	NA	NA	NA	NA	NA	NA
mnp-20-0921	other tumor	Atypical meningioma, WHO grade II	WHO tumor type	Grade 2	NA	0	10	NO	other tumor	Meningioma	IlluminaHumanMethylation450k	v11b2	Meningioma	NO	NO	20	male	NA	unknown	concordance	concordance	NA	NA	NA	NA	NA	NA	NA	NA	NA	NA	NA	NA	NA	NA	NA	NA	NA	NA	NA	NA	YES	NA	NA	NA	NA	NA	NA	NA
mnp-20-0922	medulloblastoma	Medulloblastoma, non-WNT/SHH	WHO tumor type	Grade 4	NA	3	10	NO	medulloblastoma	Medulloblastoma, Group 3	IlluminaHumanMethylationEPIC	v11b4	Medulloblastoma, Group 3	YES	NO	21	male	fourth ventricle	NO	concordance; refining class	concordance; refining class	NA	NA	NA	NA	NA	NA	NA	NA	NA	NA	NA	NA	NA	NA	NA	NA	NA	NA	NA	NA	YES	gross-total resection	YES	YES	I-HIT-MED Registry	NA	NO	NA
mnp-20-0924	ependymal tumor	Ependymoma, ZFTA fusion-positive	WHO tumor type	NA	NA	0	10	NO	ependymal tumor	Ependymoma, ZFTA fusion-positive	IlluminaHumanMethylation450k	v9.0	Ependymoma, ZFTA fusion-positive	YES	NO	13	female	angular gyrus, posterior (caudal) superior temporal cortex, primary auditory cortex, inferior parietal cortex	NO	concordance	concordance	NA	NA	NA	NA	NA	NA	NA	NA	NA	NA	NA	NA	NA	NA	NA	NA	NA	NA	NA	NA	YES	sub-total resection	YES	YES	I-HIT-MED Registry	NA	NO	NA
mnp-20-0925	low-grade glioma/glioneuronal tumor	Pleomorphic xanthoastrocytoma (PXA)	WHO tumor type	Grade 2	NA	3	10	NO	high-grade glioma	Pleomorphic xanthoastrocytoma (PXA)	IlluminaHumanMethylation450k	v11.0	Pleomorphic xanthoastrocytoma (PXA)	YES	NO	12	female	parietal lobe	NO	concordance	concordance	NA	NA	NA	NA	NA	NA	NA	NA	NA	NA	NA	NA	NA	NA	NA	NA	NA	NA	intermediate	intermediate	YES (n=2)	sub-total resection	YES	NO	SIOP LGG	primary radiotherapy	YES	first non-surgical therapy
mnp-20-0926	low-grade glioma/glioneuronal tumor	Pilocytic Astrocytoma	WHO tumor type	Grade 1	NA	3	10	NO	NA	insufficient quality	NA	NA	NA	NO	NO	14	male	parietal lobe	Neurofibromatosis type 1	NA	NA	NA	NA	NA	NA	NA	NA	NA	NA	NA	NA	NA	NA	NA	NA	NA	NA	NA	NA	NA	NA	YES (n=1)	biopsy	YES	NO	SIOP LGG	primary radiotherapy	YES	progression
mnp-20-0927	medulloblastoma	Medulloblastoma, non-WNT/SHH	WHO tumor type	Grade 4	NA	3	10	NO	medulloblastoma	Medulloblastoma, Group 4	IlluminaHumanMethylationEPIC	v11b4	Medulloblastoma, Group 4	YES	NO	11	male	fourth ventricle	NO	concordance; refining class	concordance; refining class	NA	NA	NA	NA	NA	NA	NA	NA	NA	NA	NA	NA	NA	NA	NA	NA	NA	NA	NA	NA	YES	gross-total resection	YES	YES	SIOP PNET5-MB	PNET5-SR	NO	NA
mnp-20-0928	medulloblastoma	Medulloblastoma, non-WNT/SHH	WHO tumor type	Grade 4	NA	3	10	NO	non-classifiable tumor	Non-classifiable	IlluminaHumanMethylationEPIC	v11b4	Medulloblastoma, Group 3	YES	NO	8	male	fourth ventricle	NO	unclassifiable tumor	concordance; refining class	NA	NA	NA	NA	NA	NA	NA	NA	NA	NA	NA	NA	NA	NA	NA	NA	NA	NA	non-classifiable	non-classifiable	YES	gross-total resection	YES	YES	I-HIT-MED Registry	NA	NO	NA
mnp-20-0929	low-grade glioma/glioneuronal tumor	Pilocytic Astrocytoma	WHO tumor type	Grade 1	NA	3	10	NO	low-grade glioma	Pilocytic Astrocytoma (PA), posterior fossa	IlluminaHumanMethylationEPIC	v11b4	Pilocytic Astrocytoma (PA), posterior fossa	YES	NO	2	female	cerebellum	NO	concordance; refining class	concordance; refining class	NA	NA	NA	NA	NA	NA	NA	NA	NA	NA	NA	NA	NA	NA	NA	NA	NA	NA	low	low	YES (n=1)	gross-total resection	NO	NO	SIOP LGG	wait and see	NO	NA
mnp-20-0930	embryonal/pineal tumor	Embryonal tumor with multilayered rosettes (ETMR)	WHO tumor type	Grade 4	NA	3	10	NO	embryonal/pineal tumor	Embryonal tumor with multilayered rosettes (ETMR)	IlluminaHumanMethylationEPIC	v11b4	Embryonal tumor with multilayered rosettes (ETMR)	YES	NO	2	male	NA	NO	concordance	concordance	NA	NA	NA	NA	NA	NA	NA	NA	NA	NA	NA	NA	NA	NA	NA	NA	NA	NA	NA	NA	YES	sub-total resection	NO	YES	I-HIT-MED Registry	NA	YES	local progression/recurrence
mnp-20-0931	high-grade glioma	Anaplastic pleomorphic xanthoastrocytoma	WHO tumor type	Grade 3	NA	3	10	NO	non-classifiable tumor	Non-classifiable	IlluminaHumanMethylationEPIC	v11b4	Pleomorphic xanthoastrocytoma (PXA)	YES	NO	1	female	parietal lobe, occipital lobe	unknown	unclassifiable tumor	concordance	NA	NA	NA	NA	NA	NA	NA	NA	NA	NA	NA	NA	NA	NA	NA	NA	NA	NA	non-classifiable	intermediate	YES	sub-total resection	NO	YES	NA	HIT-SKK/BBSFOP	YES	NA
mnp-20-0932	low-grade glioma/glioneuronal tumor	Pilocytic Astrocytoma	WHO tumor type	Grade 1	NA	3	10	NO	non-classifiable tumor	Non-classifiable	IlluminaHumanMethylationEPIC	v11b4	Control, reactive tissue	NO	NO	17	female	medulla oblongata	unknown	unclassifiable tumor	low tumor content	NA	NA	NA	NA	NA	NA	NA	NA	NA	NA	NA	NA	NA	NA	NA	NA	NA	NA	non-classifiable	non-classifiable	YES	NA	NA	NA	NA	NA	NA	NA
mnp-20-0933	low-grade glioma/glioneuronal tumor	Pilocytic Astrocytoma	WHO tumor type	Grade 1	NA	0	7	NO	NA	insufficient quantity	NA	NA	NA	YES	NO	6	male	spinal cord	NO	NA	NA	NA	NA	NA	NA	NA	NA	NA	NA	NA	NA	NA	NA	NA	NA	NA	NA	NA	NA	low	low	YES (n=1)	sub-total resection	NO	YES (n=1)	SIOP LGG	primary chemotherapy	YES	progression
mnp-20-0934	low-grade glioma/glioneuronal tumor	Ganglioglioma	WHO tumor type	Grade 1	NA	3	10	NO	low-grade glioma	Ganglioglioma	IlluminaHumanMethylationEPIC	v11b4	Ganglioglioma	YES	NO	11	female	temporal lobe, occipital lobe	NO	concordance	concordance	NA	NA	NA	NA	NA	NA	NA	NA	NA	NA	NA	NA	NA	NA	NA	NA	NA	NA	low	low	YES (n=2)	sub-total resection	NO	NO	SIOP LGG	wait and see	YES	progression
mnp-20-0936	ependymal tumor	Ependymoma, WHO grade III	WHO tumor type	Grade 3	NA	3	9	NO	ependymal tumor	Ependymoma, posterior fossa A	IlluminaHumanMethylationEPIC	v11b2	Ependymoma, posterior fossa A	YES	NO	1	male	cerebellum, fourth ventricle	unknown	concordance; refining class	concordance; refining class	NA	NA	NA	NA	NA	NA	NA	NA	NA	NA	NA	NA	NA	NA	NA	NA	NA	NA	NA	NA	YES	NA	NA	NA	NA	NA	NA	NA
mnp-20-0937	other tumor	Meningioma, WHO grade I	WHO tumor type	Grade 1	NA	3	10	NO	other tumor	Meningioma	IlluminaHumanMethylationEPIC	v11b4	Meningioma	YES	NO	16	male	occipital lobe	unknown	concordance	concordance	NA	NA	NA	NA	NA	NA	NA	NA	NA	NA	NA	NA	NA	NA	NA	NA	NA	NA	NA	NA	YES	NA	NA	NA	KRANIOPHARYNGEOM 2007	NA	NO	NA
mnp-20-0938	high-grade glioma	Diffuse midline glioma, H3 K27-mutated	WHO tumor type	Grade 4	NA	3	6	NO	NA	insufficient quantity	NA	NA	NA	NO	NO	4	female	pons	NO	NA	NA	NA	NA	NA	NA	NA	NA	NA	NA	NA	NA	NA	NA	NA	NA	NA	NA	NA	NA	NA	NA	YES	biopsy	YES	YES	HIT-HGG 2013	valproic acid arm	YES	local progression
mnp-20-0939	low-grade glioma/glioneuronal tumor	Pilocytic Astrocytoma	WHO tumor type	Grade 1	NA	3	10	NO	low-grade glioma	Pilocytic Astrocytoma (PA), posterior fossa	IlluminaHumanMethylationEPIC	v11b2	Pilocytic Astrocytoma (PA), posterior fossa	YES	NO	14	male	basal ganglia	unknown	concordance; refining class	concordance; refining class	NA	NA	NA	NA	NA	NA	NA	NA	NA	NA	NA	NA	NA	NA	NA	NA	NA	NA	low	low	YES	NA	NA	NA	NA	NA	NA	NA
mnp-20-0940	embryonal/pineal tumor	Pineoblastoma	WHO tumor type	Grade 4	NA	3	10	NO	non-classifiable tumor	Non-classifiable	IlluminaHumanMethylationEPIC	v11b4	Pineoblastoma, Group B	YES	NO	11	male	pineal region	NO	unclassifiable tumor	concordance; refining class	NA	NA	NA	NA	NA	NA	NA	NA	NA	NA	NA	NA	NA	NA	NA	NA	NA	NA	non-classifiable	non-classifiable	YES	sub-total resection	YES	YES	I-HIT-MED Registry	NA	NO	NA
mnp-20-0941	low-grade glioma/glioneuronal tumor	Dysembryoplastic neuroepithelial tumor (DNET)	compatible with WHO tumor type	Grade 1	NA	3	10	NO	low-grade glioma	Dysembryoplastic neuroepithelial tumor (DNET)	IlluminaHumanMethylation450k	v11b2	Dysembryoplastic neuroepithelial tumor (DNET)	YES	NO	3	female	frontal lobe	NO	concordance	concordance	NA	NA	NA	NA	NA	NA	NA	NA	NA	NA	NA	NA	NA	NA	NA	NA	NA	NA	NA	NA	YES (n=1)	sub-total resection	NO	NO	SIOP LGG	wait and see	NO	NA
mnp-20-0942	other tumor	Adamantinomatous craniopharyngioma	WHO tumor type	Grade 1	NA	3	10	NO	other tumor	Adamantinomatous craniopharyngioma	IlluminaHumanMethylationEPIC	v11b2	Adamantinomatous craniopharyngioma	YES	NO	3	male	pituitary gland	unknown	concordance	concordance	NA	NA	NA	NA	NA	NA	NA	NA	NA	NA	NA	NA	NA	NA	NA	NA	NA	NA	NA	NA	YES	NA	NA	NA	KRANIOPHARYNGEOM 2007	NA	NO	NA
mnp-20-0945	medulloblastoma	Medulloblastoma, non-WNT/SHH	WHO tumor type	Grade 4	NA	3	10	NO	medulloblastoma	Medulloblastoma, Group 4	IlluminaHumanMethylation450k	v11.0	Medulloblastoma, Group 4	YES	NO	9	male	cerebellum, fourth ventricle	NO	concordance; refining class	concordance; refining class	NA	NA	NA	NA	NA	NA	NA	NA	NA	NA	NA	NA	NA	NA	NA	NA	NA	NA	NA	NA	YES	gross-total resection	YES	YES	I-HIT-MED Registry	NA	NO	NA
mnp-20-0947	medulloblastoma	Medulloblastoma, non-WNT/SHH	WHO tumor type	Grade 4	NA	3	10	NO	medulloblastoma	Medulloblastoma, Group 3	IlluminaHumanMethylationEPIC	v11b2	Medulloblastoma, Group 3	YES	NO	3	female	cerebellum, fourth ventricle	NO	concordance; refining class	concordance; refining class	NA	NA	NA	NA	NA	NA	NA	NA	NA	NA	NA	NA	NA	NA	NA	NA	NA	NA	NA	NA	YES	gross-total resection	NA	NA	SIOP PNET5-MB	PNET5-SR	NO	NA
mnp-20-0948	low-grade glioma/glioneuronal tumor	Pilocytic Astrocytoma	WHO tumor type	Grade 1	NA	3	10	NO	low-grade glioma	Pilocytic Astrocytoma (PA), posterior fossa	IlluminaHumanMethylationEPIC	v11b4	Pilocytic Astrocytoma (PA), posterior fossa	YES	YES	0	female	cerebellum	NO	concordance; refining class	concordance; refining class	NA	NA	NA	NA	NA	NA	NA	NA	NA	NA	NA	NA	NA	NA	NA	NA	NA	NA	low	low	YES (n=1)	sub-total resection	NO	YES (n=1)	SIOP LGG	primary chemotherapy	YES	progression
mnp-20-0949	low-grade glioma/glioneuronal tumor	Pilocytic Astrocytoma	WHO tumor type	Grade 1	NA	3	10	NO	low-grade glioma	Pilocytic Astrocytoma (PA), posterior fossa	IlluminaHumanMethylationEPIC	v11b2	Pilocytic Astrocytoma (PA), posterior fossa	YES	NO	9	female	supratentorial midline	NO	concordance; refining class	concordance; refining class	NA	NA	NA	NA	NA	NA	NA	NA	NA	NA	NA	NA	NA	NA	NA	NA	NA	NA	low	low	YES (n=1)	gross-total resection	NO	NO	SIOP LGG	wait and see	NO	NA
mnp-20-0950	high-grade glioma	Anaplastic pilocytic astrocytoma	compatible with WHO tumor type	Grade 3	NA	3	10	NO	non-classifiable tumor	Non-classifiable	IlluminaHumanMethylationEPIC	v11b2	indication for novel DNA methylation class	YES	YES	2	male	thalamus	NO	unclassifiable tumor	unclassifiable tumor	NA	NA	NA	NA	NA	NA	NA	NA	NA	NA	NA	NA	NA	NA	NA	NA	NA	NA	non-classifiable	other/unknown	YES	sub-total resection	NO	YES	NA	HIT-SKK	NO	NA
mnp-20-0951	low-grade glioma/glioneuronal tumor	Pilocytic Astrocytoma	WHO tumor type	Grade 1	NA	3	10	NO	low tumor tissue	Control, reactive tissue	IlluminaHumanMethylationEPIC	v11b4	Control, reactive tissue	YES	NO	12	male	NA	NO	low tumor content	low tumor content	NA	NA	NA	NA	NA	NA	NA	NA	NA	NA	NA	NA	NA	NA	NA	NA	NA	NA	non-classifiable	non-classifiable	YES	gross-total resection	NO	NO	NA	NA	NO	NA
mnp-20-0953	low-grade glioma/glioneuronal tumor	Pilocytic Astrocytoma	WHO tumor type	Grade 1	NA	3	10	NO	low-grade glioma	Pilocytic Astrocytoma (PA), posterior fossa	IlluminaHumanMethylation450k	v9.0	Pilocytic Astrocytoma (PA), posterior fossa	YES	NO	7	male	cerebellum, fourth ventricle	NO	concordance; refining class	concordance; refining class	NA	NA	NA	NA	NA	NA	NA	NA	NA	NA	NA	NA	NA	NA	NA	NA	NA	NA	low	low	YES (n=2)	sub-total resection	NO	NO	SIOP LGG	wait and see	NO	NA
mnp-20-0955	low-grade glioma/glioneuronal tumor	Pilocytic Astrocytoma	WHO tumor type	Grade 1	NA	0	10	NO	NA	insufficient quantity	NA	NA	NA	NO	NO	16	male	pons	NO	NA	NA	NA	NA	NA	NA	NA	NA	NA	NA	NA	NA	NA	NA	NA	NA	NA	NA	NA	NA	NA	NA	YES (n=2)	biopsy	NO	YES (n=1)	SIOP LGG	primary chemotherapy	YES	first non-surgical therapy
mnp-20-0956	high-grade glioma	Anaplastic astrocytoma	WHO tumor type	Grade 3	NA	3	10	NO	non-classifiable tumor	Non-classifiable	IlluminaHumanMethylationEPIC	v11b4	High-grade glioma, MYCN	YES	NO	9	male	thalamus, hippocampus	unknown	unclassifiable tumor	concordance; refining class	NA	NA	NA	NA	NA	NA	NA	NA	NA	NA	NA	NA	NA	NA	NA	NA	NA	NA	non-classifiable	high	YES	NA	NA	NA	NA	NA	NA	NA
mnp-20-0958	high-grade glioma	Glioblastoma (GBM)	WHO tumor type	Grade 4	NA	0	10	NO	low-grade glioma	Pilocytic Astrocytoma (PA), posterior fossa	IlluminaHumanMethylationEPIC	v11b2	Pilocytic Astrocytoma (PA), posterior fossa	YES	NO	1	male	medulla oblongata, pons	NO	discrepant category; clinically relevant	discrepant category; clinically relevant	YES	YES	YES	NO	NO	NO	YES	NO	YES	YES	YES	YES	NO	NA	NA	young child, BRAF fusion, no piloid features, vessel thrombosis, high mitotic acticity, high proliferation activity	high mitotic acticity, high proliferation activity, vessel thrombosis	discrepancy irresolvable	low	low	YES	sub-total resection	NO	YES	NA	HIT-SKK	NO	NA
mnp-20-0959	low-grade glioma/glioneuronal tumor	Pilocytic Astrocytoma	WHO tumor type	Grade 1	NA	3	10	NO	non-classifiable tumor	Non-classifiable	IlluminaHumanMethylationEPIC	v11b4	Pilocytic Astrocytoma (PA), posterior fossa	YES	NO	12	female	cerebellum	unknown	unclassifiable tumor	concordance; refining class	NA	NA	NA	NA	NA	NA	NA	NA	NA	NA	NA	NA	NA	NA	NA	NA	NA	NA	low	low	YES	NA	NA	NA	NA	NA	NA	NA
mnp-20-0960	medulloblastoma	Medulloblastoma, non-WNT/SHH	WHO tumor type	Grade 4	NA	3	10	NO	medulloblastoma	Medulloblastoma, Group 4	IlluminaHumanMethylationEPIC	v11b4	Medulloblastoma, Group 4	YES	NO	11	male	fourth ventricle	NO	concordance; refining class	concordance; refining class	NA	NA	NA	NA	NA	NA	NA	NA	NA	NA	NA	NA	NA	NA	NA	NA	NA	NA	NA	NA	YES	gross-total resection	YES	NA	SIOP PNET5-MB	PNET5-SR	NO	NA
mnp-20-0961	medulloblastoma	Medulloblastoma, non-WNT/SHH	WHO tumor type	Grade 4	NA	3	10	NO	medulloblastoma	Medulloblastoma, Group 4	IlluminaHumanMethylation450k	v11.0	Medulloblastoma, Group 4	YES	NO	13	male	cerebellum, fourth ventricle	NO	concordance; refining class	concordance; refining class	NA	NA	NA	NA	NA	NA	NA	NA	NA	NA	NA	NA	NA	NA	NA	NA	NA	NA	NA	NA	YES	gross-total resection	YES	YES	I-HIT-MED Registry	NA	NO	NA
mnp-20-0962	medulloblastoma	Medulloblastoma, SHH	WHO tumor type	Grade 4	NA	3	10	NO	medulloblastoma	Medulloblastoma, SHH; infant	IlluminaHumanMethylationEPIC	v11b4	Medulloblastoma, SHH; infant	YES	NO	1	female	cerebellum	NO	concordance; refining class	concordance; refining class	NA	NA	NA	NA	NA	NA	NA	NA	NA	NA	NA	NA	NA	NA	NA	NA	NA	NA	NA	NA	YES	sub-total resection	NO	YES	I-HIT-MED Registry	NA	NO	NA
mnp-20-0964	low-grade glioma/glioneuronal tumor	Pilocytic Astrocytoma	WHO tumor type	Grade 1	NA	3	10	NO	low-grade glioma	PA, midline	IlluminaHumanMethylationEPIC	v11b4	PA, midline	YES	NO	16	female	orbital frontal cortex	NO	concordance; refining class	concordance; refining class	NA	NA	NA	NA	NA	NA	NA	NA	NA	NA	NA	NA	NA	NA	NA	NA	NA	NA	low	low	YES (n=1)	sub-total resection	YES	NO	SIOP LGG	primary radiotherapy	YES	first non-surgical therapy
mnp-20-0966	other tumor	Atypical choroid plexus papilloma	compatible with WHO tumor type	Grade 2	NA	3	10	NO	other tumor	Choroid plexus tumor, ped. type B	IlluminaHumanMethylationEPIC	v11b4	Choroid plexus tumor, ped. type B	YES	NO	0	male	NA	unknown	concordance; refining class	concordance; refining class	NA	NA	NA	NA	NA	NA	NA	NA	NA	NA	NA	NA	NA	NA	NA	NA	NA	NA	NA	NA	YES	NA	NA	NA	NA	NA	NA	NA
mnp-20-0967	ependymal tumor	Ependymoma, WHO grade II	WHO tumor type	Grade 2	NA	0	10	NO	non-classifiable tumor	Non-classifiable	IlluminaHumanMethylationEPIC	v11b2	indication for novel DNA methylation class	NO	NO	17	male	cerebellum	unknown	unclassifiable tumor	indication for new DNA methylation class	NA	NA	NA	NA	NA	NA	NA	NA	NA	NA	NA	NA	NA	NA	NA	NA	NA	NA	non-classifiable	non-classifiable	YES	NA	NA	NA	NA	NA	NA	NA
mnp-20-0969	low-grade glioma/glioneuronal tumor	Ganglioglioma	WHO tumor type	Grade 1	NA	3	10	NO	low-grade glioma	Pilocytic Astrocytoma (PA), posterior fossa	IlluminaHumanMethylationEPIC	v11b4	Pilocytic Astrocytoma (PA), posterior fossa	YES	NO	12	male	cerebellum	NO	discrepant class; not clinically relevant	discrepant class; not clinically relevant	NA	NA	NA	NA	NA	NA	NA	NA	NA	NA	NA	NA	NA	NA	NA	NA	NA	NA	low	low	YES (n=1)	sub-total resection	NO	YES (n=1)	SIOP LGG	primary chemotherapy	YES	progression
mnp-20-0970	other tumor	Malignant peripheral nerve sheath tumor (MPNST)	suspected WHO tumor type	NA	NA	3	10	NO	non-classifiable tumor	Non-classifiable	IlluminaHumanMethylationEPIC	v11b2	Control, reactive tissue	YES	NO	19	female	frontal lobe	unknown	unclassifiable tumor	low tumor content	NA	NA	NA	NA	NA	NA	NA	NA	NA	NA	NA	NA	NA	NA	NA	NA	NA	NA	non-classifiable	non-classifiable	YES	NA	NA	NA	NA	NA	NA	NA
mnp-20-0971	low-grade glioma/glioneuronal tumor	Papillary glioneuronal tumor (PGNT)	WHO tumor type	Grade 1	NA	3	10	NO	low-grade glioma	Dysembryoplastic neuroepithelial tumor (DNET)	IlluminaHumanMethylationEPIC	v11b4	Dysembryoplastic neuroepithelial tumor (DNET)	YES	YES	14	female	NA	unknown	discrepant class; not clinically relevant	discrepant class; not clinically relevant	NA	NA	NA	NA	NA	NA	NA	NA	NA	NA	NA	NA	NA	NA	NA	NA	NA	NA	NA	NA	YES	NA	NA	NA	NA	NA	NA	NA
mnp-20-0972	ependymal tumor	Ependymoma, WHO grade III	WHO tumor type	Grade 3	NA	3	10	NO	ependymal tumor	Ependymoma, posterior fossa A	IlluminaHumanMethylationEPIC	v11b2	Ependymoma, posterior fossa A	YES	NO	1	female	fourth ventricle, brain stem	NO	concordance; refining class	concordance; refining class	NA	NA	NA	NA	NA	NA	NA	NA	NA	NA	NA	NA	NA	NA	NA	NA	NA	NA	NA	NA	YES	NA	YES	NO	I-HIT-MED Registry	NA	YES	local progression/recurrence
mnp-20-0974	no category applicable	Descriptive diagnosis	descriptive diagnosis	NA	low-grade neuroepithelial tumor	NA	NA	NA	NA	insufficient tissue	NA	NA	NA	NO	NO	NA	NA	NA	unknown	NA	NA	NA	NA	NA	NA	NA	NA	NA	NA	NA	NA	NA	NA	NA	NA	NA	NA	NA	NA	NA	NA	YES	NA	NA	NA	NA	NA	NA	NA
mnp-20-0975	other tumor	Adamantinomatous craniopharyngioma	WHO tumor type	Grade 1	NA	3	10	NO	non-classifiable tumor	Non-classifiable	IlluminaHumanMethylationEPIC	v11b2	Craniopharyngeoma, NOS	YES	NO	9	male	pituitary gland	unknown	unclassifiable tumor	concordance	NA	NA	NA	NA	NA	NA	NA	NA	NA	NA	NA	NA	NA	NA	NA	NA	NA	NA	non-classifiable	non-classifiable	YES	gross-total resection	YES	NA	KRANIOPHARYNGEOM 2007	NA	YES	progression
mnp-20-0976	low-grade glioma/glioneuronal tumor	Pilocytic Astrocytoma	WHO tumor type	Grade 1	NA	3	10	NO	low-grade glioma	Pilocytic Astrocytoma (PA), posterior fossa	IlluminaHumanMethylationEPIC	v11b4	Pilocytic Astrocytoma (PA), posterior fossa	YES	NO	1	female	cerebellum, fourth ventricle	NO	concordance; refining class	concordance; refining class	NA	NA	NA	NA	NA	NA	NA	NA	NA	NA	NA	NA	NA	NA	NA	NA	NA	NA	low	low	YES (n=1)	gross-total resection	NO	NO	SIOP LGG	wait and see	NO	NA
mnp-20-0978	low-grade glioma/glioneuronal tumor	Pilocytic Astrocytoma	WHO tumor type	Grade 1	NA	3	10	NO	low-grade glioma	PA, midline	IlluminaHumanMethylation450k	v11.0	Pilocytic Astrocytoma (PA), posterior fossa	YES	NO	16	male	thalamus	NO	concordance; refining class	concordance; refining class	NA	NA	NA	NA	NA	NA	NA	NA	NA	NA	NA	NA	NA	NA	NA	NA	NA	NA	low	low	YES (n=1)	biopsy	NO	NO	SIOP LGG	wait and see	NO	NA
mnp-20-0980	embryonal/pineal tumor	Atypical teratoid/rhabdoid tumor (AT/RT)	WHO tumor type	Grade 4	NA	3	11	NO	embryonal/pineal tumor	Atypical teratoid/rhabdoid tumor (AT/RT), MYC	IlluminaHumanMethylationEPIC	v11b4	Atypical teratoid/rhabdoid tumor (AT/RT), MYC	YES	NO	4	female	frontal lobe	Rhabdoid tumor predisposition syndrome	concordance; refining class	concordance; refining class	NA	NA	NA	NA	NA	NA	NA	NA	NA	NA	NA	NA	NA	NA	NA	NA	NA	NA	NA	NA	YES	NA	NO	YES	NA	ATRT Sick Kids protocol	NO	NA
mnp-20-0981	other tumor	Schwannoma	WHO tumor type	Grade 1	NA	3	10	NO	other tumor	Schwannoma	IlluminaHumanMethylationEPIC	v11b4	Schwannoma	YES	YES	15	female	spinal cord	NO	concordance	concordance	NA	NA	NA	NA	NA	NA	NA	NA	NA	NA	NA	NA	NA	NA	NA	NA	NA	NA	NA	NA	YES (n=1)	gross-total resection	NO	NO	SIOP LGG	wait and see	YES	progression
mnp-20-0983	high-grade glioma	Diffuse midline glioma, H3 K27-mutated	WHO tumor type	Grade 4	NA	0	10	NO	high-grade glioma	Diffuse midline glioma, H3 K27-mutated	IlluminaHumanMethylationEPIC	v11b2	Diffuse midline glioma, H3 K27-mutated	YES	NO	10	female	medulla oblongata	unknown	concordance	concordance	NA	NA	NA	NA	NA	NA	NA	NA	NA	NA	NA	NA	NA	NA	NA	NA	NA	NA	high	high	YES	sub-total resection	YES	YES	HIT-HGG 2007	NA	YES	local progression
mnp-20-0985	low-grade glioma/glioneuronal tumor	Pilocytic Astrocytoma	WHO tumor type	Grade 1	NA	3	10	NO	low-grade glioma	Pilocytic Astrocytoma (PA), posterior fossa	IlluminaHumanMethylationEPIC	v11b4	Pilocytic Astrocytoma (PA), posterior fossa	YES	NO	9	female	cerebellum	NO	concordance; refining class	concordance; refining class	NA	NA	NA	NA	NA	NA	NA	NA	NA	NA	NA	NA	NA	NA	NA	NA	NA	NA	low	low	YES (n=1)	gross-total resection	NO	NO	SIOP LGG	wait and see	NO	NA
mnp-20-0986	high-grade glioma	Anaplastic astrocytoma	WHO tumor type	Grade 3	NA	3	10	NO	high-grade glioma	High-grade glioma, MYCN	IlluminaHumanMethylationEPIC	v11b4	indication for novel DNA methylation class	YES	NO	6	female	thalamus	NO	concordance; refining class	unclassifiable tumor	NA	NA	NA	NA	NA	NA	NA	NA	NA	NA	NA	NA	NA	NA	NA	NA	NA	NA	high	high	YES	biopsy	NO	NO	NA	IOZK immunotherapy	YES	progression
mnp-20-0988	low-grade glioma/glioneuronal tumor	Pilocytic Astrocytoma	WHO tumor type	Grade 1	NA	3	10	NO	low-grade glioma	Pilocytic Astrocytoma (PA), posterior fossa	IlluminaHumanMethylationEPIC	v11b4	Low-grade glioma/glioneuronal tumor, NOS	NO	NO	11	male	cerebellum, fourth ventricle	Neurofibromatosis type 1	concordance; refining class	concordance	NA	NA	NA	NA	NA	NA	NA	NA	NA	NA	NA	NA	NA	NA	NA	NA	NA	NA	low	low	YES (n=1)	sub-total resection	NO	NO	SIOP LGG	wait and see	NO	NA
mnp-20-0989	medulloblastoma	Medulloblastoma, WNT	WHO tumor type	Grade 4	NA	4	10	NO	medulloblastoma	Medulloblastoma, WNT	IlluminaHumanMethylation450k	v11.0	Medulloblastoma, WNT	YES	NO	11	male	fourth ventricle	unknown	concordance	concordance	NA	NA	NA	NA	NA	NA	NA	NA	NA	NA	NA	NA	NA	NA	NA	NA	NA	NA	NA	NA	YES	NA	NA	NA	NA	NA	NA	NA
mnp-20-0990	low-grade glioma/glioneuronal tumor	Pilocytic Astrocytoma	WHO tumor type	Grade 1	NA	0	10	NO	low-grade glioma	Pilocytic Astrocytoma (PA), posterior fossa	IlluminaHumanMethylation450k	v11.0	Pilocytic Astrocytoma (PA), posterior fossa	YES	NO	2	female	cerebellum	unknown	concordance; refining class	concordance; refining class	NA	NA	NA	NA	NA	NA	NA	NA	NA	NA	NA	NA	NA	NA	NA	NA	NA	NA	low	low	YES	NA	NA	NA	NA	NA	NA	NA
mnp-20-0991	ependymal tumor	Ependymoma, ZFTA fusion-positive	WHO tumor type	NA	NA	3	10	NO	ependymal tumor	Ependymoma, ZFTA fusion-positive	IlluminaHumanMethylation450k	v9.0	Ependymoma, ZFTA fusion-positive	YES	NO	17	male	parietal lobe	NO	concordance	concordance	NA	NA	NA	NA	NA	NA	NA	NA	NA	NA	NA	NA	NA	NA	NA	NA	NA	NA	NA	NA	YES	gross-total resection	YES	YES	I-HIT-MED Registry	NA	YES	local progression/recurrence
mnp-20-0992	low-grade glioma/glioneuronal tumor	Pilocytic Astrocytoma	compatible with WHO tumor type	Grade 1	NA	3	10	NO	low-grade glioma	PA, midline	IlluminaHumanMethylationEPIC	v11b4	PA, midline	YES	NO	3	female	thalamus	NO	concordance; refining class	concordance; refining class	NA	NA	NA	NA	NA	NA	NA	NA	NA	NA	NA	NA	NA	NA	NA	NA	NA	NA	low	low	YES (n=1)	sub-total resection	NO	NO	SIOP LGG	wait and see	NO	NA
mnp-20-0993	other tumor	Schwannoma	WHO tumor type	Grade 1	NA	3	10	NO	other tumor	Schwannoma	IlluminaHumanMethylationEPIC	v11b2	Schwannoma	YES	NO	5	male	spinal cord	NO	concordance	concordance	NA	NA	NA	NA	NA	NA	NA	NA	NA	NA	NA	NA	NA	NA	NA	NA	NA	NA	NA	NA	YES (n=1)	sub-total resection	NO	NO	SIOP LGG	wait and see	NO	NA
mnp-20-0995	high-grade glioma	Diffuse midline glioma, H3 K27-mutated	WHO tumor type	Grade 4	NA	0	9	NO	high-grade glioma	Diffuse midline glioma, H3 K27-mutated	IlluminaHumanMethylationEPIC	v11b2	Diffuse midline glioma, H3 K27-mutated	YES	NO	8	male	pineal region	unknown	concordance	concordance	NA	NA	NA	NA	NA	NA	NA	NA	NA	NA	NA	NA	NA	NA	NA	NA	NA	NA	high	high	YES	sub-total resection	YES	YES	HIT-HGG 2007	NA	YES	local progression
mnp-20-0997	other tumor	Meningioma, WHO grade I	WHO tumor type	Grade 1	NA	NA	NA	NO	other tumor	Meningioma	IlluminaHumanMethylation450k	v9.0	Meningioma	NO	NO	10	male	NA	unknown	concordance	concordance	NA	NA	NA	NA	NA	NA	NA	NA	NA	NA	NA	NA	NA	NA	NA	NA	NA	NA	NA	NA	YES	sub-total resection	NA	NA	KRANIOPHARYNGEOM 2007	NA	NA	NA
mnp-20-0998	ependymal tumor	Ependymoma, WHO grade III	WHO tumor type	Grade 3	NA	3	10	NO	ependymal tumor	Ependymoma, posterior fossa A	IlluminaHumanMethylationEPIC	v11b2	Ependymoma, posterior fossa A	YES	NO	1	female	fourth ventricle	NO	concordance; refining class	concordance; refining class	NA	NA	NA	NA	NA	NA	NA	NA	NA	NA	NA	NA	NA	NA	NA	NA	NA	NA	NA	NA	YES	gross-total resection	YES	NO	I-HIT-MED Registry	NA	YES	local progression/recurrence
mnp-20-0999	high-grade glioma	Diffuse midline glioma, H3 K27-mutated	WHO tumor type	Grade 4	NA	3	10	NO	high-grade glioma	Diffuse midline glioma, H3 K27-mutated	IlluminaHumanMethylationEPIC	v11b2	Diffuse midline glioma, H3 K27-mutated	YES	NO	17	female	frontal lobe, temporal lobe	unknown	concordance	concordance	NA	NA	NA	NA	NA	NA	NA	NA	NA	NA	NA	NA	NA	NA	NA	NA	NA	NA	high	high	YES	sub-total resection	YES	YES	HIT-HGG 2007	NA	YES	disseminated CNS disease
mnp-20-1000	no category applicable	Descriptive diagnosis	descriptive diagnosis	NA	malignant embryonal tumor with coexpression of neuronal, mesenchymal, and epithelial markers	1	10	NO	non-classifiable tumor	Non-classifiable	IlluminaHumanMethylationEPIC	v11b4	Medulloblastoma, Group 3	YES	NO	5	female	cerebellum	NO	unclassifiable tumor	discrepant category; clinically relevant	NA	NA	NA	NA	NA	NA	NA	NA	NA	NA	NA	NA	NA	NA	NA	NA	NA	NA	non-classifiable	non-classifiable	YES	gross-total resection	YES	YES	SJMB12	N2	NO	NA
mnp-20-1001	low-grade glioma/glioneuronal tumor	Angiocentric neuroepithelial tumor (ANET)	WHO tumor type	Grade 1	NA	3	10	NO	low-grade glioma	Low-grade glioma, MYB/MYBL1-altered	IlluminaHumanMethylationEPIC	v11b4	Low-grade glioma, MYB/MYBL1-altered	YES	NO	5	female	temporal lobe	NO	discrepant class; not clinically relevant	discrepant class; not clinically relevant	NA	NA	NA	NA	NA	NA	NA	NA	NA	NA	NA	NA	NA	NA	NA	NA	NA	NA	low	low	YES (n=1)	sub-total resection	NO	NO	SIOP LGG	wait and see	NO	NA
mnp-20-1002	low-grade glioma/glioneuronal tumor	Pilocytic Astrocytoma	WHO tumor type	Grade 1	NA	3	10	NO	non-classifiable tumor	Non-classifiable	IlluminaHumanMethylationEPIC	v11b4	Pilocytic Astrocytoma (PA), posterior fossa	YES	NO	9	male	cerebellum, fourth ventricle	NO	unclassifiable tumor	concordance; refining class	NA	NA	NA	NA	NA	NA	NA	NA	NA	NA	NA	NA	NA	NA	NA	NA	NA	NA	low	low	YES (n=1)	gross-total resection	NO	NO	SIOP LGG	wait and see	NO	NA
mnp-20-1003	medulloblastoma	Medulloblastoma, non-WNT/SHH	WHO tumor type	Grade 4	NA	3	10	NO	medulloblastoma	Medulloblastoma, Group 4	IlluminaHumanMethylationEPIC	v11b4	Medulloblastoma, Group 4	YES	NO	9	male	cerebellum	NO	concordance; refining class	concordance; refining class	NA	NA	NA	NA	NA	NA	NA	NA	NA	NA	NA	NA	NA	NA	NA	NA	NA	NA	NA	NA	YES	sub-total resection	YES	YES	I-HIT-MED Registry	NA	NO	NA
mnp-20-1004	other tumor	CNS sarcoma	descriptive diagnosis	NA	malignant sarcomatous tumor with expression of CD99	3	10	NO	other tumor	CNS sarcoma, CIC-altered	IlluminaHumanMethylation450k	v9.0	CNS sarcoma, CIC-altered	YES	NO	10	male	primary somatosensory cortex, primary motor cortex	unknown	concordance; refining class	concordance; refining class	YES	YES	YES	NO	NO	NO	NA	NA	NA	NO	NA	NA	NO	NA	NA	NA	NA	discrepancy irresolvable	NA	NA	YES	NA	NA	NA	NA	NA	NA	NA
mnp-20-1006	low-grade glioma/glioneuronal tumor	Pilocytic Astrocytoma	WHO tumor type	Grade 1	NA	3	10	NO	low-grade glioma	Pilocytic Astrocytoma (PA), posterior fossa	IlluminaHumanMethylationEPIC	v11b4	Pilocytic Astrocytoma (PA), posterior fossa	YES	NO	11	female	cerebellum, fourth ventricle, pons	NO	concordance; refining class	concordance; refining class	NA	NA	NA	NA	NA	NA	NA	NA	NA	NA	NA	NA	NA	NA	NA	NA	NA	NA	low	low	YES (n=1)	gross-total resection	NO	NO	SIOP LGG	wait and see	NO	NA
mnp-20-1007	embryonal/pineal tumor	Rhabdoid tumor	WHO tumor type	NA	NA	3	10	NO	embryonal/pineal tumor	Atypical teratoid/rhabdoid tumor (AT/RT), MYC	IlluminaHumanMethylationEPIC	v11b4	Atypical teratoid/rhabdoid tumor (AT/RT), MYC	YES	NO	5	female	spinal cord	unknown	concordance; refining class	concordance; refining class	NA	NA	NA	NA	NA	NA	NA	NA	NA	NA	NA	NA	NA	NA	NA	NA	NA	NA	NA	NA	YES	NA	NA	NA	NA	NA	NA	NA
mnp-20-1008	medulloblastoma	Medulloblastoma, non-WNT/SHH	WHO tumor type	Grade 4	NA	3	10	NO	medulloblastoma	Medulloblastoma, Group 3	IlluminaHumanMethylationEPIC	v11b4	Medulloblastoma, Group 3	YES	NO	8	male	cerebellum, fourth ventricle	NO	concordance; refining class	concordance; refining class	NA	NA	NA	NA	NA	NA	NA	NA	NA	NA	NA	NA	NA	NA	NA	NA	NA	NA	NA	NA	YES	gross-total resection	YES	YES	I-HIT-MED Registry	NA	YES	metastasis/dissemination
mnp-20-1010	embryonal/pineal tumor	Atypical teratoid/rhabdoid tumor (AT/RT)	WHO tumor type	Grade 4	NA	3	10	NO	embryonal/pineal tumor	Atypical teratoid/rhabdoid tumor (AT/RT), TYR	IlluminaHumanMethylationEPIC	v11b4	Atypical teratoid/rhabdoid tumor (AT/RT), TYR	YES	NO	4	female	cerebellum	NO	concordance; refining class	concordance; refining class	NA	NA	NA	NA	NA	NA	NA	NA	NA	NA	NA	NA	NA	NA	NA	NA	NA	NA	NA	NA	YES	gross-total resection	YES	YES	NA	NA	NO	NA
mnp-20-1011	embryonal/pineal tumor	CNS tumor with BCOR internal tandem duplication	descriptive diagnosis	NA	malignant neuroepithelial tumor with BCOR mutation	3	10	NO	embryonal/pineal tumor	CNS tumor with BCOR internal tandem duplication	IlluminaHumanMethylationEPIC	v11b4	CNS tumor with BCOR internal tandem duplication	YES	NO	4	female	occipital lobe, parietal lobe, frontal lobe, temporal lobe	NO	concordance	concordance	NA	NA	NA	NA	NA	NA	NA	NA	NA	NA	NA	NA	NA	NA	NA	NA	NA	NA	NA	NA	YES	gross-total resection	YES	YES	NA	NA	YES	relapse
mnp-20-1012	ependymal tumor	Ependymoma, WHO grade III	WHO tumor type	Grade 3	NA	3	10	NO	ependymal tumor	Ependymoma, posterior fossa A	IlluminaHumanMethylation450k	v11.0	Ependymoma, posterior fossa A	YES	NO	5	female	cerebellum, fourth ventricle, pons	NO	concordance; refining class	concordance; refining class	NA	NA	NA	NA	NA	NA	NA	NA	NA	NA	NA	NA	NA	NA	NA	NA	NA	NA	NA	NA	YES	NA	YES	YES	I-HIT-MED Registry	NA	YES	local progression/recurrence
mnp-20-1013	ependymal tumor	Ependymoma, WHO grade III	WHO tumor type	Grade 3	NA	3	10	NO	ependymal tumor	Ependymoma, posterior fossa B	IlluminaHumanMethylation450k	v9.0	Ependymoma, posterior fossa B	YES	NO	14	male	fourth ventricle	NO	concordance; refining class	concordance; refining class	NA	NA	NA	NA	NA	NA	NA	NA	NA	NA	NA	NA	NA	NA	NA	NA	NA	NA	NA	NA	YES	gross-total resection	YES	YES	I-HIT-MED Registry	NA	NO	NA
mnp-20-1014	high-grade glioma	Anaplastic astrocytoma	WHO tumor type	Grade 3	NA	3	10	NO	low-grade glioma	Low-grade glioma, MYB/MYBL1-altered	IlluminaHumanMethylationEPIC	v11b2	Low-grade glioma, MYB/MYBL1-altered	YES	NO	3	male	occipital lobe, parietal lobe, frontal lobe, temporal lobe	NO	discrepant category; clinically relevant	discrepant category; clinically relevant	YES	YES	YES	NO	NO	YES	YES	NO	YES	NO	NA	NA	NO	NA	NA	young child, diffuse growth pattern, increased mitotic activity	increased mitotic activity	discrepancy irresolvable	low	low	YES (n=3)	sub-total resection	NO	YES (n=1)	SIOP LGG	primary chemotherapy	YES	progression
mnp-20-1015	ependymal tumor	Ependymoma, WHO grade II	WHO tumor type	Grade 2	NA	3	10	NO	ependymal tumor	Myxopapillary ependymoma (MPE)	IlluminaHumanMethylationEPIC	v11b2	Myxopapillary ependymoma (MPE)	YES	NO	19	female	spinal cord	unknown	discrepant class; not clinically relevant	discrepant class; not clinically relevant	YES	YES	YES	NO	NO	NO	YES	NA	NA	YES	NA	YES	NO	NA	NA	NA	NA	discrepancy irresolvable	NA	NA	YES	NA	NA	NA	NA	NA	NA	NA
mnp-20-1016	ependymal tumor	Ependymoma, WHO grade III	WHO tumor type	Grade 3	NA	3	10	NO	non-classifiable tumor	Non-classifiable	IlluminaHumanMethylationEPIC	v11b2	Ependymoma, posterior fossa B	YES	NO	7	female	cerebellum, fourth ventricle	YES	unclassifiable tumor	concordance; refining class	NA	NA	NA	NA	NA	NA	NA	NA	NA	NA	NA	NA	NA	NA	NA	NA	NA	NA	non-classifiable	non-classifiable	YES	gross-total resection	YES	YES	I-HIT-MED Registry	NA	YES	local progression/recurrence
mnp-20-1017	medulloblastoma	Medulloblastoma, WNT	WHO tumor type	Grade 4	NA	3	10	NO	medulloblastoma	Medulloblastoma, WNT	IlluminaHumanMethylationEPIC	v11b4	Medulloblastoma, WNT	YES	NO	11	female	cerebellum, fourth ventricle	NO	concordance	concordance	NA	NA	NA	NA	NA	NA	NA	NA	NA	NA	NA	NA	NA	NA	NA	NA	NA	NA	NA	NA	YES	gross-total resection	YES	YES	I-HIT-MED Registry	NA	NO	NA
mnp-20-1018	high-grade glioma	Diffuse midline glioma, H3 K27-mutated	WHO tumor type	Grade 4	NA	0	0	NO	high-grade glioma	Diffuse midline glioma, H3 K27-mutated	IlluminaHumanMethylation450k	v11b2	Diffuse midline glioma, H3 K27-mutated	NO	NO	9	female	brain stem	unknown	concordance	concordance	NA	NA	NA	NA	NA	NA	NA	NA	NA	NA	NA	NA	NA	NA	NA	NA	NA	NA	high	high	YES	biopsy	YES	YES	HIT-HGG 2007	NA	NO	NA
mnp-20-1019	low-grade glioma/glioneuronal tumor	Ganglioglioma	compatible with WHO tumor type	Grade 1	NA	3	10	NO	low-grade glioma	Pilocytic Astrocytoma (PA), posterior fossa	IlluminaHumanMethylationEPIC	v11b2	Pilocytic Astrocytoma (PA), posterior fossa	YES	NO	11	male	cerebellum, fourth ventricle, pons	NO	discrepant class; not clinically relevant	discrepant class; not clinically relevant	YES	YES	YES	NO	NO	NO	YES	YES	YES	YES	YES	YES	NO	NA	NA	NA	NA	discrepancy irresolvable	low	low	YES (n=1)	sub-total resection	NO	NO	SIOP LGG	wait and see	NO	NA
mnp-20-1020	embryonal/pineal tumor	Embryonal tumor with multilayered rosettes (ETMR)	WHO tumor type	Grade 4	NA	3	10	NO	non-classifiable tumor	Non-classifiable	IlluminaHumanMethylationEPIC	v11b4	Embryonal tumor with multilayered rosettes (ETMR)	YES	NO	2	male	orbital frontal cortex	NO	unclassifiable tumor	concordance	NA	NA	NA	NA	NA	NA	NA	NA	NA	NA	NA	NA	NA	NA	NA	NA	NA	NA	non-classifiable	non-classifiable	YES	sub-total resection	YES	YES	I-HIT-MED Registry	NA	YES	local progression/recurrence
mnp-20-1021	other tumor	Atypical choroid plexus papilloma	WHO tumor type	Grade 2	NA	3	10	NO	other tumor	Choroid plexus tumor, ped. type A	IlluminaHumanMethylationEPIC	v11b2	Choroid plexus tumor, ped. type A	YES	NO	0	female	third ventricle	unknown	concordance; refining class	concordance; refining class	NA	NA	NA	NA	NA	NA	NA	NA	NA	NA	NA	NA	NA	NA	NA	NA	NA	NA	NA	NA	YES	NA	NA	NA	NA	NA	NA	NA
mnp-20-1022	ependymal tumor	Ependymoma, WHO grade III	WHO tumor type	Grade 3	NA	3	10	NO	ependymal tumor	Ependymoma, posterior fossa A	IlluminaHumanMethylationEPIC	v11b4	Ependymoma, posterior fossa A	YES	NO	10	male	cerebellum, fourth ventricle	NO	concordance; refining class	concordance; refining class	NA	NA	NA	NA	NA	NA	NA	NA	NA	NA	NA	NA	NA	NA	NA	NA	NA	NA	NA	NA	YES	sub-total resection	YES	YES	I-HIT-MED Registry	NA	YES	metastasis/dissemination
mnp-20-1024	low-grade glioma/glioneuronal tumor	Ganglioglioma	WHO tumor type	Grade 1	NA	3	10	NO	NA	insufficient quantity	NA	NA	NA	YES	NO	2	female	cerebellum, fourth ventricle, pons	NO	NA	NA	NA	NA	NA	NA	NA	NA	NA	NA	NA	NA	NA	NA	NA	NA	NA	NA	NA	NA	NA	NA	YES	biopsy	NO	NO	NA	NA	YES	progression
mnp-20-1025	low-grade glioma/glioneuronal tumor	Diffuse astrocytoma	WHO tumor type	Grade 2	NA	NA	NA	NA	NA	insufficient tissue	NA	NA	NA	NO	NO	NA	NA	NA	unknown	NA	NA	NA	NA	NA	NA	NA	NA	NA	NA	NA	NA	NA	NA	NA	NA	NA	NA	NA	NA	NA	NA	YES	NA	NA	NA	NA	NA	NA	NA
mnp-20-1027	low-grade glioma/glioneuronal tumor	Pilocytic Astrocytoma	WHO tumor type	Grade 1	NA	3	10	NO	non-classifiable tumor	Non-classifiable	IlluminaHumanMethylationEPIC	v11b4	Low-grade glioma/glioneuronal tumor, NOS	YES	YES	10	male	cerebellum	NO	unclassifiable tumor	concordance	NA	NA	NA	NA	NA	NA	NA	NA	NA	NA	NA	NA	NA	NA	NA	NA	NA	NA	intermediate	intermediate	YES	sub-total resection	NO	NO	NA	NA	NO	NA
mnp-20-1028	low-grade glioma/glioneuronal tumor	Ganglioglioma	suspected WHO tumor type	Grade 1	NA	3	10	NO	low-grade glioma	Pilocytic Astrocytoma (PA), posterior fossa	IlluminaHumanMethylationEPIC	v11b2	PA/ganglioglioma, hemispheric	YES	NO	11	female	pons	NO	discrepant class; not clinically relevant	concordance; refining class	YES	YES	YES	NO	NO	YES	YES	YES	YES	NO	NA	NA	NO	NA	NA	NA	NA	WHO-based diagnosis within spectrum of molecular diagnosis	low	low	YES (n=3)	sub-total resection	NO	YES (n=1)	SIOP LGG	primary chemotherapy	YES	progression
mnp-20-1030	high-grade glioma	Anaplastic astrocytoma	WHO tumor type	Grade 3	NA	3	10	NO	NA	insufficient quality	NA	v11b4	NA	NO	NO	12	female	pons	NO	NA	NA	NA	NA	NA	NA	NA	NA	NA	NA	NA	NA	NA	NA	NA	NA	NA	NA	NA	NA	NA	NA	YES	biopsy	YES	YES	HIT-HGG 2013	valproic acid arm	YES	local progression
mnp-20-1031	embryonal/pineal tumor	Ganglioneuroblastoma	WHO tumor type	NA	NA	3	10	NO	non-classifiable tumor	Non-classifiable	IlluminaHumanMethylation450k	v11.0	Infantile hemispheric glioma	YES	NO	0	male	primary somatosensory cortex, primary motor cortex	NO	unclassifiable tumor	discrepant category; clinically relevant	NA	NA	NA	NA	NA	NA	NA	NA	NA	NA	NA	NA	NA	NA	NA	NA	NA	NA	non-classifiable	non-classifiable	YES	gross-total resection	NO	YES	I-HIT-MED Registry	NA	YES	local progression/recurrence
mnp-20-1033	low-grade glioma/glioneuronal tumor	Pilocytic Astrocytoma	WHO tumor type	Grade 1	NA	3	10	NO	non-classifiable tumor	Non-classifiable	IlluminaHumanMethylationEPIC	v11b4	Low-grade glioma/glioneuronal tumor, NOS	NO	NO	7	male	hypothalamus	NO	unclassifiable tumor	concordance	NA	NA	NA	NA	NA	NA	NA	NA	NA	NA	NA	NA	NA	NA	NA	NA	NA	NA	non-classifiable	non-classifiable	YES (n=1)	biopsy	NO	YES (n=1)	SIOP LGG	primary chemotherapy	YES	progression
mnp-20-1034	other tumor	Atypical choroid plexus papilloma	WHO tumor type	Grade 2	NA	0	10	NO	other tumor	Choroid plexus tumor, ped. type B	IlluminaHumanMethylation450k	v11.0	Choroid plexus tumor, ped. type B	YES	NO	0	male	third ventricle	unknown	concordance; refining class	concordance; refining class	NA	NA	NA	NA	NA	NA	NA	NA	NA	NA	NA	NA	NA	NA	NA	NA	NA	NA	NA	NA	YES	NA	NA	NA	NA	NA	NA	NA
mnp-20-1036	other tumor	CNS sarcoma	descriptive diagnosis	NA	malignant sarcomatous tumor with evidence of a ganglion cell component [DICER-mutated]	3	10	NO	non-classifiable tumor	Non-classifiable	IlluminaHumanMethylationEPIC	v11b2	CNS sarcoma	YES	NO	6	male	NA	YES	unclassifiable tumor	concordance	NA	NA	NA	NA	NA	NA	NA	NA	NA	NA	NA	NA	NA	NA	NA	NA	NA	NA	non-classifiable	non-classifiable	YES	gross-total resection	NO	YES	NA	NA	YES	death
mnp-20-1037	medulloblastoma	Medulloblastoma, non-WNT/SHH	WHO tumor type	Grade 4	NA	3	10	NO	medulloblastoma	Medulloblastoma, Group 4	IlluminaHumanMethylationEPIC	v11b4	Medulloblastoma, Group 4	YES	NO	4	male	fourth ventricle	NO	concordance; refining class	concordance; refining class	NA	NA	NA	NA	NA	NA	NA	NA	NA	NA	NA	NA	NA	NA	NA	NA	NA	NA	NA	NA	YES	sub-total resection	YES	YES	I-HIT-MED Registry	NA	YES	metastasis/dissemination
mnp-20-1039	other tumor	Atypical choroid plexus papilloma	WHO tumor type	Grade 2	NA	3	10	NO	other tumor	Choroid plexus tumor, ped. type A	IlluminaHumanMethylationEPIC	v11b4	Choroid plexus tumor, ped. type A	YES	NO	0	male	occipital lobe, parietal lobe, frontal lobe, temporal lobe	unknown	concordance; refining class	concordance; refining class	NA	NA	NA	NA	NA	NA	NA	NA	NA	NA	NA	NA	NA	NA	NA	NA	NA	NA	NA	NA	YES	NA	NA	NA	NA	NA	NA	NA
mnp-20-1040	embryonal/pineal tumor	Embryonal tumor with multilayered rosettes (ETMR)	WHO tumor type	Grade 4	NA	NA	NA	NA	non-classifiable tumor	Non-classifiable	IlluminaHumanMethylationEPIC	v11b4	Embryonal tumor with multilayered rosettes (ETMR)	YES	NO	1	male	spinal cord	NO	unclassifiable tumor	concordance	NA	NA	NA	NA	NA	NA	NA	NA	NA	NA	NA	NA	NA	NA	NA	NA	NA	NA	non-classifiable	non-classifiable	YES	sub-total resection	YES	YES	I-HIT-MED Registry	NA	NO	NA
mnp-20-1041	low-grade glioma/glioneuronal tumor	Pilocytic Astrocytoma	compatible with WHO tumor type	Grade 1	NA	3	10	NO	non-classifiable tumor	Non-classifiable	IlluminaHumanMethylationEPIC	v11b4	Ganglioglioma	YES	NO	5	female	primary motor cortex	NO	unclassifiable tumor	discrepant class; not clinically relevant	NA	NA	NA	NA	NA	NA	NA	NA	NA	NA	NA	NA	NA	NA	NA	NA	NA	NA	non-classifiable	non-classifiable	YES (n=1)	sub-total resection	NO	NO	SIOP LGG	wait and see	NO	NA
mnp-20-1043	medulloblastoma	Medulloblastoma, non-WNT/SHH	WHO tumor type	Grade 4	NA	3	10	NO	medulloblastoma	Medulloblastoma, Group 3	IlluminaHumanMethylation450k	v11b2	Medulloblastoma, Group 3	YES	NO	5	female	cerebellum	NO	concordance; refining class	concordance; refining class	NA	NA	NA	NA	NA	NA	NA	NA	NA	NA	NA	NA	NA	NA	NA	NA	NA	NA	NA	NA	YES	gross-total resection	YES	YES	I-HIT-MED Registry	NA	NO	NA
mnp-20-1044	low-grade glioma/glioneuronal tumor	Ganglioglioma	WHO tumor type	Grade 1	NA	3	10	NO	low-grade glioma	Desmoplastic infantile ganglioglioma/astrocytoma	IlluminaHumanMethylationEPIC	v11b2	Meningioma	YES	NO	15	male	NA	NO	discrepant class; not clinically relevant	discrepant category; clinically relevant	YES	YES	YES	NO	NO	NO	YES	NA	NA	YES	YES	NO	NO	NA	NA	NA	NA	discrepancy irresolvable	NA	NA	YES (n=2)	biopsy	NO	YES (n=1)	SIOP LGG	primary chemotherapy	YES	progression
mnp-20-1045	other tumor	Chordoma	WHO tumor type	Grade 1	NA	3	10	NO	other tumor	Chordoma	IlluminaHumanMethylationEPIC	v11b4	Chordoma	YES	NO	14	male	NA	unknown	concordance	concordance	NA	NA	NA	NA	NA	NA	NA	NA	NA	NA	NA	NA	NA	NA	NA	NA	NA	NA	NA	NA	YES	NA	NA	NA	NA	NA	NA	NA
mnp-20-1048	medulloblastoma	Medulloblastoma, SHH	WHO tumor type	Grade 4	NA	3	10	NO	medulloblastoma	Medulloblastoma, SHH; infant	IlluminaHumanMethylationEPIC	v11b4	Medulloblastoma, SHH; infant	YES	NO	2	male	cerebellum, fourth ventricle	YES	concordance; refining class	concordance; refining class	NA	NA	NA	NA	NA	NA	NA	NA	NA	NA	NA	NA	NA	NA	NA	NA	NA	NA	NA	NA	YES	gross-total resection	NO	YES	I-HIT-MED Registry	NA	NO	NA
mnp-20-1050	medulloblastoma	Medulloblastoma, non-WNT/SHH	WHO tumor type	Grade 4	NA	NA	NA	NA	medulloblastoma	Medulloblastoma, Group 3	IlluminaHumanMethylationEPIC	v11b4	Medulloblastoma, Group 3	YES	NO	5	male	cerebellum, fourth ventricle, pons	NO	concordance; refining class	concordance; refining class	NA	NA	NA	NA	NA	NA	NA	NA	NA	NA	NA	NA	NA	NA	NA	NA	NA	NA	NA	NA	YES	gross-total resection	YES	YES	SJMB12	N3	NO	NA
mnp-20-1051	low-grade glioma/glioneuronal tumor	Diffuse astrocytoma	suspected WHO tumor type	Grade 2	NA	3	10	NO	low-grade glioma	PA/ganglioglioma, hemispheric	IlluminaHumanMethylationEPIC	v11b2	Ganglioglioma	YES	NO	11	female	temporal lobe	NO	discrepant class; not clinically relevant	discrepant class; not clinically relevant	YES	YES	YES	NO	NO	NO	YES	NA	NA	YES	YES	YES	NO	NA	NA	NA	NA	discrepancy irresolvable	low	low	YES (n=1)	gross-total resection	NO	NO	SIOP LGG	wait and see	YES	progression
mnp-20-1052	low-grade glioma/glioneuronal tumor	Pilocytic Astrocytoma	WHO tumor type	Grade 1	NA	3	10	NO	NA	insufficient quality	NA	NA	NA	NO	NO	12	male	cerebellum	unknown	NA	NA	NA	NA	NA	NA	NA	NA	NA	NA	NA	NA	NA	NA	NA	NA	NA	NA	NA	NA	NA	NA	YES	NA	NA	NA	NA	NA	NA	NA
mnp-20-1053	medulloblastoma	Medulloblastoma, non-WNT/SHH	WHO tumor type	Grade 4	NA	3	10	NO	medulloblastoma	Medulloblastoma, Group 4	IlluminaHumanMethylation450k	v9.0	Medulloblastoma, Group 4	YES	NO	11	female	NA	unknown	concordance; refining class	concordance; refining class	NA	NA	NA	NA	NA	NA	NA	NA	NA	NA	NA	NA	NA	NA	NA	NA	NA	NA	NA	NA	YES	NA	NA	NA	NA	NA	NA	NA
mnp-20-1055	medulloblastoma	Medulloblastoma, SHH	WHO tumor type	Grade 4	NA	3	10	NO	medulloblastoma	Medulloblastoma, SHH; infant	IlluminaHumanMethylationEPIC	v11b2	Medulloblastoma, SHH; infant	YES	NO	0	female	cerebellum, fourth ventricle, pons	YES	concordance; refining class	concordance; refining class	NA	NA	NA	NA	NA	NA	NA	NA	NA	NA	NA	NA	NA	NA	NA	NA	NA	NA	NA	NA	YES	NA	NO	YES	I-HIT-MED Registry	NA	YES	metastasis/dissemination
mnp-20-1056	ependymal tumor	Ependymoma, WHO grade III	WHO tumor type	Grade 3	NA	3	10	NO	ependymal tumor	Ependymoma, posterior fossa A	IlluminaHumanMethylationEPIC	v11b4	Ependymoma, posterior fossa A	YES	NO	1	female	cerebellum, fourth ventricle, pons	No	concordance; refining class	concordance; refining class	NA	NA	NA	NA	NA	NA	NA	NA	NA	NA	NA	NA	NA	NA	NA	NA	NA	NA	NA	NA	YES	biopsy	NO	YES	ACNS0831 or ACNS0121	NA	NO	NA
mnp-20-1057	low-grade glioma/glioneuronal tumor	Pilocytic Astrocytoma	WHO tumor type	Grade 1	NA	3	10	NO	low-grade glioma	Pilocytic Astrocytoma (PA), posterior fossa	IlluminaHumanMethylationEPIC	v11b4	Pilocytic Astrocytoma (PA), posterior fossa	YES	NO	4	female	cerebellum, fourth ventricle	unknown	concordance; refining class	concordance; refining class	NA	NA	NA	NA	NA	NA	NA	NA	NA	NA	NA	NA	NA	NA	NA	NA	NA	NA	low	low	YES	NA	NA	NA	NA	NA	NA	NA
mnp-20-1058	high-grade glioma	Anaplastic pilocytic astrocytoma	WHO tumor type	Grade 3	NA	3	10	NO	high-grade glioma	Anaplastic pilocytic astrocytoma	IlluminaHumanMethylationEPIC	v11b4	Anaplastic pilocytic astrocytoma	YES	NO	17	male	cerebellum	Neurofibromatosis type 1	concordance	concordance	NA	NA	NA	NA	NA	NA	NA	NA	NA	NA	NA	NA	NA	NA	NA	NA	NA	NA	intermediate	intermediate	YES	sub-total resection	YES	YES	NA	HIT-HGG	YES	progression
mnp-20-1059	low-grade glioma/glioneuronal tumor	Pilocytic Astrocytoma	WHO tumor type	Grade 1	NA	3	10	NO	low-grade glioma	Pilocytic Astrocytoma (PA), posterior fossa	IlluminaHumanMethylation450k	v11.0	Pilocytic Astrocytoma (PA), posterior fossa	YES	NO	11	male	medulla oblongata	NO	concordance; refining class	concordance; refining class	NA	NA	NA	NA	NA	NA	NA	NA	NA	NA	NA	NA	NA	NA	NA	NA	NA	NA	low	low	YES (n=3)	sub-total resection	YES	YES (n=1)	SIOP LGG	primary chemotherapy	YES	progression
mnp-20-1061	other tumor	Chondrosarcoma	WHO tumor type	NA	NA	3	10	NO	non-classifiable tumor	Non-classifiable	IlluminaHumanMethylationEPIC	v11b4	Non-classifiable	YES	NO	15	male	NA	unknown	unclassifiable tumor	unclassifiable tumor	NA	NA	NA	NA	NA	NA	NA	NA	NA	NA	NA	NA	NA	NA	NA	NA	NA	NA	intermediate	intermediate	YES	NA	NA	NA	NA	NA	NA	NA
mnp-20-1062	high-grade glioma	Glioblastoma (GBM)	WHO tumor type	Grade 4	NA	3	10	NO	high-grade glioma	Pleomorphic xanthoastrocytoma (PXA)	IlluminaHumanMethylationEPIC	v11b2	Pleomorphic xanthoastrocytoma (PXA)	YES	NO	1	female	occipital lobe	unknown	discrepant class; clinically relevant	discrepant class; clinically relevant	YES	YES	YES	YES	NO	YES	YES	NO	YES	YES	YES	NA	NO	NA	NA	NA	NA	WHO-based diagnosis within spectrum of molecular diagnosis	intermediate	intermediate	YES	sub-total resection	YES	YES	HIT-HGG 2007	NA	NO	NA
mnp-20-1063	high-grade glioma	Glioblastoma (GBM)	WHO tumor type	Grade 4	NA	3	10	NO	high-grade glioma	High-grade glioma, H3 G34-mutated	IlluminaHumanMethylationEPIC	v11b4	High-grade glioma, H3 G34-mutated	YES	NO	7	female	angular gyrus, posterior (caudal) superior temporal cortex, primary auditory cortex, inferior parietal cortex	NO	concordance; refining class	concordance; refining class	NA	NA	NA	NA	NA	NA	NA	NA	NA	NA	NA	NA	NA	NA	NA	NA	NA	NA	high	high	YES	gross-total resection	YES	YES	HIT-HGG 2013	chloroquin arm	YES	progression
mnp-20-1065	low-grade glioma/glioneuronal tumor	Pilocytic Astrocytoma	WHO tumor type	Grade 1	NA	3	10	NO	low-grade glioma	Pilocytic Astrocytoma (PA), posterior fossa	IlluminaHumanMethylationEPIC	v11b2	Pilocytic Astrocytoma (PA), posterior fossa	YES	NO	15	male	cerebellum	NO	concordance; refining class	concordance; refining class	NA	NA	NA	NA	NA	NA	NA	NA	NA	NA	NA	NA	NA	NA	NA	NA	NA	NA	low	low	YES (n=1)	gross-total resection	NO	NO	SIOP LGG	wait and see	NO	NA
mnp-20-1066	low-grade glioma/glioneuronal tumor	Pilocytic Astrocytoma	WHO tumor type	Grade 1	NA	3	10	NO	low-grade glioma	Pilocytic Astrocytoma (PA), posterior fossa	IlluminaHumanMethylationEPIC	v11b4	Pilocytic Astrocytoma (PA), posterior fossa	NO	NO	14	female	spinal cord	unknown	concordance; refining class	concordance; refining class	NA	NA	NA	NA	NA	NA	NA	NA	NA	NA	NA	NA	NA	NA	NA	NA	NA	NA	low	low	YES	NA	NA	NA	NA	NA	NA	NA
mnp-20-1067	other tumor	Germinoma	WHO tumor type	NA	NA	3	10	NO	NA	insufficient quality	NA	NA	NA	NO	NO	14	male	pineal region	unknown	NA	NA	NA	NA	NA	NA	NA	NA	NA	NA	NA	NA	NA	NA	NA	NA	NA	NA	NA	NA	NA	NA	YES	NA	NA	NA	NA	NA	NA	NA
mnp-20-1068	medulloblastoma	Medulloblastoma, non-WNT/SHH	WHO tumor type	Grade 4	NA	3	10	NO	medulloblastoma	Medulloblastoma, Group 4	IlluminaHumanMethylationEPIC	v11b4	Medulloblastoma, Group 4	YES	NO	7	male	fourth ventricle	NO	concordance; refining class	concordance; refining class	NA	NA	NA	NA	NA	NA	NA	NA	NA	NA	NA	NA	NA	NA	NA	NA	NA	NA	NA	NA	YES	gross-total resection	YES	YES	I-HIT-MED Registry	NA	YES	metastasis/dissemination
mnp-20-1069	low-grade glioma/glioneuronal tumor	Pilocytic Astrocytoma	WHO tumor type	Grade 1	NA	3	10	NO	low-grade glioma	Pilocytic Astrocytoma (PA), posterior fossa	IlluminaHumanMethylationEPIC	v11b4	Pilocytic Astrocytoma (PA), posterior fossa	YES	NO	8	female	cerebellum	NO	concordance; refining class	concordance; refining class	NA	NA	NA	NA	NA	NA	NA	NA	NA	NA	NA	NA	NA	NA	NA	NA	NA	NA	low	low	YES (n=1)	sub-total resection	NO	NO	SIOP LGG	wait and see	NO	NA
mnp-20-1070	other tumor	Atypical choroid plexus papilloma	WHO tumor type	Grade 2	NA	3	10	NO	other tumor	Choroid plexus tumor, ped. type A	IlluminaHumanMethylationEPIC	v11b4	Choroid plexus tumor, ped. type A	YES	NO	0	female	third ventricle	unknown	concordance; refining class	concordance; refining class	NA	NA	NA	NA	NA	NA	NA	NA	NA	NA	NA	NA	NA	NA	NA	NA	NA	NA	NA	NA	YES	NA	NA	NA	NA	NA	NA	NA
mnp-20-1071	high-grade glioma	Diffuse midline glioma, H3 K27-mutated	WHO tumor type	Grade 4	NA	3	10	NO	high-grade glioma	Diffuse midline glioma, H3 K27-mutated	IlluminaHumanMethylationEPIC	v11b4	Diffuse midline glioma, H3 K27-mutated	YES	NO	8	male	brain stem	NO	concordance	concordance	NA	NA	NA	NA	NA	NA	NA	NA	NA	NA	NA	NA	NA	NA	NA	NA	NA	NA	high	high	YES	biopsy	YES	YES	NA	HIT-HGG 2007	YES	progression
mnp-20-1072	low-grade glioma/glioneuronal tumor	Dysembryoplastic neuroepithelial tumor (DNET)	WHO tumor type	Grade 1	NA	0	0	YES	low-grade glioma	Dysembryoplastic neuroepithelial tumor (DNET)	IlluminaHumanMethylationEPIC	v11b4	Dysembryoplastic neuroepithelial tumor (DNET)	YES	NO	17	male	primary somatosensory cortex	unknown	concordance	concordance	NA	NA	NA	NA	NA	NA	NA	NA	NA	NA	NA	NA	NA	NA	NA	NA	NA	NA	NA	NA	YES	NA	NA	NA	NA	NA	NA	NA
mnp-20-1073	ependymal tumor	Ependymoma, WHO grade III	WHO tumor type	Grade 3	NA	3	10	NO	ependymal tumor	Ependymoma, posterior fossa A	IlluminaHumanMethylationEPIC	v11b4	Ependymoma, posterior fossa A	YES	NO	2	female	fourth ventricle	No	concordance; refining class	concordance; refining class	NA	NA	NA	NA	NA	NA	NA	NA	NA	NA	NA	NA	NA	NA	NA	NA	NA	NA	NA	NA	YES	gross-total resection	YES	YES	ACNS0831	NA	YES	relapse
mnp-20-1075	low-grade glioma/glioneuronal tumor	Pilocytic Astrocytoma	WHO tumor type	Grade 1	NA	3	10	NO	low-grade glioma	Pilocytic Astrocytoma (PA), posterior fossa	IlluminaHumanMethylationEPIC	v11b4	Low-grade glioma/glioneuronal tumor, NOS	YES	NO	14	male	spinal cord	unknown	concordance; refining class	concordance	NA	NA	NA	NA	NA	NA	NA	NA	NA	NA	NA	NA	NA	NA	NA	NA	NA	NA	low	low	YES	NA	NA	NA	NA	NA	NA	NA
mnp-20-1076	medulloblastoma	Medulloblastoma, non-WNT/SHH	WHO tumor type	Grade 4	NA	3	10	NO	medulloblastoma	Medulloblastoma, Group 4	IlluminaHumanMethylationEPIC	v11b4	Medulloblastoma, Group 4	YES	NO	5	male	fourth ventricle	NO	concordance; refining class	concordance; refining class	NA	NA	NA	NA	NA	NA	NA	NA	NA	NA	NA	NA	NA	NA	NA	NA	NA	NA	NA	NA	YES	gross-total resection	YES	YES	I-HIT-MED Registry	NA	YES	metastasis/dissemination
mnp-20-1079	ependymal tumor	Ependymoma, WHO grade III	WHO tumor type	Grade 3	NA	3	10	NO	ependymal tumor	Ependymoma, posterior fossa A	IlluminaHumanMethylationEPIC	v11b4	Ependymoma, posterior fossa A	YES	NO	2	female	fourth ventricle	NO	concordance; refining class	concordance; refining class	NA	NA	NA	NA	NA	NA	NA	NA	NA	NA	NA	NA	NA	NA	NA	NA	NA	NA	NA	NA	YES	gross-total resection	YES	YES	I-HIT-MED Registry	NA	YES	metastasis/dissemination
mnp-20-1080	ependymal tumor	Ependymoma, WHO grade III	WHO tumor type	Grade 3	NA	NA	10	NO	ependymal tumor	Ependymoma, posterior fossa A	IlluminaHumanMethylationEPIC	v11b2	Ependymoma, posterior fossa A	YES	NO	8	male	cerebellum, fourth ventricle	NO	concordance; refining class	concordance; refining class	NA	NA	NA	NA	NA	NA	NA	NA	NA	NA	NA	NA	NA	NA	NA	NA	NA	NA	NA	NA	YES	gross-total resection	YES	YES	I-HIT-MED Registry	NA	YES	local progression/recurrence
mnp-20-1082	other tumor	Atypical choroid plexus papilloma	WHO tumor type	Grade 2	NA	0	10	NO	other tumor	Choroid plexus tumor, ped. type B	IlluminaHumanMethylationEPIC	v11b2	Choroid plexus tumor, ped. type B	YES	NO	11	male	parietal lobe	unknown	concordance; refining class	concordance; refining class	NA	NA	NA	NA	NA	NA	NA	NA	NA	NA	NA	NA	NA	NA	NA	NA	NA	NA	NA	NA	YES	NA	NA	NA	NA	NA	NA	NA
mnp-20-1083	low-grade glioma/glioneuronal tumor	Pilocytic Astrocytoma	WHO tumor type	Grade 1	NA	0	9	NO	non-classifiable tumor	Non-classifiable	IlluminaHumanMethylation450k	v11b2	Low-grade glioma/glioneuronal tumor, NOS	YES	NO	10	female	medulla oblongata	unknown	unclassifiable tumor	concordance	NA	NA	NA	NA	NA	NA	NA	NA	NA	NA	NA	NA	NA	NA	NA	NA	NA	NA	non-classifiable	non-classifiable	YES	NA	NA	NA	NA	NA	NA	NA
mnp-20-1084	medulloblastoma	Medulloblastoma, WNT	WHO tumor type	Grade 4	NA	3	10	NO	medulloblastoma	Medulloblastoma, WNT	IlluminaHumanMethylationEPIC	v11b4	Medulloblastoma, WNT	YES	NO	10	male	fourth ventricle	NO	concordance	concordance	NA	NA	NA	NA	NA	NA	NA	NA	NA	NA	NA	NA	NA	NA	NA	NA	NA	NA	NA	NA	YES	gross-total resection	YES	YES	SIOP PNET5-MB	PNET5-LR	NO	NA
mnp-20-1087	high-grade glioma	Anaplastic astrocytoma	WHO tumor type	Grade 3	NA	3	10	NO	non-classifiable tumor	Non-classifiable	IlluminaHumanMethylationEPIC	v11b4	High-grade glioma, pediatric RTK	NO	NO	17	female	thalamus, basal ganglia	NO	unclassifiable tumor	concordance; refining class	NA	NA	NA	NA	NA	NA	NA	NA	NA	NA	NA	NA	NA	NA	NA	NA	NA	NA	non-classifiable	high	YES	biopsy	YES	YES	HIT-HGG 2013	valproic acid arm	YES	progression
mnp-20-1088	high-grade glioma	Diffuse midline glioma, H3 K27-mutated	WHO tumor type	Grade 4	NA	3	10	NO	high-grade glioma	Diffuse midline glioma, H3 K27-mutated	IlluminaHumanMethylationEPIC	v11b2	Diffuse midline glioma, H3 K27-mutated	NO	NO	5	female	pons	NO	concordance	concordance	NA	NA	NA	NA	NA	NA	NA	NA	NA	NA	NA	NA	NA	NA	NA	NA	NA	NA	high	high	YES	biopsy	YES	YES	NA	HIT-HGG 2007	YES	progression
mnp-20-1090	medulloblastoma	Medulloblastoma, non-WNT/SHH	WHO tumor type	Grade 4	NA	0	0	YES	medulloblastoma	Medulloblastoma, Group 3	IlluminaHumanMethylation450k	v11b2	Medulloblastoma, Group 3	YES	NO	2	female	cerebellum	NO	concordance; refining class	concordance; refining class	NA	NA	NA	NA	NA	NA	NA	NA	NA	NA	NA	NA	NA	NA	NA	NA	NA	NA	NA	NA	YES	gross-total resection	YES	YES	I-HIT-MED Registry	NA	YES	metastasis/dissemination
mnp-20-1091	low-grade glioma/glioneuronal tumor	Pilocytic Astrocytoma	WHO tumor type	Grade 1	NA	0	10	NO	low-grade glioma	Pilocytic Astrocytoma (PA), posterior fossa	IlluminaHumanMethylationEPIC	v11b2	Pilocytic Astrocytoma (PA), posterior fossa	NO	NO	7	male	cerebellum, fourth ventricle	NO	concordance; refining class	concordance; refining class	NA	NA	NA	NA	NA	NA	NA	NA	NA	NA	NA	NA	NA	NA	NA	NA	NA	NA	low	low	YES (n=1)	gross-total resection	NO	NO	SIOP LGG	wait and see	NO	NA
mnp-20-1092	low-grade glioma/glioneuronal tumor	Pilocytic Astrocytoma	WHO tumor type	Grade 1	NA	3	10	NO	low-grade glioma	Pilocytic Astrocytoma (PA), posterior fossa	IlluminaHumanMethylationEPIC	v11b4	Pilocytic Astrocytoma (PA), posterior fossa	YES	NO	2	male	cerebellum, fourth ventricle	NO	concordance; refining class	concordance; refining class	NA	NA	NA	NA	NA	NA	NA	NA	NA	NA	NA	NA	NA	NA	NA	NA	NA	NA	low	low	YES (n=1)	gross-total resection	NO	NO	SIOP LGG	wait and see	YES	progression
mnp-20-1093	low-grade glioma/glioneuronal tumor	Pleomorphic xanthoastrocytoma (PXA)	WHO tumor type	Grade 2	NA	3	10	NO	high-grade glioma	Pleomorphic xanthoastrocytoma (PXA)	IlluminaHumanMethylationEPIC	v11b4	Pleomorphic xanthoastrocytoma (PXA)	YES	NO	11	male	temporal lobe	NO	concordance	concordance	NA	NA	NA	NA	NA	NA	NA	NA	NA	NA	NA	NA	NA	NA	NA	NA	NA	NA	intermediate	intermediate	YES (n=2)	sub-total resection	NO	NO	SIOP LGG	wait and see	YES	progression
mnp-20-1094	medulloblastoma	Medulloblastoma, non-WNT/SHH	WHO tumor type	Grade 4	NA	3	10	NO	medulloblastoma	Medulloblastoma, Group 3	IlluminaHumanMethylationEPIC	v11b4	Medulloblastoma, Group 3	YES	NO	6	male	cerebellum	NO	concordance; refining class	concordance; refining class	NA	NA	NA	NA	NA	NA	NA	NA	NA	NA	NA	NA	NA	NA	NA	NA	NA	NA	NA	NA	YES	gross-total resection	YES	YES	I-HIT-MED Registry	NA	NO	NA
mnp-20-1095	ependymal tumor	Ependymoma, WHO grade II	WHO tumor type	Grade 2	NA	3	10	NO	ependymal tumor	Ependymoma, posterior fossa A	IlluminaHumanMethylationEPIC	v11b4	Ependymoma, posterior fossa A	YES	NO	2	female	cerebellum, fourth ventricle	NO	concordance; refining class	concordance; refining class	NA	NA	NA	NA	NA	NA	NA	NA	NA	NA	NA	NA	NA	NA	NA	NA	NA	NA	NA	NA	YES	gross-total resection	YES	NO	I-HIT-MED Registry	NA	NO	NA
mnp-20-1096	medulloblastoma	Medulloblastoma, WNT	WHO tumor type	Grade 4	NA	3	10	NO	non-classifiable tumor	Non-classifiable	IlluminaHumanMethylationEPIC	v11b4	Medulloblastoma, Group 3	YES	NO	17	female	cerebellum	NO	unclassifiable tumor	discrepant class; clinically relevant	YES	YES	YES	NO	NO	YES	YES	YES	YES	YES	YES	YES	NO	NA	NA	NA	NA	discrepancy irresolvable	non-classifiable	non-classifiable	YES	gross-total resection	YES	YES	I-HIT-MED Registry	NA	NO	NA
mnp-20-1097	low-grade glioma/glioneuronal tumor	Pleomorphic xanthoastrocytoma (PXA)	WHO tumor type	Grade 2	NA	3	10	NO	high-grade glioma	Pleomorphic xanthoastrocytoma (PXA)	IlluminaHumanMethylationEPIC	v11b4	Pleomorphic xanthoastrocytoma (PXA)	YES	NO	15	female	temporal lobe	NO	concordance	concordance	NA	NA	NA	NA	NA	NA	NA	NA	NA	NA	NA	NA	NA	NA	NA	NA	NA	NA	intermediate	intermediate	YES (n=1)	gross-total resection	NO	NO	SIOP LGG	wait and see	NO	NA
mnp-20-1101	high-grade glioma	Anaplastic astrocytoma	WHO tumor type	Grade 3	NA	3	10	NO	non-classifiable tumor	Non-classifiable	IlluminaHumanMethylationEPIC	v11b4	High-grade glioma, pediatric RTK	YES	NO	14	male	occipital lobe, parietal lobe, frontal lobe, temporal lobe	NO	unclassifiable tumor	concordance; refining class	NA	NA	NA	NA	NA	NA	NA	NA	NA	NA	NA	NA	NA	NA	NA	NA	NA	NA	non-classifiable	high	YES	biopsy	YES	YES	HIT-HGG 2013	chloroquin arm	YES	progression
mnp-20-1102	low-grade glioma/glioneuronal tumor	Pilocytic Astrocytoma	WHO tumor type	Grade 1	NA	0	0	YES	low-grade glioma	Pilocytic Astrocytoma (PA), posterior fossa	IlluminaHumanMethylation450k	v9.0	Pilocytic Astrocytoma (PA), posterior fossa	NO	NO	10	female	cerebellum	NO	concordance; refining class	concordance; refining class	NA	NA	NA	NA	NA	NA	NA	NA	NA	NA	NA	NA	NA	NA	NA	NA	NA	NA	low	low	YES (n=1)	gross-total resection	NO	NO	SIOP LGG	wait and see	NO	NA
mnp-20-1103	low-grade glioma/glioneuronal tumor	Diffuse astrocytoma	WHO tumor type	Grade 2	NA	NA	NA	NA	NA	insufficient tissue	NA	NA	NA	NO	NO	NA	NA	brain stem	NO	NA	NA	NA	NA	NA	NA	NA	NA	NA	NA	NA	NA	NA	NA	NA	NA	NA	NA	NA	NA	NA	NA	YES (n=1)	sub-total resection	NO	NO	SIOP LGG	wait and see	NO	NA
mnp-20-1104	medulloblastoma	Medulloblastoma, non-WNT/SHH	WHO tumor type	Grade 4	NA	3	10	NO	medulloblastoma	Medulloblastoma, Group 4	IlluminaHumanMethylationEPIC	v11b2	Medulloblastoma, Group 4	YES	NO	3	male	cerebellum, fourth ventricle	NO	concordance; refining class	concordance; refining class	NA	NA	NA	NA	NA	NA	NA	NA	NA	NA	NA	NA	NA	NA	NA	NA	NA	NA	NA	NA	YES	gross-total resection	YES	YES	I-HIT-MED Registry	NA	YES	metastasis/dissemination
mnp-20-1106	no category applicable	Descriptive diagnosis	descriptive diagnosis	NA	tumor with active proliferation and coexpression of glial, neuronal, and mesenchymal markers	3	10	NO	non-classifiable tumor	Non-classifiable	IlluminaHumanMethylationEPIC	v11b4	Infantile hemispheric glioma	YES	YES	0	female	occipital lobe, parietal lobe, frontal lobe, temporal lobe	unknown	unclassifiable tumor	discrepant category; clinically relevant	NA	NA	NA	NA	NA	NA	NA	NA	NA	NA	NA	NA	NA	NA	NA	NA	NA	NA	intermediate	intermediate	YES	NA	NA	NA	NA	NA	NA	NA
mnp-20-1107	low-grade glioma/glioneuronal tumor	Low-grade astrocytoma, NOS	descriptive diagnosis	NA	low-grade astroglial tumor	3	10	NO	NA	insufficient quality	NA	v11b4	NA	YES	NO	9	male	fourth ventricle	NO	NA	NA	NA	NA	NA	NA	NA	NA	NA	NA	NA	NA	NA	NA	NA	NA	NA	NA	NA	NA	NA	NA	YES (n=1)	sub-total resection	NO	NO	SIOP LGG	wait and see	NO	NA
mnp-20-1108	low-grade glioma/glioneuronal tumor	Pilocytic Astrocytoma	WHO tumor type	Grade 1	NA	3	10	NO	low-grade glioma	Pilocytic Astrocytoma (PA), posterior fossa	IlluminaHumanMethylationEPIC	v11b4	Pilocytic Astrocytoma (PA), posterior fossa	YES	NO	4	female	cerebellum	NO	concordance; refining class	concordance; refining class	NA	NA	NA	NA	NA	NA	NA	NA	NA	NA	NA	NA	NA	NA	NA	NA	NA	NA	low	low	YES (n=1)	gross-total resection	NO	NO	SIOP LGG	wait and see	NO	NA
mnp-20-1109	low-grade glioma/glioneuronal tumor	Pilocytic Astrocytoma	WHO tumor type	Grade 1	NA	3	10	NO	low-grade glioma	Pilocytic Astrocytoma (PA), posterior fossa	IlluminaHumanMethylation450k	v11.0	Pilocytic Astrocytoma (PA), posterior fossa	YES	NO	11	male	cerebellum	NO	concordance; refining class	concordance; refining class	NA	NA	NA	NA	NA	NA	NA	NA	NA	NA	NA	NA	NA	NA	NA	NA	NA	NA	low	low	YES (n=1)	sub-total resection	NO	NO	SIOP LGG	wait and see	YES	progression
mnp-20-1110	low-grade glioma/glioneuronal tumor	Pilocytic Astrocytoma	WHO tumor type	Grade 1	NA	3	10	NO	low-grade glioma	Pilocytic Astrocytoma (PA), posterior fossa	IlluminaHumanMethylationEPIC	v11b2	Pilocytic Astrocytoma (PA), posterior fossa	YES	NO	2	male	medulla oblongata	NO	concordance; refining class	concordance; refining class	NA	NA	NA	NA	NA	NA	NA	NA	NA	NA	NA	NA	NA	NA	NA	NA	NA	NA	low	low	YES (n=1)	sub-total resection	NO	NO	SIOP LGG	wait and see	NO	NA
mnp-20-1111	non-neoplastic tissue	Non-neoplastic tissue	NA	NA	NA	3	10	NO	low-grade glioma	Ganglioglioma	IlluminaHumanMethylationEPIC	v11b4	Ganglioglioma	YES	NO	2	female	temporal lobe	NO	discrepant category; clinically relevant	discrepant category; clinically relevant	YES	YES	YES	NO	NO	NO	YES	NA	YES	YES	NA	YES	YES	IHC	NA	NA	NA	Integrated diagnosis based on molecular diagnosis	low	low	YES (n=1)	gross-total resection	NO	NO	SIOP LGG	wait and see	NO	NA
mnp-20-1112	medulloblastoma	Medulloblastoma, SHH	WHO tumor type	Grade 4	NA	3	10	NO	medulloblastoma	Medulloblastoma, SHH; adult	IlluminaHumanMethylationEPIC	v11b4	Medulloblastoma, SHH; adult	YES	NO	10	male	cerebellum, fourth ventricle, pons	CMMRD	concordance; refining class	concordance; refining class	NA	NA	NA	NA	NA	NA	NA	NA	NA	NA	NA	NA	NA	NA	NA	NA	NA	NA	NA	NA	YES	sub-total resection	YES	YES	SJMB12	N2	YES	relapse
mnp-20-1113	low-grade glioma/glioneuronal tumor	Dysembryoplastic neuroepithelial tumor (DNET)	WHO tumor type	Grade 1	NA	3	10	NO	low-grade glioma	PA/ganglioglioma, hemispheric	IlluminaHumanMethylationEPIC	v11b2	Low-grade glioma/glioneuronal tumor, NOS	YES	NO	2	male	temporal lobe	NO	discrepant class; not clinically relevant	concordance	YES	YES	YES	NO	NO	NO	YES	NO	YES	YES	YES	YES	YES	fusion analysis	BRAF fusion	NA	NA	discrepancy irresolvable	low	low	YES (n=1)	gross-total resection	NO	NO	SIOP LGG	wait and see	NO	NA
mnp-20-1114	other tumor	Odontogenic tumor	suspected WHO tumor type	NA	NA	3	10	NO	non-classifiable tumor	Non-classifiable	IlluminaHumanMethylation450k	v11.0	Adamantinomatous craniopharyngioma	YES	NO	5	male	NA	unknown	unclassifiable tumor	discrepant category; clinically relevant	NA	NA	NA	NA	NA	NA	NA	NA	NA	NA	NA	NA	NA	NA	NA	NA	NA	NA	non-classifiable	non-classifiable	YES	NA	NA	NA	NA	NA	NA	NA
mnp-20-1115	low-grade glioma/glioneuronal tumor	Pilocytic Astrocytoma	WHO tumor type	Grade 1	NA	3	10	NO	low-grade glioma	Pilocytic Astrocytoma (PA), posterior fossa	IlluminaHumanMethylation450k	v11.0	Pilocytic Astrocytoma (PA), posterior fossa	YES	NO	12	female	cerebellum	NO	concordance; refining class	concordance; refining class	NA	NA	NA	NA	NA	NA	NA	NA	NA	NA	NA	NA	NA	NA	NA	NA	NA	NA	low	low	YES (n=1)	gross-total resection	NO	NO	SIOP LGG	wait and see	NO	NA
mnp-20-1116	medulloblastoma	Medulloblastoma, non-WNT/SHH	WHO tumor type	Grade 4	NA	3	10	NO	medulloblastoma	Medulloblastoma, Group 4	IlluminaHumanMethylation450k	v9.0	Medulloblastoma, Group 4	YES	NO	9	male	cerebellum	NO	concordance; refining class	concordance; refining class	NA	NA	NA	NA	NA	NA	NA	NA	NA	NA	NA	NA	NA	NA	NA	NA	NA	NA	NA	NA	YES	gross-total resection	YES	YES	I-HIT-MED Registry	NA	NO	NA
mnp-20-1118	other tumor	Atypical choroid plexus papilloma	WHO tumor type	Grade 2	NA	0	10	NO	other tumor	Choroid plexus tumor, ped. type A	IlluminaHumanMethylationEPIC	v11b2	Choroid plexus tumor, ped. type A	YES	NO	0	female	parietal lobe	unknown	concordance; refining class	concordance; refining class	NA	NA	NA	NA	NA	NA	NA	NA	NA	NA	NA	NA	NA	NA	NA	NA	NA	NA	NA	NA	YES	NA	NA	NA	NA	NA	NA	NA
mnp-20-1119	high-grade glioma	Diffuse midline glioma, H3 K27-mutated	WHO tumor type	Grade 4	NA	3	6	NO	high-grade glioma	Diffuse midline glioma, H3 K27-mutated	IlluminaHumanMethylationEPIC	v11b4	Diffuse midline glioma, H3 K27-mutated	YES	NO	5	male	pons	NO	concordance	concordance	NA	NA	NA	NA	NA	NA	NA	NA	NA	NA	NA	NA	NA	NA	NA	NA	NA	NA	high	high	YES	biopsy	YES	YES	NA	HIT-HGG 2013	YES	progression
mnp-20-1121	no category applicable	Descriptive diagnosis	descriptive diagnosis	NA	astroglial tumor tissue	0	13	NO	NA	insufficient quantity	NA	NA	NA	NO	NO	3	male	supratentorial midline	NO	NA	NA	NA	NA	NA	NA	NA	NA	NA	NA	NA	NA	NA	NA	NA	NA	NA	NA	NA	NA	NA	NA	YES (n=2)	biopsy	NO	YES (n=3)	SIOP LGG	primary chemotherapy	YES	first non-surgical therapy
mnp-20-1122	embryonal/pineal tumor	Atypical teratoid/rhabdoid tumor (AT/RT)	compatible with WHO tumor type	Grade 4	NA	3	10	NO	embryonal/pineal tumor	Atypical teratoid/rhabdoid tumor (AT/RT), TYR	IlluminaHumanMethylation450k	v11.0	Atypical teratoid/rhabdoid tumor (AT/RT), TYR	YES	NO	6	female	parietal lobe	NO	concordance; refining class	concordance; refining class	NA	NA	NA	NA	NA	NA	NA	NA	NA	NA	NA	NA	NA	NA	NA	NA	NA	NA	NA	NA	YES	sub-total resection	YES	YES	EURHAB	NA	NO	NA
mnp-20-1123	medulloblastoma	Medulloblastoma, SHH	WHO tumor type	Grade 4	NA	3	10	NO	medulloblastoma	Medulloblastoma, SHH; infant	IlluminaHumanMethylationEPIC	v11b4	Medulloblastoma, SHH; infant	YES	NO	3	male	cerebellum, fourth ventricle	NO	concordance; refining class	concordance; refining class	NA	NA	NA	NA	NA	NA	NA	NA	NA	NA	NA	NA	NA	NA	NA	NA	NA	NA	NA	NA	YES	gross-total resection	YES	YES	I-HIT-MED Registry	NA	YES	local progression/recurrence
mnp-20-1124	ependymal tumor	Ependymoma, WHO grade III	WHO tumor type	Grade 3	NA	NA	NA	NA	NA	insufficient tissue	NA	NA	NA	NO	NO	NA	NA	NA	NO	NA	NA	NA	NA	NA	NA	NA	NA	NA	NA	NA	NA	NA	NA	NA	NA	NA	NA	NA	NA	NA	NA	YES	sub-total resection	YES	NO	I-HIT-MED Registry	NA	NO	NA
mnp-20-1125	low-grade glioma/glioneuronal tumor	Pilocytic Astrocytoma	WHO tumor type	Grade 1	NA	3	10	NO	NA	insufficient quality	NA	v11b2	NA	YES	NO	5	female	cerebellum, fourth ventricle	NO	NA	NA	NA	NA	NA	NA	NA	NA	NA	NA	NA	NA	NA	NA	NA	NA	NA	NA	NA	NA	NA	NA	YES (n=1)	gross-total resection	NO	NO	SIOP LGG	wait and see	NO	NA
mnp-20-1127	low-grade glioma/glioneuronal tumor	Pilocytic Astrocytoma	WHO tumor type	Grade 1	NA	3	10	NO	low-grade glioma	Pilocytic Astrocytoma (PA), posterior fossa	IlluminaHumanMethylationEPIC	v11b4	Pilocytic Astrocytoma (PA), posterior fossa	YES	NO	3	female	cerebellum	NO	concordance; refining class	concordance; refining class	NA	NA	NA	NA	NA	NA	NA	NA	NA	NA	NA	NA	NA	NA	NA	NA	NA	NA	low	low	YES (n=1)	sub-total resection	NO	NO	SIOP LGG	wait and see	NO	NA
mnp-20-1128	non-neoplastic tissue	Non-neoplastic tissue	NA	NA	NA	3	10	NO	non-classifiable tumor	Non-classifiable	IlluminaHumanMethylationEPIC	v11b2	Teratoma	NO	NO	11	male	hypothalamus	unknown	concordance	indication for new DNA methylation class	NA	NA	NA	NA	NA	NA	NA	NA	NA	NA	NA	NA	NA	NA	NA	NA	NA	NA	non-classifiable	non-classifiable	YES	NA	NA	NA	NA	NA	NA	NA
mnp-20-1129	low-grade glioma/glioneuronal tumor	Pilocytic Astrocytoma	WHO tumor type	Grade 1	NA	3	10	NO	low-grade glioma	Pilocytic Astrocytoma (PA), posterior fossa	IlluminaHumanMethylationEPIC	v11b4	Pilocytic Astrocytoma (PA), posterior fossa	YES	NO	6	female	cerebellum, fourth ventricle	NO	concordance; refining class	concordance; refining class	NA	NA	NA	NA	NA	NA	NA	NA	NA	NA	NA	NA	NA	NA	NA	NA	NA	NA	low	low	YES (n=2)	sub-total resection	NO	NO	SIOP LGG	wait and see	NO	NA
mnp-20-1130	low-grade glioma/glioneuronal tumor	Ganglioglioma	WHO tumor type	Grade 1	NA	3	8	NO	low-grade glioma	PA/ganglioglioma, hemispheric	IlluminaHumanMethylationEPIC	v11b2	Low-grade glioma/glioneuronal tumor, NOS	NO	NO	14	male	temporal lobe	NO	concordance; refining class	concordance	NA	NA	NA	NA	NA	NA	NA	NA	NA	NA	NA	NA	NA	NA	NA	NA	NA	NA	low	low	YES (n=1)	gross-total resection	NO	NO	SIOP LGG	wait and see	NO	NA
mnp-20-1131	high-grade glioma	Diffuse midline glioma, H3 K27-mutated	WHO tumor type	Grade 4	NA	3	8	NO	high-grade glioma	Diffuse midline glioma, H3 K27-mutated	IlluminaHumanMethylationEPIC	v11b2	Diffuse midline glioma, H3 K27-mutated	YES	NO	5	female	spinal cord	NO	concordance	concordance	NA	NA	NA	NA	NA	NA	NA	NA	NA	NA	NA	NA	NA	NA	NA	NA	NA	NA	high	high	YES	biopsy	YES	YES	NA	STUPP	YES	progression
mnp-20-1132	ependymal tumor	Myxopapillary ependymoma (MPE)	WHO tumor type	Grade 1	NA	3	8	NO	ependymal tumor	Myxopapillary ependymoma (MPE)	IlluminaHumanMethylationEPIC	v11b4	Myxopapillary ependymoma (MPE)	YES	NO	12	male	spinal cord	NO	concordance	concordance	NA	NA	NA	NA	NA	NA	NA	NA	NA	NA	NA	NA	NA	NA	NA	NA	NA	NA	NA	NA	YES	gross-total resection	NO	NO	I-HIT-MED Registry	NA	YES	local progression/recurrence
mnp-20-1137	low-grade glioma/glioneuronal tumor	Pilocytic Astrocytoma	WHO tumor type	Grade 1	NA	0	13	NO	low-grade glioma	PA, midline	IlluminaHumanMethylationEPIC	v11b2	PA, midline	YES	NO	3	female	hypothalamus	NO	concordance; refining class	concordance; refining class	NA	NA	NA	NA	NA	NA	NA	NA	NA	NA	NA	NA	NA	NA	NA	NA	NA	NA	low	low	YES (n=3)	biopsy	NO	YES (n=2)	SIOP LGG	primary chemotherapy	YES	progression
mnp-20-1138	ependymal tumor	Ependymoma, WHO grade III	WHO tumor type	Grade 3	NA	3	10	NO	non-classifiable tumor	Non-classifiable	IlluminaHumanMethylationEPIC	v11b2	Neuroepithelial tumour, PLAGL1-fused	YES	YES	1	female	parietal lobe	unknown	unclassifiable tumor	indication for new DNA methylation class	NA	NA	NA	NA	NA	NA	NA	NA	NA	NA	NA	NA	NA	NA	NA	NA	NA	NA	non-classifiable	non-classifiable	YES	NA	YES	NA	I-HIT-MED Registry	NA	YES	death
mnp-20-1139	low-grade glioma/glioneuronal tumor	Ganglioglioma	WHO tumor type	Grade 1	NA	3	10	NO	low-grade glioma	Ganglioglioma	IlluminaHumanMethylationEPIC	v11b4	Ganglioglioma	YES	NO	5	male	orbital frontal cortex	NO	concordance	concordance	NA	NA	NA	NA	NA	NA	NA	NA	NA	NA	NA	NA	NA	NA	NA	NA	NA	NA	low	low	YES (n=1)	gross-total resection	NO	NO	SIOP LGG	wait and see	NO	NA
mnp-20-1140	high-grade glioma	Glioblastoma (GBM)	compatible with WHO tumor type	Grade 4	NA	3	10	NO	non-classifiable tumor	Non-classifiable	IlluminaHumanMethylationEPIC	v11b4	Neuroepithelial tumor with PATZ1 fusion	YES	YES	6	female	temporal lobe, occipital lobe	NO	unclassifiable tumor	indication for new DNA methylation class	NA	NA	NA	NA	NA	NA	NA	NA	NA	NA	NA	NA	NA	NA	NA	NA	NA	NA	non-classifiable	other/unknown	YES	NA	YES	YES	NA	NA	NA	NA
mnp-20-1141	medulloblastoma	Medulloblastoma, non-WNT/SHH	WHO tumor type	Grade 4	NA	3	10	NO	medulloblastoma	Medulloblastoma, Group 3	IlluminaHumanMethylationEPIC	v11b2	Medulloblastoma, Group 3	YES	NO	4	male	fourth ventricle	NO	concordance; refining class	concordance; refining class	NA	NA	NA	NA	NA	NA	NA	NA	NA	NA	NA	NA	NA	NA	NA	NA	NA	NA	NA	NA	YES	gross-total resection	YES	YES	I-HIT-MED Registry	NA	NO	NA
mnp-20-1142	low-grade glioma/glioneuronal tumor	Pilocytic Astrocytoma	WHO tumor type	Grade 1	NA	3	10	NO	low-grade glioma	Pilocytic Astrocytoma (PA), posterior fossa	IlluminaHumanMethylationEPIC	v11b4	Pilocytic Astrocytoma (PA), posterior fossa	YES	NO	1	male	cerebellum, fourth ventricle, pons	NO	concordance; refining class	concordance; refining class	NA	NA	NA	NA	NA	NA	NA	NA	NA	NA	NA	NA	NA	NA	NA	NA	NA	NA	low	low	YES	gross-total resection	NO	NO	NA	NA	YES	progression
mnp-20-1143	low-grade glioma/glioneuronal tumor	Pilocytic Astrocytoma	WHO tumor type	Grade 1	NA	3	10	NO	low-grade glioma	PA, midline	IlluminaHumanMethylationEPIC	v11b4	Low-grade glioma/glioneuronal tumor, NOS	YES	NO	6	female	orbital frontal cortex	unknown	concordance; refining class	concordance	NA	NA	NA	NA	NA	NA	NA	NA	NA	NA	NA	NA	NA	NA	NA	NA	NA	NA	low	low	YES	NA	NA	NA	NA	NA	NA	NA
mnp-20-1145	ependymal tumor	Ependymoma, WHO grade III	WHO tumor type	Grade 3	NA	3	10	NO	ependymal tumor	Ependymoma, posterior fossa B	IlluminaHumanMethylationEPIC	v11b4	Ependymoma, posterior fossa B	YES	NO	NA	male	cerebellum, fourth ventricle	NO	concordance; refining class	concordance; refining class	NA	NA	NA	NA	NA	NA	NA	NA	NA	NA	NA	NA	NA	NA	NA	NA	NA	NA	NA	NA	YES	gross-total resection	YES	NO	I-HIT-MED Registry	NA	NO	NA
mnp-20-1146	low-grade glioma/glioneuronal tumor	Pilocytic Astrocytoma	WHO tumor type	Grade 1	NA	3	10	NO	low-grade glioma	Pilocytic Astrocytoma (PA), posterior fossa	IlluminaHumanMethylationEPIC	v11b4	Pilocytic Astrocytoma (PA), posterior fossa	YES	NO	3	female	cerebellum	NO	concordance; refining class	concordance; refining class	NA	NA	NA	NA	NA	NA	NA	NA	NA	NA	NA	NA	NA	NA	NA	NA	NA	NA	low	low	YES (n=1)	sub-total resection	NO	NO	SIOP LGG	wait and see	NO	NA
mnp-20-1147	other tumor	Schwannoma	WHO tumor type	Grade 1	NA	3	10	NO	other tumor	Schwannoma	IlluminaHumanMethylationEPIC	v11b4	Schwannoma	YES	NO	13	female	parietal lobe	NO	concordance	concordance	NA	NA	NA	NA	NA	NA	NA	NA	NA	NA	NA	NA	NA	NA	NA	NA	NA	NA	NA	NA	YES (n=1)	gross-total resection	NO	NO	SIOP LGG	wait and see	NO	NA
mnp-20-1148	low-grade glioma/glioneuronal tumor	Ganglioglioma	WHO tumor type	Grade 1	NA	0	13	NO	high-grade glioma	Pleomorphic xanthoastrocytoma (PXA)	IlluminaHumanMethylationEPIC	v11b4	Pleomorphic xanthoastrocytoma (PXA)	YES	NO	8	female	inferior temporal cortex	NO	discrepant class; clinically relevant	discrepant class; clinically relevant	YES	YES	YES	NO	NO	NO	YES	YES	YES	YES	YES	YES	NO	NA	NA	NA	NA	discrepancy irresolvable	intermediate	intermediate	YES (n=1)	sub-total resection	NO	NO	SIOP LGG	wait and see	NO	NA
mnp-20-1149	high-grade glioma	Glioblastoma (GBM)	suspected WHO tumor type	Grade 4	NA	3	10	NO	NA	insufficient quantity	NA	NA	NA	NO	NO	12	female	brain stem	Neurofibromatosis type 1	NA	NA	NA	NA	NA	NA	NA	NA	NA	NA	NA	NA	NA	NA	NA	NA	NA	NA	NA	NA	NA	NA	YES	NA	YES	YES	HIT-HGG 2007	NA	NA	NA
mnp-20-1151	medulloblastoma	Medulloblastoma, SHH	WHO tumor type	Grade 4	NA	0	0	YES	medulloblastoma	Medulloblastoma, SHH; infant	IlluminaHumanMethylationEPIC	v11b2	Medulloblastoma, SHH; infant	YES	NO	1	female	cerebellum, fourth ventricle	NO	concordance; refining class	concordance; refining class	NA	NA	NA	NA	NA	NA	NA	NA	NA	NA	NA	NA	NA	NA	NA	NA	NA	NA	NA	NA	YES	gross-total resection	NO	YES	I-HIT-MED Registry	NA	NO	NA
mnp-20-1152	other tumor	Germinoma	WHO tumor type	NA	NA	NA	NA	NA	NA	insufficient tissue	NA	NA	NA	NO	NO	NA	NA	NA	unknown	NA	NA	NA	NA	NA	NA	NA	NA	NA	NA	NA	NA	NA	NA	NA	NA	NA	NA	NA	NA	NA	NA	YES	NA	NA	NA	NA	NA	NA	NA
mnp-20-1154	other tumor	Adamantinomatous craniopharyngioma	WHO tumor type	Grade 1	NA	3	10	NO	other tumor	Adamantinomatous craniopharyngioma	IlluminaHumanMethylationEPIC	v11b4	Adamantinomatous craniopharyngioma	YES	NO	4	male	hypothalamus	unknown	concordance	concordance	NA	NA	NA	NA	NA	NA	NA	NA	NA	NA	NA	NA	NA	NA	NA	NA	NA	NA	NA	NA	YES	sub-total resection	NO	NA	KRANIOPHARYNGEOM 2007	NA	NO	NA
mnp-20-1155	ependymal tumor	Ependymoma, WHO grade III	WHO tumor type	Grade 3	NA	3	10	NO	ependymal tumor	Ependymoma, posterior fossa A	IlluminaHumanMethylationEPIC	v11b4	Ependymoma, posterior fossa A	YES	NO	0	male	cerebellum, fourth ventricle, medulla oblongata	unknown	concordance; refining class	concordance; refining class	NA	NA	NA	NA	NA	NA	NA	NA	NA	NA	NA	NA	NA	NA	NA	NA	NA	NA	NA	NA	YES	NA	NA	NA	NA	NA	NA	NA
mnp-20-1156	high-grade glioma	Anaplastic astrocytoma	WHO tumor type	Grade 3	NA	3	10	NO	non-classifiable tumor	Non-classifiable	IlluminaHumanMethylationEPIC	v11b4	Low-grade glioma, MYB/MYBL1-altered	YES	NO	3	female	temporal lobe	NO	unclassifiable tumor	discrepant category; clinically relevant	NA	NA	NA	NA	NA	NA	NA	NA	NA	NA	NA	NA	NA	NA	NA	NA	NA	NA	non-classifiable	low	YES	gross-total resection	NA	YES	NA	NA	NA	NA
mnp-20-1157	low-grade glioma/glioneuronal tumor	Ganglioglioma	WHO tumor type	Grade 1	NA	3	10	NO	low-grade glioma	Pilocytic Astrocytoma (PA), posterior fossa	IlluminaHumanMethylationEPIC	v11b4	Pilocytic Astrocytoma (PA), posterior fossa	YES	NO	0	male	cerebellum, fourth ventricle	unknown	discrepant class; not clinically relevant	discrepant class; not clinically relevant	NA	NA	NA	NA	NA	NA	NA	NA	NA	NA	NA	NA	NA	NA	NA	NA	NA	NA	low	low	YES	NA	NA	NA	NA	NA	NA	NA
mnp-20-1158	ependymal tumor	Ependymoma, WHO grade II	suspected WHO tumor type	Grade 2	NA	3	10	NO	low-grade glioma	Low-grade glioma, MYB/MYBL1-altered	IlluminaHumanMethylation450k	v9.0	Low-grade glioma, MYB/MYBL1-altered	YES	NO	7	female	third ventricle	unknown	discrepant category; clinically relevant	discrepant category; clinically relevant	YES	YES	NO	NO	NO	NO	YES	NA	NA	NO	NA	NA	NO	NA	NA	NA	NA	molecular diagnosis within differential WHO-based diagnosis	low	low	YES	NA	NA	NA	NA	NA	NA	NA
mnp-20-1159	medulloblastoma	Medulloblastoma, SHH	WHO tumor type	Grade 4	NA	3	10	NO	medulloblastoma	Medulloblastoma, SHH; adult	IlluminaHumanMethylationEPIC	v11b4	Medulloblastoma, SHH; adult	YES	NO	17	male	cerebellum	NO	concordance; refining class	concordance; refining class	NA	NA	NA	NA	NA	NA	NA	NA	NA	NA	NA	NA	NA	NA	NA	NA	NA	NA	intermediate	intermediate	YES	sub-total resection	YES	YES	I-HIT-MED Registry	NA	NO	NA
mnp-20-1161	high-grade glioma	Glioblastoma (GBM)	WHO tumor type	Grade 4	NA	3	10	NO	non-classifiable tumor	Non-classifiable	IlluminaHumanMethylationEPIC	v11b2	High-grade glioma, midline	YES	NO	17	male	temporal lobe, occipital lobe, parietal lobe	unknown	unclassifiable tumor	concordance; refining class	NA	NA	NA	NA	NA	NA	NA	NA	NA	NA	NA	NA	NA	NA	NA	NA	NA	NA	non-classifiable	high	YES	sub-total resection	YES	YES	HIT-HGG 2007	NA	YES	metastasis
mnp-20-1162	high-grade glioma	Glioblastoma (GBM)	compatible with WHO tumor type	Grade 4	NA	3	4	NO	high-grade glioma	High-grade glioma, MYCN	IlluminaHumanMethylationEPIC	v11b2	High-grade glioma, MYCN	NO	NO	10	male	pons	unknown	concordance; refining class	concordance; refining class	NA	NA	NA	NA	NA	NA	NA	NA	NA	NA	NA	NA	NA	NA	NA	NA	NA	NA	high	high	YES	sub-total resection	YES	YES	HIT-HGG 2007	NA	YES	metastasis
mnp-20-1163	other tumor	Atypical meningioma, WHO grade II	WHO tumor type	Grade 2	NA	0	0	YES	other tumor	Meningioma	IlluminaHumanMethylationEPIC	v11b4	Meningioma	YES	NO	16	female	spinal cord	unknown	concordance	concordance	NA	NA	NA	NA	NA	NA	NA	NA	NA	NA	NA	NA	NA	NA	NA	NA	NA	NA	NA	NA	YES	NA	NA	NA	KRANIOPHARYNGEOM 2007	NA	NO	NA
mnp-20-1164	medulloblastoma	Medulloblastoma, NOS	WHO tumor type	Grade 4	NA	3	10	NO	medulloblastoma	Medulloblastoma, Group 3	IlluminaHumanMethylationEPIC	v11b4	Medulloblastoma, Group 3	YES	NO	3	male	fourth ventricle	NO	concordance; refining class	concordance; refining class	NA	NA	NA	NA	NA	NA	NA	NA	NA	NA	NA	NA	NA	NA	NA	NA	NA	NA	NA	NA	YES	gross-total resection	YES	YES	I-HIT-MED Registry	NA	YES	metastasis/dissemination
mnp-20-1165	medulloblastoma	Medulloblastoma, non-WNT/SHH	WHO tumor type	Grade 4	NA	3	10	NO	medulloblastoma	Medulloblastoma, Group 4	IlluminaHumanMethylationEPIC	v11b4	Medulloblastoma, Group 4	YES	NO	19	male	fourth ventricle	NO	concordance; refining class	concordance; refining class	NA	NA	NA	NA	NA	NA	NA	NA	NA	NA	NA	NA	NA	NA	NA	NA	NA	NA	NA	NA	YES	sub-total resection	YES	YES	I-HIT-MED Registry	NA	YES	metastasis/dissemination
mnp-20-1166	non-neoplastic tissue	Non-neoplastic tissue	NA	NA	NA	NA	NA	NA	NA	insufficient tissue	NA	NA	NA	NO	NO	NA	NA	NA	unknown	NA	NA	NA	NA	NA	NA	NA	NA	NA	NA	NA	NA	NA	NA	NA	NA	NA	NA	NA	NA	NA	NA	YES	NA	NA	NA	NA	NA	NA	NA
mnp-20-1167	embryonal/pineal tumor	Embryonal tumor with multilayered rosettes (ETMR)	WHO tumor type	Grade 4	NA	0	0	YES	embryonal/pineal tumor	Embryonal tumor with multilayered rosettes (ETMR)	IlluminaHumanMethylationEPIC	v11b4	Embryonal tumor with multilayered rosettes (ETMR)	YES	NO	1	male	cerebellum, fourth ventricle	NO	concordance	concordance	NA	NA	NA	NA	NA	NA	NA	NA	NA	NA	NA	NA	NA	NA	NA	NA	NA	NA	NA	NA	YES	sub-total resection	NA	NA	I-HIT-MED Registry	NA	YES	death
mnp-20-1168	low-grade glioma/glioneuronal tumor	Pilocytic Astrocytoma	WHO tumor type	Grade 1	NA	3	10	NO	low-grade glioma	Pilocytic Astrocytoma (PA), posterior fossa	IlluminaHumanMethylationEPIC	v11b4	Pilocytic Astrocytoma (PA), posterior fossa	YES	NO	14	male	fourth ventricle	NO	concordance; refining class	concordance; refining class	NA	NA	NA	NA	NA	NA	NA	NA	NA	NA	NA	NA	NA	NA	NA	NA	NA	NA	low	low	YES (n=1)	sub-total resection	NO	NO	SIOP LGG	wait and see	YES	progression
mnp-20-1171	other tumor	Schwannoma	WHO tumor type	Grade 1	NA	NA	NA	NA	other tumor	Schwannoma	IlluminaHumanMethylationEPIC	v11b4	Schwannoma	YES	NO	14	female	NA	unknown	concordance	concordance	NA	NA	NA	NA	NA	NA	NA	NA	NA	NA	NA	NA	NA	NA	NA	NA	NA	NA	NA	NA	YES	NA	NA	NA	NA	NA	NA	NA
mnp-20-1172	medulloblastoma	Medulloblastoma, non-WNT/SHH	WHO tumor type	Grade 4	NA	3	10	NO	medulloblastoma	Medulloblastoma, Group 3	IlluminaHumanMethylationEPIC	v11b4	Medulloblastoma, Group 3	YES	NO	2	female	cerebellum, fourth ventricle, pons	NO	concordance; refining class	concordance; refining class	NA	NA	NA	NA	NA	NA	NA	NA	NA	NA	NA	NA	NA	NA	NA	NA	NA	NA	NA	NA	YES	gross-total resection	YES	YES	I-HIT-MED Registry	NA	YES	metastasis/dissemination
mnp-20-1173	high-grade glioma	Glioblastoma (GBM)	WHO tumor type	Grade 4	NA	3	10	NO	non-classifiable tumor	Non-classifiable	IlluminaHumanMethylationEPIC	v11b4	High-grade glioma, midline	YES	NO	9	female	frontal lobe	CMMRD	unclassifiable tumor	concordance; refining class	NA	NA	NA	NA	NA	NA	NA	NA	NA	NA	NA	NA	NA	NA	NA	NA	NA	NA	non-classifiable	high	YES	sub-total resection	YES	YES	NA	HIT-HGG 2007	YES	recurrence
mnp-20-1174	low-grade glioma/glioneuronal tumor	Pilocytic Astrocytoma	WHO tumor type	Grade 1	NA	3	10	NO	low-grade glioma	PA, midline	IlluminaHumanMethylationEPIC	v11b4	Pilocytic Astrocytoma (PA), posterior fossa	YES	NO	6	female	hypothalamus	NO	concordance; refining class	concordance; refining class	NA	NA	NA	NA	NA	NA	NA	NA	NA	NA	NA	NA	NA	NA	NA	NA	NA	NA	low	low	YES (n=1)	sub-total resection	NO	YES (n=1)	SIOP LGG	primary chemotherapy	YES	progression
mnp-20-1175	ependymal tumor	Ependymoma, ZFTA fusion-positive	WHO tumor type	NA	NA	3	10	NO	ependymal tumor	Ependymoma, ZFTA fusion-positive	IlluminaHumanMethylationEPIC	v11b4	Ependymoma, ZFTA fusion-positive	YES	NO	6	male	parietal lobe	NO	concordance	concordance	NA	NA	NA	NA	NA	NA	NA	NA	NA	NA	NA	NA	NA	NA	NA	NA	NA	NA	NA	NA	YES	gross-total resection	YES	NO	I-HIT-MED Registry	NA	NO	NA
mnp-20-1178	high-grade glioma	Diffuse midline glioma, H3 K27-mutated	WHO tumor type	Grade 4	NA	0	11	NO	high-grade glioma	Diffuse midline glioma, H3 K27-mutated	IlluminaHumanMethylationEPIC	v11b2	Diffuse midline glioma, H3 K27-mutated	NO	NO	7	male	thalamus	NO	concordance	concordance	NA	NA	NA	NA	NA	NA	NA	NA	NA	NA	NA	NA	NA	NA	NA	NA	NA	NA	high	high	YES	biopsy	YES	YES	NA	NA	YES	progression
mnp-20-1181	low-grade glioma/glioneuronal tumor	Pilocytic Astrocytoma	WHO tumor type	Grade 1	NA	3	10	NO	low-grade glioma	PA/ganglioglioma, hemispheric	IlluminaHumanMethylationEPIC	v11b4	PA/ganglioglioma, hemispheric	YES	NO	12	male	frontal lobe	unknown	concordance; refining class	concordance; refining class	NA	NA	NA	NA	NA	NA	NA	NA	NA	NA	NA	NA	NA	NA	NA	NA	NA	NA	low	low	YES	NA	NA	NA	SIOP LGG	NA	NA	NA
mnp-20-1182	other tumor	CNS sarcoma	WHO tumor type	NA	NA	3	10	NO	non-classifiable tumor	Non-classifiable	IlluminaHumanMethylationEPIC	v11b4	Infantile hemispheric glioma	YES	YES	2	male	primary somatosensory cortex, primary motor cortex, inferior parietal cortex, primary auditory cortex, posterior (caudal) superior temporal cortex	NO	unclassifiable tumor	discrepant category; clinically relevant	NA	NA	NA	NA	NA	NA	NA	NA	NA	NA	NA	NA	NA	NA	NA	NA	NA	NA	intermediate	intermediate	YES	gross-total resection	NO	YES	I-HIT-MED Registry	NA	NO	NA
mnp-20-1183	low-grade glioma/glioneuronal tumor	Ganglioglioma	WHO tumor type	Grade 1	NA	3	10	NO	low-grade glioma	PA/ganglioglioma, hemispheric	IlluminaHumanMethylationEPIC	v11b2	PA/ganglioglioma, hemispheric	YES	NO	12	male	temporal lobe	unknown	concordance; refining class	concordance; refining class	NA	NA	NA	NA	NA	NA	NA	NA	NA	NA	NA	NA	NA	NA	NA	NA	NA	NA	low	low	YES	NA	NA	NA	SIOP LGG	NA	NA	NA
mnp-20-1184	ependymal tumor	Ependymoma, WHO grade III	WHO tumor type	Grade 3	NA	3	10	NO	ependymal tumor	Ependymoma, posterior fossa A	IlluminaHumanMethylationEPIC	v11b2	Ependymoma, posterior fossa A	YES	NO	2	female	cerebellum, fourth ventricle	NO	concordance; refining class	concordance; refining class	NA	NA	NA	NA	NA	NA	NA	NA	NA	NA	NA	NA	NA	NA	NA	NA	NA	NA	NA	NA	YES	sub-total resection	YES	NO	I-HIT-MED Registry	NA	NO	NA
mnp-20-1185	medulloblastoma	Medulloblastoma, NOS	WHO tumor type	Grade 4	NA	NA	NA	NA	NA	insufficient tissue	NA	NA	NA	NO	NO	NA	NA	cerebellum, fourth ventricle, pons	YES	NA	NA	NA	NA	NA	NA	NA	NA	NA	NA	NA	NA	NA	NA	NA	NA	NA	NA	NA	NA	NA	NA	YES	gross-total resection	NO	YES	I-HIT-MED Registry	NA	NO	NA
mnp-20-1187	medulloblastoma	Medulloblastoma, SHH	WHO tumor type	Grade 4	NA	0	13	NO	medulloblastoma	Medulloblastoma, SHH; infant	IlluminaHumanMethylationEPIC	v11b4	Medulloblastoma, SHH; infant	YES	NO	1	male	cerebellum, fourth ventricle, pons	NO	concordance; refining class	concordance; refining class	NA	NA	NA	NA	NA	NA	NA	NA	NA	NA	NA	NA	NA	NA	NA	NA	NA	NA	NA	NA	YES	gross-total resection	NO	YES	ACNS0334	arm B	NO	NA
mnp-20-1189	other tumor	Germinoma	WHO tumor type	NA	NA	3	10	NO	other tumor	Germinoma	IlluminaHumanMethylation450k	v9.0	Germinoma, KIT-related	YES	NO	15	female	hypothalamus	unknown	concordance	indication for new DNA methylation class	NA	NA	NA	NA	NA	NA	NA	NA	NA	NA	NA	NA	NA	NA	NA	NA	NA	NA	NA	NA	YES	NA	NA	NA	NA	NA	NA	NA
mnp-20-1190	high-grade glioma	Anaplastic oligoastrocytoma, IDH-mutated	WHO tumor type	Grade 3	NA	3	10	NO	low-grade glioma	Astrocytoma, IDH-mutated	IlluminaHumanMethylationEPIC	v11b2	Astrocytoma, IDH-mutated	YES	NO	17	male	frontal lobe	unknown	discrepant class; not clinically relevant	discrepant class; not clinically relevant	YES	YES	YES	NO	NO	YES	YES	YES	YES	YES	YES	NA	NO	NA	NA	NA	NA	WHO-based diagnosis within spectrum of molecular diagnosis	intermediate	intermediate	YES	sub-total resection	YES	YES	HIT-HGG 2007	NA	NO	NA
mnp-20-1192	low-grade glioma/glioneuronal tumor	Pilocytic Astrocytoma	WHO tumor type	Grade 1	NA	0	5	NO	low-grade glioma	Pilocytic Astrocytoma (PA), posterior fossa	IlluminaHumanMethylation450k	v9.0	Pilocytic Astrocytoma (PA), posterior fossa	YES	NO	7	male	spinal cord	NO	concordance; refining class	concordance; refining class	NA	NA	NA	NA	NA	NA	NA	NA	NA	NA	NA	NA	NA	NA	NA	NA	NA	NA	low	low	YES (n=4)	NA	NO	YES (n=5)	SIOP LGG	primary chemotherapy	YES	progression
mnp-20-1193	ependymal tumor	Ependymoma, ZFTA fusion-positive	WHO tumor type	NA	NA	0	5	NO	ependymal tumor	Ependymoma, ZFTA fusion-positive	IlluminaHumanMethylationEPIC	v11b4	Ependymoma, ZFTA fusion-positive	YES	NO	9	female	NA	NO	concordance	concordance	NA	NA	NA	NA	NA	NA	NA	NA	NA	NA	NA	NA	NA	NA	NA	NA	NA	NA	NA	NA	YES	sub-total resection	YES	NO	I-HIT-MED Registry	NA	YES	local progression/recurrence
mnp-20-1194	high-grade glioma	Glioblastoma (GBM)	WHO tumor type	Grade 4	NA	3	5	NO	high-grade glioma	High-grade glioma, midline	IlluminaHumanMethylationEPIC	v11b2	PA, midline	NO	NO	NA	female	NA	unknown	concordance; refining class	discrepant category; clinically relevant	NA	NA	NA	NA	NA	NA	NA	NA	NA	NA	NA	NA	NA	NA	NA	NA	NA	NA	high	high	YES	NA	NA	NA	NA	NA	NA	NA
mnp-20-1195	medulloblastoma	Medulloblastoma, non-WNT/SHH	WHO tumor type	Grade 4	NA	3	10	NO	medulloblastoma	Medulloblastoma, Group 4	IlluminaHumanMethylationEPIC	v11b4	Medulloblastoma, Group 4	YES	NO	5	female	cerebellum, fourth ventricle, pons	NO	concordance; refining class	concordance; refining class	NA	NA	NA	NA	NA	NA	NA	NA	NA	NA	NA	NA	NA	NA	NA	NA	NA	NA	NA	NA	YES	sub-total resection	YES	YES	SJMB12	N3	NO	NA
mnp-20-1196	high-grade glioma	Anaplastic astrocytoma	WHO tumor type	Grade 3	NA	3	10	NO	high-grade glioma	High-grade glioma, midline	IlluminaHumanMethylation450k	v11.0	High-grade glioma, midline	YES	NO	17	male	occipital lobe, parietal lobe, frontal lobe, temporal lobe	unknown	concordance; refining class	concordance; refining class	NA	NA	NA	NA	NA	NA	NA	NA	NA	NA	NA	NA	NA	NA	NA	NA	NA	NA	high	high	YES	biopsy	YES	YES	HIT-HGG 2007	NA	YES	local progression
mnp-20-1197	medulloblastoma	Medulloblastoma, non-WNT/SHH	WHO tumor type	Grade 4	NA	3	10	NO	medulloblastoma	Medulloblastoma, Group 4	IlluminaHumanMethylationEPIC	v11b4	Medulloblastoma, Group 4	YES	NO	6	male	cerebellum, fourth ventricle	NO	concordance; refining class	concordance; refining class	NA	NA	NA	NA	NA	NA	NA	NA	NA	NA	NA	NA	NA	NA	NA	NA	NA	NA	NA	NA	YES	gross-total resection	YES	YES	I-HIT-MED Registry	NA	NO	NA
mnp-20-1198	low-grade glioma/glioneuronal tumor	Ganglioglioma	WHO tumor type	Grade 1	NA	3	10	NO	non-classifiable tumor	Non-classifiable	IlluminaHumanMethylationEPIC	v11b4	Pleomorphic xanthoastrocytoma (PXA)	YES	NO	8	female	occipital lobe, parietal lobe, frontal lobe, temporal lobe	NO	unclassifiable tumor	discrepant class; clinically relevant	NA	NA	NA	NA	NA	NA	NA	NA	NA	NA	NA	NA	NA	NA	NA	NA	NA	NA	intermediate	intermediate	YES (n=1)	gross-total resection	NO	NO	SIOP LGG	wait and see	NO	NA
mnp-20-1199	medulloblastoma	Medulloblastoma, non-WNT/SHH	WHO tumor type	Grade 4	NA	3	10	NO	medulloblastoma	Medulloblastoma, Group 4	IlluminaHumanMethylationEPIC	v11b4	Medulloblastoma, Group 4	YES	NO	7	male	cerebellum	NO	concordance; refining class	concordance; refining class	NA	NA	NA	NA	NA	NA	NA	NA	NA	NA	NA	NA	NA	NA	NA	NA	NA	NA	NA	NA	YES	sub-total resection	YES	YES	I-HIT-MED Registry	NA	NO	NA
mnp-20-1200	low-grade glioma/glioneuronal tumor	Dysembryoplastic neuroepithelial tumor (DNET)	WHO tumor type	Grade 1	NA	0	0	NO	low-grade glioma	Dysembryoplastic neuroepithelial tumor (DNET)	IlluminaHumanMethylation450k	v11b2	Dysembryoplastic neuroepithelial tumor (DNET)	YES	NO	7	female	orbital frontal cortex	NO	concordance	concordance	NA	NA	NA	NA	NA	NA	NA	NA	NA	NA	NA	NA	NA	NA	NA	NA	NA	NA	NA	NA	YES (n=1)	sub-total resection	NO	NO	SIOP LGG	wait and see	NO	NA
mnp-20-1201	low-grade glioma/glioneuronal tumor	Pilocytic Astrocytoma	WHO tumor type	Grade 1	NA	3	10	NO	low-grade glioma	PA, midline	IlluminaHumanMethylation450k	v9.0	Low-grade glioma/glioneuronal tumor, NOS	NO	NO	10	female	orbital frontal cortex	NO	concordance; refining class	concordance	NA	NA	NA	NA	NA	NA	NA	NA	NA	NA	NA	NA	NA	NA	NA	NA	NA	NA	low	low	YES (n=1)	sub-total resection	NO	NO	SIOP LGG	wait and see	NO	NA
mnp-20-1202	low-grade glioma/glioneuronal tumor	Pilocytic Astrocytoma	WHO tumor type	Grade 1	NA	3	10	NO	low-grade glioma	Pilocytic Astrocytoma (PA), posterior fossa	IlluminaHumanMethylationEPIC	v11b4	Pilocytic Astrocytoma (PA), posterior fossa	YES	NO	7	female	cerebellum	unknown	concordance; refining class	concordance; refining class	NA	NA	NA	NA	NA	NA	NA	NA	NA	NA	NA	NA	NA	NA	NA	NA	NA	NA	low	low	YES	NA	NA	NA	NA	NA	NA	NA
mnp-20-1203	embryonal/pineal tumor	Atypical teratoid/rhabdoid tumor (AT/RT)	WHO tumor type	Grade 4	NA	3	10	NO	embryonal/pineal tumor	Atypical teratoid/rhabdoid tumor (AT/RT), TYR	IlluminaHumanMethylation450k	v11.0	Atypical teratoid/rhabdoid tumor (AT/RT), TYR	YES	NO	2	male	fourth ventricle	NO	concordance; refining class	concordance; refining class	NA	NA	NA	NA	NA	NA	NA	NA	NA	NA	NA	NA	NA	NA	NA	NA	NA	NA	NA	NA	YES	sub-total resection	YES	YES	EURHAB	NA	YES	progression
mnp-20-1205	medulloblastoma	Medulloblastoma, non-WNT/SHH	WHO tumor type	Grade 4	NA	3	10	NO	medulloblastoma	Medulloblastoma, Group 3/4	IlluminaHumanMethylationEPIC	v11b4	Medulloblastoma, Group 3	YES	NO	8	female	fourth ventricle	No	concordance	concordance; refining class	NA	NA	NA	NA	NA	NA	NA	NA	NA	NA	NA	NA	NA	NA	NA	NA	NA	NA	NA	NA	YES	gross-total resection	YES	YES	SJMB12	NA	NO	NA
mnp-20-1206	ependymal tumor	Ependymoma, WHO grade II	WHO tumor type	Grade 2	NA	0	10	NO	ependymal tumor	Myxopapillary ependymoma (MPE)	IlluminaHumanMethylation450k	v9.0	Myxopapillary ependymoma (MPE)	NO	NO	10	male	cerebellum	NO	discrepant class; not clinically relevant	discrepant class; not clinically relevant	YES	YES	YES	NO	NO	NO	NO	NA	NA	NO	NA	NA	YES	DNA methylation analysis from additional tumor tissue	confirmation of DNA methylation analysis	NA	NA	discrepancy irresolvable	NA	NA	YES	gross-total resection	YES	NO	I-HIT-MED Registry	NA	NO	NA
mnp-20-1208	low-grade glioma/glioneuronal tumor	Pilocytic Astrocytoma	WHO tumor type	Grade 1	NA	3	10	NO	low-grade glioma	Pilocytic Astrocytoma (PA), posterior fossa	IlluminaHumanMethylationEPIC	v11b4	Pilocytic Astrocytoma (PA), posterior fossa	YES	NO	3	female	cerebellum, fourth ventricle	NO	concordance; refining class	concordance; refining class	NA	NA	NA	NA	NA	NA	NA	NA	NA	NA	NA	NA	NA	NA	NA	NA	NA	NA	low	low	YES (n=1)	sub-total resection	NO	NO	SIOP LGG	wait and see	NO	NA
mnp-20-1209	low-grade glioma/glioneuronal tumor	Ganglioglioma	WHO tumor type	Grade 1	NA	3	10	NO	high-grade glioma	Pleomorphic xanthoastrocytoma (PXA)	IlluminaHumanMethylation450k	v11b2	Pleomorphic xanthoastrocytoma (PXA)	NO	NO	15	male	temporal lobe	unknown	discrepant class; clinically relevant	discrepant class; clinically relevant	YES	YES	YES	NO	NO	YES	NO	NA	NA	YES	YES	YES	YES	mutation analysis	BRAF V600E mutation	NA	NA	discrepancy irresolvable	intermediate	intermediate	YES	NA	NA	NA	NA	NA	NA	NA
mnp-20-1210	low-grade glioma/glioneuronal tumor	Pilocytic Astrocytoma	WHO tumor type	Grade 1	NA	3	6	NO	low-grade glioma	PA, midline	IlluminaHumanMethylation450k	v11.0	Low-grade glioma/glioneuronal tumor, NOS	NO	NO	13	male	hypothalamus	NO	concordance; refining class	concordance	NA	NA	NA	NA	NA	NA	NA	NA	NA	NA	NA	NA	NA	NA	NA	NA	NA	NA	low	low	YES (n=1)	biopsy	NO	YES (n=1)	SIOP LGG	primary chemotherapy	YES	first non-surgical therapy
mnp-20-1212	high-grade glioma	Diffuse midline glioma, H3 K27-mutated	WHO tumor type	Grade 4	NA	3	10	NO	high-grade glioma	Diffuse midline glioma, H3 K27-mutated	IlluminaHumanMethylationEPIC	v11b4	Diffuse midline glioma, H3 K27-mutated	YES	NO	9	male	thalamus	unknown	concordance	concordance	NA	NA	NA	NA	NA	NA	NA	NA	NA	NA	NA	NA	NA	NA	NA	NA	NA	NA	high	high	YES	NA	NA	NA	NA	NA	NA	NA
mnp-20-1213	low-grade glioma/glioneuronal tumor	Ganglioglioma	WHO tumor type	Grade 1	NA	3	10	NO	low tumor tissue	Control, reactive tissue	IlluminaHumanMethylationEPIC	v11b4	PA/ganglioglioma, hemispheric	YES	NO	9	female	temporal lobe	NO	low tumor content	concordance; refining class	NA	NA	NA	NA	NA	NA	NA	NA	NA	NA	NA	NA	NA	NA	NA	NA	NA	NA	low	low	YES (n=1)	gross-total resection	NO	NO	SIOP LGG	wait and see	NO	NA
mnp-20-1215	medulloblastoma	Medulloblastoma, non-WNT/SHH	WHO tumor type	Grade 4	NA	3	10	NO	medulloblastoma	Medulloblastoma, Group 3	IlluminaHumanMethylationEPIC	v11b4	Medulloblastoma, Group 3	YES	NO	1	female	cerebellum	NO	concordance; refining class	concordance; refining class	NA	NA	NA	NA	NA	NA	NA	NA	NA	NA	NA	NA	NA	NA	NA	NA	NA	NA	NA	NA	YES	gross-total resection	NO	YES	I-HIT-MED Registry	NA	YES	NA
mnp-20-1216	medulloblastoma	Medulloblastoma, SHH	WHO tumor type	Grade 4	NA	3	10	NO	medulloblastoma	Medulloblastoma, SHH; infant	IlluminaHumanMethylation450k	v9.0	Medulloblastoma, SHH; infant	YES	NO	2	male	cerebellum	NO	concordance; refining class	concordance; refining class	NA	NA	NA	NA	NA	NA	NA	NA	NA	NA	NA	NA	NA	NA	NA	NA	NA	NA	NA	NA	YES	gross-total resection	NO	YES	I-HIT-MED Registry	NA	NO	NA
mnp-20-1217	low-grade glioma/glioneuronal tumor	Pilocytic Astrocytoma	WHO tumor type	Grade 1	NA	3	10	NO	low-grade glioma	PA, midline	IlluminaHumanMethylationEPIC	v11b2	PA, midline	NO	NO	3	female	orbital frontal cortex	NO	concordance; refining class	concordance; refining class	NA	NA	NA	NA	NA	NA	NA	NA	NA	NA	NA	NA	NA	NA	NA	NA	NA	NA	low	low	YES (n=3)	biopsy	NO	NO	SIOP LGG	wait and see	YES	progression
mnp-20-1218	low-grade glioma/glioneuronal tumor	Dysembryoplastic neuroepithelial tumor (DNET)	compatible with WHO tumor type	Grade 1	NA	3	10	NO	non-classifiable tumor	Non-classifiable	IlluminaHumanMethylationEPIC	v11b4	Ganglioglioma	YES	NO	12	male	parietal lobe, occipital lobe	NO	unclassifiable tumor	discrepant class; not clinically relevant	NA	NA	NA	NA	NA	NA	NA	NA	NA	NA	NA	NA	NA	NA	NA	NA	NA	NA	non-classifiable	non-classifiable	YES (n=1)	sub-total resection	NO	NO	SIOP LGG	wait and see	YES	progression
mnp-20-1219	low-grade glioma/glioneuronal tumor	Ganglioglioma	WHO tumor type	Grade 1	NA	3	10	NO	low tumor tissue	Control, reactive tissue	IlluminaHumanMethylation450k	v11.0	Control, reactive tissue	NO	NO	3	male	brain stem, cerebellum	unknown	low tumor content	low tumor content	NA	NA	NA	NA	NA	NA	NA	NA	NA	NA	NA	NA	NA	NA	NA	NA	NA	NA	non-classifiable	non-classifiable	YES	NA	NA	NA	NA	NA	NA	NA
mnp-20-1220	non-neoplastic tissue	Non-neoplastic tissue	NA	NA	NA	3	10	NO	non-classifiable tumor	Non-classifiable	IlluminaHumanMethylationEPIC	v11b4	Ganglioglioma	YES	NO	14	male	inferior temporal cortex	unknown	concordance	discrepant category; clinically relevant	NA	NA	NA	NA	NA	NA	NA	NA	NA	NA	NA	NA	NA	NA	NA	NA	NA	NA	non-classifiable	non-classifiable	YES	NA	NA	NA	NA	NA	NA	NA
mnp-20-1221	low-grade glioma/glioneuronal tumor	Pilocytic Astrocytoma	WHO tumor type	Grade 1	NA	3	10	NO	low-grade glioma	Pilocytic Astrocytoma (PA), posterior fossa	IlluminaHumanMethylationEPIC	v11b4	Pilocytic Astrocytoma (PA), posterior fossa	YES	NO	10	male	cerebellum	NO	concordance; refining class	concordance; refining class	NA	NA	NA	NA	NA	NA	NA	NA	NA	NA	NA	NA	NA	NA	NA	NA	NA	NA	low	low	YES (n=1)	gross-total resection	NO	NO	SIOP LGG	wait and see	NO	NA
mnp-20-1222	low-grade glioma/glioneuronal tumor	Pilocytic Astrocytoma	WHO tumor type	Grade 1	NA	3	10	NO	low-grade glioma	Pilocytic Astrocytoma (PA), posterior fossa	IlluminaHumanMethylationEPIC	v11b2	Pilocytic Astrocytoma (PA), posterior fossa	YES	NO	7	male	cerebellum, fourth ventricle	NO	concordance; refining class	concordance; refining class	NA	NA	NA	NA	NA	NA	NA	NA	NA	NA	NA	NA	NA	NA	NA	NA	NA	NA	low	low	YES (n=1)	gross-total resection	NO	NO	SIOP LGG	wait and see	NO	NA
mnp-20-1223	low-grade glioma/glioneuronal tumor	Low-grade astrocytoma, NOS	descriptive diagnosis	NA	low-grade neuroepithelial tumor	0	10	NO	non-classifiable tumor	Non-classifiable	IlluminaHumanMethylation450k	v9.0	Low-grade glioma, MYB/MYBL1-altered	YES	NO	4	male	frontal lobe	unknown	unclassifiable tumor	concordance; refining class	YES	YES	YES	NO	NO	NO	NA	NA	NA	NO	NA	NA	NO	NA	NA	NA	NA	tumor unclassifiable; discrepancy irresolvable	non-classifiable	non-classifiable	YES	NA	NA	NA	NA	NA	NA	NA
mnp-20-1224	low-grade glioma/glioneuronal tumor	Pilocytic Astrocytoma	compatible with WHO tumor type	Grade 1	NA	NA	NA	NA	NA	insufficient tissue	NA	NA	NA	NO	NO	NA	NA	supratentorial midline	NO	NA	NA	NA	NA	NA	NA	NA	NA	NA	NA	NA	NA	NA	NA	NA	NA	NA	NA	NA	NA	NA	NA	YES (n=2)	biopsy	NO	YES (n=6)	SIOP LGG	primary chemotherapy	YES	first non-surgical therapy
mnp-20-1225	low-grade glioma/glioneuronal tumor	Ganglioglioma	suspected WHO tumor type	Grade 1	NA	0	13	NO	low tumor tissue	Control, reactive tissue	IlluminaHumanMethylationEPIC	v11b4	PA/ganglioglioma, hemispheric	YES	NO	13	female	temporal lobe	NO	low tumor content	concordance; refining class	NA	NA	NA	NA	NA	NA	NA	NA	NA	NA	NA	NA	NA	NA	NA	NA	NA	NA	non-classifiable	non-classifiable	YES (n=2)	sub-total resection	NO	NO	SIOP LGG	wait and see	YES	progression
mnp-20-1226	low-grade glioma/glioneuronal tumor	Pilocytic Astrocytoma	WHO tumor type	Grade 1	NA	0	10	NO	low-grade glioma	PA, midline	IlluminaHumanMethylation450k	v11b2	PA, midline	YES	NO	0	female	orbital frontal cortex	NO	concordance; refining class	concordance; refining class	NA	NA	NA	NA	NA	NA	NA	NA	NA	NA	NA	NA	NA	NA	NA	NA	NA	NA	low	low	YES (n=1)	sub-total resection	YES	YES (n=3)	SIOP LGG	primary chemotherapy	YES	first non-surgical therapy
mnp-20-1227	high-grade glioma	Glioblastoma (GBM)	WHO tumor type	Grade 4	NA	0	10	NO	high-grade glioma	High-grade glioma, midline	IlluminaHumanMethylationEPIC	v11b4	High-grade glioma, midline	YES	NO	17	female	cerebellum	NO	concordance; refining class	concordance; refining class	NA	NA	NA	NA	NA	NA	NA	NA	NA	NA	NA	NA	NA	NA	NA	NA	NA	NA	high	high	YES	sub-total resection	YES	YES	NA	NA	YES	progression
mnp-20-1228	low-grade glioma/glioneuronal tumor	Pilocytic Astrocytoma	WHO tumor type	Grade 1	NA	3	10	NO	low-grade glioma	PA, midline	IlluminaHumanMethylationEPIC	v11b4	PA, midline	YES	NO	0	male	hypothalamus	NO	concordance; refining class	concordance; refining class	NA	NA	NA	NA	NA	NA	NA	NA	NA	NA	NA	NA	NA	NA	NA	NA	NA	NA	low	low	YES (n=1)	NA	NO	YES (n=1)	SIOP LGG	primary chemotherapy	YES	first non-surgical therapy
mnp-20-1229	embryonal/pineal tumor	Atypical teratoid/rhabdoid tumor (AT/RT)	WHO tumor type	Grade 4	NA	3	10	NO	embryonal/pineal tumor	Atypical teratoid/rhabdoid tumor (AT/RT), SHH	IlluminaHumanMethylationEPIC	v11b4	Atypical teratoid/rhabdoid tumor (AT/RT), SHH	YES	NO	2	male	NA	NO	concordance; refining class	concordance; refining class	NA	NA	NA	NA	NA	NA	NA	NA	NA	NA	NA	NA	NA	NA	NA	NA	NA	NA	NA	NA	YES	sub-total resection	YES	YES	EURHAB	NA	YES	progression/dissemination
mnp-20-1231	other tumor	Germ cell tumor	WHO tumor type	NA	NA	3	10	NO	non-classifiable tumor	Non-classifiable	IlluminaHumanMethylationEPIC	v11b4	Teratoma	YES	NO	13	male	pineal region	unknown	unclassifiable tumor	indication for new DNA methylation class	NA	NA	NA	NA	NA	NA	NA	NA	NA	NA	NA	NA	NA	NA	NA	NA	NA	NA	non-classifiable	non-classifiable	YES	NA	NA	NA	NA	NA	NA	NA
mnp-20-1233	other tumor	Adamantinomatous craniopharyngioma	WHO tumor type	Grade 1	NA	3	10	NO	NA	insufficient quality	NA	NA	NA	NO	NO	15	female	hypothalamus	unknown	NA	NA	NA	NA	NA	NA	NA	NA	NA	NA	NA	NA	NA	NA	NA	NA	NA	NA	NA	NA	NA	NA	YES	sub-total resection	NA	NA	KRANIOPHARYNGEOM 2007	NA	NO	NA
mnp-20-1234	embryonal/pineal tumor	Atypical teratoid/rhabdoid tumor (AT/RT)	WHO tumor type	Grade 4	NA	3	10	NO	embryonal/pineal tumor	Atypical teratoid/rhabdoid tumor (AT/RT), SHH	IlluminaHumanMethylationEPIC	v11b4	Atypical teratoid/rhabdoid tumor (AT/RT), SHH	YES	NO	1	male	cerebellum, fourth ventricle	NO	concordance; refining class	concordance; refining class	NA	NA	NA	NA	NA	NA	NA	NA	NA	NA	NA	NA	NA	NA	NA	NA	NA	NA	NA	NA	YES	sub-total resection	YES	YES	EURHAB	NA	YES	progression
mnp-20-1236	low-grade glioma/glioneuronal tumor	Pilocytic Astrocytoma	WHO tumor type	Grade 1	NA	3	10	NO	low-grade glioma	PA, midline	IlluminaHumanMethylationEPIC	v11b4	Low-grade glioma/glioneuronal tumor, NOS	YES	NO	11	male	hypothalamus	NO	concordance; refining class	concordance	NA	NA	NA	NA	NA	NA	NA	NA	NA	NA	NA	NA	NA	NA	NA	NA	NA	NA	low	low	YES (n=1)	gross-total resection	NO	NO	SIOP LGG	wait and see	NO	NA
mnp-20-1237	ependymal tumor	Ependymoma, ZFTA fusion-positive	WHO tumor type	NA	NA	3	10	NO	ependymal tumor	Ependymoma, ZFTA fusion-positive	IlluminaHumanMethylationEPIC	v11b2	Ependymoma, ZFTA fusion-positive	YES	NO	2	female	NA	NO	concordance	concordance	NA	NA	NA	NA	NA	NA	NA	NA	NA	NA	NA	NA	NA	NA	NA	NA	NA	NA	NA	NA	YES	gross-total resection	YES	NO	I-HIT-MED Registry	NA	YES	metastasis/dissemination
mnp-20-1238	non-neoplastic tissue	Non-neoplastic tissue	NA	NA	NA	3	10	NO	low tumor tissue	Control, hemispheric tissue	IlluminaHumanMethylationEPIC	v11b4	Non-classifiable	YES	YES	3	female	pineal region	unknown	concordance	unclassifiable tumor	NA	NA	NA	NA	NA	NA	NA	NA	NA	NA	NA	NA	NA	NA	NA	NA	NA	NA	non-classifiable	non-classifiable	YES	NA	NA	NA	NA	NA	NA	NA
mnp-20-1239	low-grade glioma/glioneuronal tumor	Pilocytic Astrocytoma	WHO tumor type	Grade 1	NA	3	10	NO	non-classifiable tumor	Non-classifiable	IlluminaHumanMethylationEPIC	v11b2	Pilocytic Astrocytoma (PA), posterior fossa	NO	NO	8	female	cerebellum	NO	unclassifiable tumor	concordance; refining class	NA	NA	NA	NA	NA	NA	NA	NA	NA	NA	NA	NA	NA	NA	NA	NA	NA	NA	non-classifiable	non-classifiable	YES (n=1)	gross-total resection	NO	NO	SIOP LGG	wait and see	NO	NA
[truncated: 276 more rows]
[truncated: 15 more columns]

## Sheet: Supplementary Table 3
	Supplementary Table 3 | Correlation between DNA methylation classes and WHO tumor types
	DNA methylation class	WHO tumor type	Phi correlation coefficient	P-value
[truncated: 5,544 more rows]

## Sheet: Supplementary Table 4
	Supplementary Table 4 | t-distributed stochastic neighbor embedding (t-SNE)
[truncated: 4,002 more rows]

[truncated: 3 more sheets: Supplementary Table 5, Supplementary Table 6, Supplementary Table 7]
