# Supplementary material for: Multiomic neuropathology improves diagnostic accuracy in pediatric neuro-oncology
Source: Nat Med. 2023 Mar 16;29(4):917–26. doi: 10.1038/s41591-023-02255-1 (PMC10115638; doi:10.1038/s41591-023-02255-1)
Supplement: Supplementary file 4 — Supplementary Table 2 [file 41591_2023_2255_MOESM4_ESM.xlsx]

## Sheet: PA, PF; amplifications
	Supplementary Table 2 | Significant regions of DNA copy-number alterations by DNA methylation class
	Pilocytic Astrocytoma (PA), posterior fossa; amplifications
cytoband	7q34	14q11.2	17q21.31	10q11.22	8p23.1	2q37.3	8q24.21	6q27	16p11.2	22q11.23	1q21.2
q-value	2.9426e-301	1.4677e-55	4.3336e-09	6.0956e-05	0.00035105	0.0037595	0.041478	0.16053	0.16053	0.16053	0.18183
residual q-value	2.9426e-301	1.4677e-55	4.3336e-09	6.0956e-05	0.00035105	0.0037595	0.041478	0.16053	0.16053	0.16053	0.18183
wide peak boundaries	chr7:138500001-140724999	chr14:1-20834999	chr17:44025001-44574999	chr10:46313483-47589584	chr8:7225001-8174999	chr2:242825001-243199373	chr8:128715058-128834999	chr6:168225001-168634988	chr16:31725001-33924999	chr22:25615001-25984992	chr1:148817075-149699999
genes in wide peak	BRAF	hsa-mir-1201	MAPT	PPYR1	hsa-mir-548i-3	LOC728323	hsa-mir-1204	KIF25	ZNF267	ADRBK2	FAM91A2
	NDUFB2	TEP1	LRRC37A	GPRIN2	DEFB4A		MYC	MLLT4	TP53TG3	CRYBB2	PPIAL4A
	TBXAS1	PARP2	ARL17A	PTPN20B	SPAG11B		PVT1	FRMD1	ZNF720	CRYBB2P1	LOC388692
	MKRN1	CCNB1IP1	STH	SYT15	DEFB103B		MIR1204	MLLT4-AS1	SLC6A10P	IGLL3P	HIST2H2BF
	DENND2A	OR4K5	KIAA1267	AGAP4	DEFB104A			HGC6.3	LOC390705	LRP5L	LOC645166
	HIPK2	OR11H2	LOC644246	BMS1P5	DEFB105A				HERC2P4		PPIAL4B
	LUC7L2	OR4K1	NSFP1	FAM35B	DEFB106A				TP53TG3C		PPIAL4C
	MRPS33	OR4K15	ARL17B	FAM35B2	DEFB107A				LOC729264		LOC728855
	ZC3HAV1	RPPH1		AGAP9	FLJ10661				TP53TG3B		FCGR1C
	KIAA1549	TTC5		LOC642826	DEFB103A
	PARP12	OR4K14		LOC643650	FAM90A13
	TTC26	OR4L1		FAM25C	FAM90A7
	JHDM1D	OR11H6		PTPN20A	FAM90A8
	SLC37A3	OR4N2		ANXA8	FAM90A18
	ADCK2	OR4K2		BMS1P1	FAM90A9
	ZC3HAV1L	OR4K13		ANXA8L1	FAM90A10
	CLEC2L	OR4K17		LOC728643	DEFB107B
	C7orf55	OR4N5		FAM25B	DEFB104B
	UBN2	OR11G2		FAM25G	DEFB106B
	KLRG2	OR11H4			DEFB105B
	RAB19	POTEG			DEFB109P1B
	LOC100129148	OR11H12			FAM90A14
	LOC100134229	OR4Q3			SPAG11A
	LOC100134713	OR4M1			FAM90A19
		POTEM			FAM66E
		LOC642426			LOC100132396
		SNORD126			DEFB4B
					MIR548I3

## Sheet: PA, PF; deletions
	Extended Data Table 2 | Significant regions of DNA copy-number alterations by DNA methylation class
	Pilocytic Astrocytoma (PA), posterior fossa; deletions
cytoband	4q13.3	2q37.3	14q11.2	17q21.31	21q21.2	10q11.22	22q11.23	18q22.1	16p11.2	7q21.11	13q31.1	4p15.1	12q21.31	6p12.1	2q32.1	5p14.1	1q44	3p12.1	3q26.1	5q31.3	16p11.1	1q32.1	2q24.3	1q21.2	9p21.3	6p21.2	14q32.33	2p12	3q28	6q13	7q31.1	11p15.4	13q31.1
q-value	5.5086e-55	6.9687e-19	3.9575e-18	1.4512e-17	6.1274e-14	1.7735e-09	1.0039e-07	1.2549e-06	1.8542e-06	2.9912e-05	2.0849e-05	5.0462e-05	6.0983e-05	7.5249e-05	0.00048455	0.00048455	0.0014091	0.0019415	0.0070183	0.0070183	0.0010064	0.0079629	0.012506	0.020842	0.027947	0.091323	0.10407	0.20134	0.20221	0.20134	0.2037	0.20134	2.0849e-05
residual q-value	5.5086e-55	6.9687e-19	3.9575e-18	1.4512e-17	6.1274e-14	1.7735e-09	1.0039e-07	1.2549e-06	1.045e-05	2.9912e-05	2.9912e-05	5.0462e-05	6.0983e-05	7.5249e-05	0.00048455	0.00048455	0.0014091	0.0020395	0.0070183	0.0070183	0.007128	0.0079629	0.012699	0.020842	0.027947	0.091323	0.13892	0.20134	0.20134	0.20134	0.20134	0.20134	1
wide peak boundaries	chr4:70225001-71299999	chr2:242825001-243199373	chr14:1-20844999	chr17:43905001-44874999	chr21:22880264-26213952	chr10:46995001-47589584	chr22:25595001-25974999	chr18:63415001-65197100	chr16:31715001-33986574	chr7:80525001-81584999	chr13:83700001-88102444	chr4:28700001-36284905	chr12:84990001-86974999	chr6:54805933-56329889	chr2:187675001-190429966	chr5:22847579-31194999	chr1:248025001-248269999	chr3:81810001-89164999	chr3:161175001-167449999	chr5:140015001-140684999	chr16:33925001-35142900	chr1:185295001-200024999	chr2:164585001-167149999	chr1:148258973-149799999	chr9:20815061-21874999	chr6:28915001-50749999	chr14:106425001-106974999	chr2:75855001-79274999	chr3:191170001-192514999	chr6:7985001-142474999	chr7:109596173-111854999	chr11:4625001-5294999	chr13:1-115169878
genes in wide peak	CSN1S1	LOC728323	hsa-mir-1201	MAPT	LINC00308	PPYR1	CRYBB2	CDH7	hsa-mir-1826	HGF	SLITRK6	hsa-mir-4275	NTS	BMP5	hsa-mir-3129	CDH9	OR2L2	HTR1F	hsa-mir-720	HARS	hsa-mir-1826	hsa-mir-181a-1	GALNT3	FCGR1A	hsa-mir-31	hsa-mir-586	ADAM6	GCFC2	FGF12	hsa-mir-3145	DOCK4	HBB	hsa-mir-1267
	CSN2		PARP2	NSF	D21S2088E	FAM35B2	CRYBB2P1	CDH19	ZNF267		SLITRK1	PCDH7	ALX1	HCRTR2	hsa-mir-1245	CDH10	OR2L1P	POU1F1	hsa-mir-1263	IK	LOC146481	hsa-mir-1278	GRB14	FAM91A2	IFNA1	hsa-mir-1275	LINC00226	MRPL19	PYDC2	hsa-mir-548a-2	LRRN3	HBBP1	hsa-mir-4306
	CSN3		CCNB1IP1	LRRC37A	LINC00317	AGAP9	CRYBB3	DSEL	TP53TG3			ARAP2	RASSF9	HMGCLL1	hsa-mir-561	PRDM9	OR2L13	CGGBP1	BCHE	NDUFA2	LOC283914	F13B	SCN1A	PPIAL4A	IFNA2	hsa-mir-219-1	LINC00221	LRRTM4		hsa-mir-588	IMMP2L	HBD	hsa-mir-623
	HTN1		OR4K5	ARL17A		LOC642826	IGLL3P		ZNF720			MIR4275	SLC6A15	COL21A1	COL3A1	LOC340107	OR2W3	CHMP2B	SERPINI2	PCDHA9	FLJ26245	CFH	SCN2A	NBPF15	IFNA4	hsa-mir-1236		REG3G		hsa-mir-3144	EIF3IP1	HBE1	hsa-mir-3170
	HTN3		OR11H2	IMP5		LOC643650	LRP5L		SLC6A10P				LRRIQ1	GFRAL	COL5A2	LOC643401	OR2T8	ZNF654	SI	HARS2	UBE2MP1	CFHR1	SCN3A	LOC388692	IFNA5	hsa-mir-877		SNAR-H		hsa-mir-548b		HBG1	hsa-mir-92a-1
	STATH		OR4K1	STH		FAM25C			LOC390705				TSPAN19		TFPI	LOC729862	OR2L8	CADM2	SLITRK3	PCDHB5	LINC00273	CFHR2	COBLL1	HIST2H2BF	IFNA6	ABCF1				hsa-mir-587		HBG2	hsa-mir-622
	SULT1E1		OR4K15	KIAA1267		ANXA8			HERC2P4				MIR548AL		CALCRL		OR2AK2	C3orf38	ZBBX	PCDHB1	LOC100130700	PDC	TTC21B	PPIAL4D	IFNA7	CRISP1				hsa-mir-2113		OR52A1	hsa-mir-3169
	UGT2B4		RPPH1	LRRC37A2		ANXA8L1			LINC00273						GULP1		OR2L3	VGLL3	OTOL1	PCDHB18		PLA2G4A	CSRNP3	LOC645166	IFNA8	AGER				hsa-mir-4282		MMP26	hsa-mir-1297
	SMR3B		TTC5	LOC644246		LOC728643			TP53TG3C						WDR75			LOC440970	WDR49	PCDHB17		PTGS2	SLC38A11	PPIAL4B	IFNA10	AIF1				hsa-mir-30a		OR51G1	hsa-mir-759
	UGT2A1		OR4K14	NSFP1		FAM25B			LOC729264						DIRC1			MIR4795	LOC647107	WDR55		PTPRC	SNORA70F	PPIAL4C	IFNA13	ATP6V1G2				hsa-mir-30c-2		OR51G2	hsa-mir-15a
	SMR3A		OR4L1	LOC100128977		FAM25G			TP53TG3B						ZSWIM2					TMCO6		RGS1	LOC100506124	HIST2H3D	IFNA14	BAK1				hsa-mir-548u		OR51E2	hsa-mir-3168
	SULT1B1		OR11H6	LOC100130148											MIR561					PCDHB15		RGS2	LOC100506134	LOC728855	IFNA16	CFB				hsa-mir-133b		OR52E2	hsa-mir-621
	ODAM		OR4N2	ARL17B											MIR1245A					PCDHB14		RGS13		NBPF16	IFNA17	BYSL				hsa-mir-586		OR52J3	hsa-mir-4305
	PROL1		OR4K2												MIR3129					PCDHB13		TROVE2		PPIAL4F	IFNA21	C2				hsa-mir-1275		OR51L1	hsa-mir-2276
	CABS1		OR4K13												MIR3606					PCDHB12		TPR		PPIAL4E	IFNA22P	C4A				hsa-mir-219-1		OR51A7	PARP4
	FDCSP		OR4K17												MIR1245B					PCDHB11		B3GALT2		FCGR1C	IFNB1	C4B				hsa-mir-1236		OR51S1	ALOX5AP
	CSN1S2AP		OR4N5																	PCDHB10		PRG4			IFNW1	DDR1				hsa-mir-877		OR51F2	ATP12A
	C4orf40		OR11G2																	PCDHB9		CFHR4			MTAP	RUNX2				hsa-mir-3143		OR52R1	ATP4B
	UGT2A2		OR11H4																	PCDHB8		CFHR3			KLHL9	CCND3				hsa-mir-548a-1		OR51E1	ATP7B
	CSN1S2BP		POTEG																	PCDHB7		OCLM			IFNE	CDC5L				ABCF1		OR51F1	BRCA2
			OR11H12																	PCDHB6		CRB1			PTPLAD2	CDKN1A				CRISP1		OR51V1	KLF5
			OR4Q3																	PCDHB4		GLRX2			MIR31	CDSN				AGER		OR51D1	BTF3P11
			OR4M1																	PCDHB3		UCHL5			MIR31HG	CLIC1				AIF1		OR52A5	CDK8
			POTEM																	PCDHB2		C1orf27				CLPS				AIM1		OR51T1	CDX2
			LOC642426																	PCDHAC2		LHX9				COL11A2				AMD1		OR51A4	RCBTB2
			SNORD126																	PCDHAC1		RGS18				ATF6B				ARG1		OR51A2	CLN5
																				PCDHA13		CDC73				MAPK14				ATP6V1G2			COL4A1
																				PCDHA12		CFHR5				CSNK2B				BAI3			COL4A2
																				PCDHA11		HMCN1				CYP21A2				BAK1			CPB2
																				PCDHA10		ATP6V1G3				CYP21A1P				BCKDHB			DACH1
																				PCDHA8		NEK7				DAXX				CFB			DCT
																				PCDHA7		DENND1B				DNAH8				PRDM1			GPR183
																				PCDHA6		ASPM				DOM3Z				BMP5			EDNRB
																				PCDHA5		FAM5C				SLC29A1				DST			EFNB2
																				PCDHA4		KCNT2				FANCE				BTN1A1			ELF1
																				PCDHA3		ZBTB41				FKBP5				BYSL			ERCC5
																				PCDHA2		C1orf53				GABBR1				C2			ESD
																				PCDHA1		MIR181B1				GLO1				C4A			F7
																				VTRNA1-3		MIR181A1				GLP1R				C4B			F10
																				VTRNA1-2		RGS21				GNL1				DDR1			FGF9
																				VTRNA1-1		LOC440704				GRM4				RUNX2			FGF14
																				PCDHB16		LOC100131234				GTF2H4				CCNC			GPC5
																				SLC25A2		MIR1278				GUCA1A				CCND3			FOXO1
																				PCDHB19P		MIR548F1				GUCA1B				CDC5L			FLT1
																				ZMAT2		MIR4735				HLA-A				CDKN1A			FLT3
																				DND1						HLA-B				CDSN			GAS6
																				MIR3655						HLA-C				CGA			GJA3
																										HLA-DMA				CLIC1			GJB2
																										HLA-DMB				CLPS			GPR12
																										HLA-DOA				CNR1			GPR18
																										HLA-DOB				COL9A1			MLNR
																										HLA-DPA1				COL10A1			GTF2F2
																										HLA-DPB1				COL11A2			GTF3A
																										HLA-DPB2				COL12A1			GUCY1B2
																										HLA-DQA1				COL19A1			HMGB1
																										HLA-DQA2				COX7A2			HTR2A
																										HLA-DQB1				ATF6B			ING1
																										HLA-DQB2				MAPK14			PDX1
																										HLA-DRA				CSNK2B			KPNA3
																										HLA-DRB1				CTGF			IPO5
																										HLA-DRB5				CYP21A2			LAMP1
																										HLA-DRB6				CYP21A1P			LCP1
																										HLA-E				DAXX			LIG4
																										HLA-F				DNAH8			LMO7
																										HLA-G				DOM3Z			MAB21L1
																										HLA-H				E2F3			SMAD9
																										HLA-J				EDN1			MIPEP
																										HLA-L				EEF1A1			NEK3
																										HMGA1				SLC29A1			PABPC3
																										HSPA1A				EPB41L2			PCCA
																										HSPA1B				EPHA7			PCDH8
																										HSPA1L				EYA4			PCDH9
																										HSP90AB1				FABP7			UBL3
																										ITPR3				FANCE			POU4F1
																										KIFC1				FKBP5			DNAJC3
																										LTA				FOXO3			RAP2A
																										LTB				FRK			RB1
																										MDFI				FYN			RFC3
																										MEA1				GABBR1			RFXAP
																										MEP1A				GABRR1			GRK1
																										MICB				GABRR2			RNF6
																										MLN				GCNT2			RPL21
																										MOCS1				GJA1			ATXN8OS
																										MOG				GCLC			SGCG
																										MSH5				GLO1			SLC7A1
																										MUT				GLP1R			SLC10A2
																										RPL10A				GMPR			SLC15A1
																										NEU1				GNL1			SOX1
																										NFKBIE				GPLD1			TFDP1
																										NFKBIL1				GPR6			TPP2
																										NFYA				GPX5			TPT1
																										NOTCH4				GRIK2			TRPC4
																										PBX2				GRM4			TUBA3C
																										PEX6				GSTA1			UCHL3
																										PGC				GSTA2			ZIC2
																										PGK2				GSTA3			ZMYM2
																										PHF1				GSTA4			IFT88
																										PIM1				GTF2H4			STK24
																										POLH				GUCA1A			CUL4A
																										POU5F1				GUCA1B			TNFSF11
																										PPARD				HIST1H1C			IRS2
																										PPP1R10				HIST1H1D			SCEL
																										PPP2R5D				HIST1H1E			SUCLA2
																										MAPK13				HIST1H1B			DLEU2
																										PSMB8				HIST1H1T			TSC22D1
																										PSMB9				HIST1H2AE			PROZ
																										PTK7				HIST1H2AD			ARHGEF7
																										RGL2				HIST1H2BD			CDC16
																										PRPH2				HIST1H2BB			CCNA1
																										RHAG				HIST1H1A			CLDN10
																										RING1				HCRTR2			MTMR6
																										BRD2				HDAC2			DCLK1
																										RNF5				HFE			ZMYM5
																										RPS10				HIVEP1			ITGBL1
																										RPS18				HLA-A			KL
																										RXRB				HLA-B			TM9SF2
																										VPS52				HLA-C			ITM2B
																										SRSF3				HLA-DMA			MTRF1
																										SKIV2L				HLA-DMB			UTP14C
																										SNRPC				HLA-DOA			NUPL1
																										SRF				HLA-DOB			TBC1D4
																										SRPK1				HLA-DPA1			GPC6
																										TAF11				HLA-DPB1			FRY
																										TAP1				HLA-DPB2			MBNL2
																										TAP2				HLA-DQA1			FARP1
																										TAPBP				HLA-DQA2			LPAR6
																										TBCC				HLA-DQB1			SLC25A15
																										TCF19				HLA-DQB2			LHFP
																										TCP11				HLA-DRA			TRIM13
																										PPP1R11				HLA-DRB1			USPL1
																										TEAD3				HLA-DRB5			MRPS31
																										TNF				HLA-DRB6			SPRY2
																										TNXA				HLA-E			ABCC4
																										TNXB				HLA-F			SAP18
																										CRISP2				HLA-G			DLEU1
																										TULP1				HLA-H			TUBGCP3
																										VARS				HLA-J			N4BP2L2
																										VEGFA				HLA-L			PIBF1
																										ZNF76				HMGA1			OLFM4
																										TRIM26				HSF2			POSTN
																										PRRC2A				HSPA1A			TNFSF13B
																										BAG6				HSPA1B			GJB6
																										GPANK1				HSPA1L			HSPH1
																										DDX39B				HSP90AB1			WASF3
																										ABHD16A				HTR1B			SUGT1
																										SLC39A7				HTR1E			LECT1
																										HSD17B8				ID4			SOX21
																										OR2H2				IFNGR1			WBP4
																										RDBP				IL17A			AKAP11
																										LST1				IMPG1			KLF12
																										PLA2G7				ITPR3			EXOSC8
																										TFEB				JARID2			RASA3
																										DHX16				KIFC1			FNDC3A
																										SUPT3H				KPNA5			DZIP1
																										KCNK5				LAMA2			DIS3
																										B3GALT4				LAMA4			MYO16
																										SYNGAP1				LTA			PDS5B
																										STK19				LTB			MYCBP2
																										IER3				MARCKS			KIAA0564
																										RNF8				MAK			ZC3H13
																										WDR46				MAN1A1			SPG20
																										ZBTB22				MCM3			LRCH1
																										PPT2				MDFI			ATP11A
																										NCR2				ME1			MCF2L
																										MED20				MEA1			MTUS2
																										SLC25A27				MAP3K5			DOCK9
																										POLR1C				MEP1A			TGDS
																										MAD2L1BP				MICB			SLITRK5
																										MDC1				MLN			FBXL3
																										CUL7				MOCS1			SACS
																										TRIM10				MOG			INTS6
																										FLOT1				MSH5			LATS2
																										RCAN2				MUT			CKAP2
																										HCG9				MYB			NUFIP1
																										CRISP3				MYO6			SNORD102
																										PFDN6				RPL10A			NBEA
																										UBD				NEDD9			OXGR1
																										AGPAT1				NEU1			PCDH17
																										C6orf108				NFKBIE			C13orf15
																										C6orf10				NFKBIL1			MED4
																										CNPY3				NFYA			DNAJC15
																										FRS3				NMBR			ALG5
																										SLC22A7				NOTCH4			VPS36
																										HCP5				NT5E			POLR1D
																										EHMT2				PBX2			CRYL1
																										APOBEC2				ENPP1			PHF11
																										TRIM31				ENPP3			POMP
																										CAPN11				PEX6			UFM1
																										NUDT3				PEX7			ATP8A2
																										NRM				PGC			IL17D
																										STK38				PGK2			NDFIP2
																										ENPP4				PGM3			MPHOSPH8
																										FTSJD2				PHF1			BIVM
																										CUL9				PIM1			SOHLH2
																										ANKS1A				PKHD1			TMCO3
																										UBR2				PLN			ENOX1
																										DAAM2				POLH			ARGLU1
																										KIAA0240				POU3F2			DCUN1D2
																										DDAH2				POU5F1			RCBTB1
																										CD2AP				PPARD			PSPC1
																										MTCH1				PPP1R10			NUDT15
																										ZNF318				PPP2R5D			KIAA1704
																										SPDEF				PREP			TNFRSF19
																										YIPF3				PRIM2			FAM48A
																										USP49				PKIB			ANKRD10
																										OR12D2				MAPK13			RAB20
																										OR11A1				PRL			CARKD
																										OR2W1				PSMB8			UGGT2
																										OR2J2				PSMB9			PCID2
																										OR2H1				PTK7			CENPJ
																										SNORD52				PTPRK			THSD1
																										SNORD48				RGL2			RNF17
																										BRPF3				PRPH2			CYSLTR2
																										GNMT				REV3L			SPRYD7
																										TNFRSF21				TRIM27			COG6
																										MRPS18B				RHAG			KLHL1
																										C6orf15				RING1			RBM26
																										PRICKLE4				BRD2			XPO4
																										PACSIN1				RNF5			PCDH20
																										ZNRD1				RNY4			UPF3A
																										DEF6				ROS1			MRP63
																										C6orf48				RPS10			KDELC1
																										MRPL2				RPS12			CARS2
																										CYP39A1				RPS18			RNF219
																										ETV7				RXRB			NAA16
																										CUTA				VPS52			RNASEH2B
																										PPIL1				ATXN1			DHRS12
																										CLIC5				SRSF3			GRTP1
																										TREM2				SGK1			BORA
																										TREM1				SIM1			KIAA0226L
																										HCG4				SKIV2L			PROSER1
																										CCHCR1				SLC17A1			TDRD3
																										GTPBP2				SMPD2			CDADC1
																										UHRF1BP1				SNRPC			CAB39L
																										CENPQ				SOX4			DIAPH3
																										MRPS18A				SRF			CCDC70
																										MRPS10				SRPK1			COG3
																										TMEM63B				ELOVL4			SETDB2
																										TBC1D22B				TAF11			KATNAL1
																										SAYSD1				MAP3K7			KBTBD7
																										TRERF1				TAP1			SLITRK6
																										APOM				TAP2			EBPL
																										BTNL2				TAPBP			TMTC4
																										TRIM39				TBCC			C13orf33
																										VARS2				TCF19			ABHD13
																										LRFN2				TCF21			ZIC5
																										AARS2				TCP11			A2LD1
																										XPO5				PPP1R11			KBTBD6
																										CPNE5				TEAD3			STARD13
																										LSM2				TFAP2A			N4BP2L1
																										C6orf47				TFAP2B			TEX30
																										LY6G5B				NR2E1			TPTE2
																										LY6G6D				TNF			EPSTI1
																										ENPP5				TNFAIP3			ADPRHL1
																										ZFAND3				TNXA			SLITRK1
																										GPSM3				TNXB			KCTD12
																										FKBPL				TPBG			ARL11
																										C6orf106				TPD52L1			WDFY2
																										MRPL14				TPMT			CG030
																										DLK2				CRISP2			TEX29
																										LY6G6E				TSPYL1			LINC00284
																										TREML2				TTK			METTL21CP1
																										RPP21				TULP1			CSNK1A1L
																										ATAT1				VARS			RXFP2
																										RNF39				VEGFA			TEX26
																										SLC44A4				ZNF76			SLAIN1
																										VWA7				ZNF165			PRR20A
																										C6orf25				TRIM26			SPACA7
																										LY6G6C				ZNF184			RNF113B
																										LY6G5C				ZNF187			LINC00410
																										PRR3				ZNF192			FAM216B
																										ZNRD1-AS1				ZNF193			LACC1
																										PRRT1				ZNF204P			LINC00330
																										EGFL8				PTP4A1			HNRNPA1L2
																										HCG4B				DEK			ST13P4
																										OR5V1				ALDH5A1			B3GALTL
																										OR12D3				PRRC2A			DGKH
																										TFAP2D				BAG6			CCDC122
																										KCNK16				GPANK1			GPR180
																										MNF1				DDX39B			STOML3
																										TTBK1				ABHD16A			COMMD6
																										RRP36				SLC39A7			CLYBL
																										KCNK17				HSD17B8			METTL21C
																										ABCC10				OR2H2			EEF1DP3
																										TRIM15				RDBP			FAM123A
																										KLC4				LST1			USP12
																										TJAP1				PLA2G7			MTIF3
																										BTBD9				TFEB			GSX1
																										FOXP4				STL			FAM194B
																										KLHDC3				HIST1H4I			SPERT
																										SLC26A8				HIST1H2AI			DLEU7
																										MAS1L				HIST1H2AK			FAM124A
																										IP6K3				HIST1H2AJ			TPTE2P3
																										TAF8				HIST1H2AL			CTAGE10P
																										C6orf141				HIST1H2AC			N6AMT2
																										TRIM40				HIST1H2AB			SKA3
																										DPCR1				HIST1H2AM			EFHA1
																										CCDC167				HIST1H2BG			SPATA13
																										PSORS1C1				HIST1H2BL			LNX2
																										PSORS1C2				HIST1H2BN			SLC25A30
																										PPP1R18				HIST1H2BM			ZDHHC20
																										PTCRA				HIST1H2BF			PAN3
																										TCTE1				HIST1H2BE			NALCN
																										TRIM39-RPP21				HIST1H2BH			PHF2P1
																										TUBB				HIST1H2BI			HS6ST3
																										OPN5				HIST1H2BC			DAOA
																										GPR115				HIST1H2BO			DAOA-AS1
																										GPR116				HIST1H3A			FGF14-IT1
																										TDRD6				HIST1H3D			LOC283481
																										SPATS1				HIST1H3C			LINC00346
																										C6orf223				HIST1H3E			CHAMP1
																										RSPH9				HIST1H3I			OR7E156P
																										LRRC73				HIST1H3G			SUGT1P3
																										TREML2P1				HIST1H3J			SIAH3
																										LOC221442				HIST1H3H			KCNRG
																										C6orf130				HIST1H3B			LINC00282
																										KIF6				HIST1H4A			SLC46A3
																										TMEM217				HIST1H4D			ANKRD20A9P
																										FGD2				HIST1H4F			UBAC2
																										PI16				HIST1H4K			LINC00550
																										C6orf89				HIST1H4J			LINC00347
																										ARMC12				HIST1H4C			C1QTNF9
																										C6orf1				HIST1H4H			FREM2
																										LEMD2				HIST1H4B			NEK5
																										ZBTB9				HIST1H4E			FAM70B
																										ZBTB12				HIST1H4L			LINC00442
																										C6orf136				HIST1H4G			TPTE2P6
																										GPR111				STX7			THSD1P1
																										TSPO2				CMAHP			KCTD4
																										UNC5CL				DHX16			RASL11A
																										KCTD20				SUPT3H			C1QTNF9B
																										PXT1				GCM1			SHISA2
																										LHFPL5				DDO			NHLRC3
																										SCUBE3				KCNK5			SERP2
																										DEFB110				B3GALT4			SERTM1
																										DEFB112				SNX3			LINC00547
																										DEFB113				RNGTT			LINC00548
																										DEFB114				CD164			C13orf35
																										HCG27				SYNGAP1			MIR15A
																										NCR3				WISP3			MIR16-1
																										LY6G6F				STK19			MIR17
																										MDGA1				IER3			MIR18A
																										GPR110				VNN2			MIR19A
																										ZNF311				VNN1			MIR19B1
																										HLA-F-AS1				WASF1			MIR20A
																										HCG22				HIST1H3F			MIR92A1
																										LOC285847				HIST1H2AG			MIR17HG
																										PNPLA1				HIST1H2BJ			ATP5EP2
																										TREML4				RNF8			LOC440131
																										RPL7L1				TAAR5			ALG11
																										RNF5P1				MAP7			MZT1
																										IFITM4P				TBX18			C1QTNF9B-AS1
																										CLPSL1				GCM2			SNORA27
																										TREML1				WDR46			TSC22D1-AS1
																										TREML3				ZBTB22			MIR4500HG
																										ZFP57				TAAR2			FLJ44054
																										SLC35B2				TAAR3			CCDC168
																										HCG26				CD83			BASP1P1
																										SFTA2				HMGN3			TPTE2P1
																										CLPSL2				PPT2			PRHOXNB
																										C6orf222				NCR2			ZAR1L
																										GLYATL3				MED23			TTL
																										MUC21				FHL5			SERPINE3
																										MCCD1				AKAP7			CTAGE11P
																										SAPCD1				ATG5			FLJ41484
																										LINC00336				MED20			SNORA31
																										FLJ41649				SLC25A27			MIR621
																										CRIP3				TBPL1			MIR622
																										DEFB133				EEF1E1			MIR623
																										MIR219-1				BAG2			LINC00460
																										HCG23				POLR1C			FAM155A
																										HCG25				MAD2L1BP			CCDC169
																										HCG18				MDC1			PRR20B
																										C6orf226				TRAM2			PRR20C
																										TMEM151B				KIAA0408			PRR20D
																										OR2B3				FAM65B			PRR20E
																										OR2J3				ZSCAN12			ANKRD26P3
																										OR14J1				BCLAF1			LINC00552
																										OR10C1				CUL7			RPL21P28
																										ATP6V0CP3				ZBTB24			FKSG29
																										PTCHD4				KIAA0319			LINC00426
																										GGNBP1				SNAP91			TPT1-AS1
																										LOC554223				FIG4			LINC00421
																										C6orf132				NUP153			PAN3-AS1
																										SNORA38				CASP8AP2			UBAC2-AS1
																										SNORD32B				RANBP9			MCF2L-AS1
																										SNORD84				SLC17A4			MIR1297
																										SNORD117				TRIM10			MIR548F5
																										MIR586				FLOT1			MIR759
																										TDRG1				RCAN2			MIR2276
																										MIR877				SLC17A2			MIR320D1
																										LOC100129636				HCG9			MIR4306
																										PSORS1C3				PRSS16			MIR3170
																										LOC100131047				CRISP3			MIR4305
																										LOC100132354				TRDN			MIR3169
																										TOMM6				CITED2			MIR3665
																										LOC100287718				BTN3A3			MIR3613
																										LOC100293534				BTN2A2			RBM26-AS1
																										LOC100294145				PFDN6			LOC100506394
																										MIR1275				HMGN4			LINC00327
																										MIR1236				TRIM38			OR7E37P
																										MIR3925				CAP2			TEX26-AS1
																										LOC100507362				SYNCRIP			SPG20OS
																										MICA				UBD			LOC100507240
																										LOC100507463				AGPAT1			LOC100509894
																										LOC100507547				SLC35A1			CCDC169-SOHLH2
																										LOC100507584				SCGN			BIVM-ERCC5
																										MUC22				C6orf108			MIR2681
																										RPS10-NUDT3				C6orf10			MIR548AN
																										MSH5-SAPCD1				FUT9			MIR4500
																										ATP6V1G2-DDX39B				CNPY3			MIR4705
																										PPT2-EGFL8				TRAF3IP2			MIR4499
																										MIR4647				HBS1L			MIR4703
																										MIR4641				SLC17A3			LOC100616668
																										MIR4646				FRS3
																										MIR4640				SLC22A7
																										MIR4642				HCP5
																										MIR4462				EHMT2
																														SMPDL3A
																														APOBEC2
																														PNRC1
																														ASCC3
																														TRIM31
																														BTN3A2
																														BTN3A1
																														BTN2A1
																														CAPN11
																														BVES
																														NUDT3
																														SEC63
																														NRM
																														STK38
																														KIAA1009
																														ICK
																														ENPP4
																														ANKRD6
																														RIMS1
																														DOPEY1
																														ZNF292
																														FTSJD2
																														CDK19
																														CUL9
																														MDN1
																														TSPYL4
																														ANKS1A
																														UBR2
																														UFL1
																														SIRT5
																														PHF3
																														HEY2
																														DAAM2
																														KIAA0240
																														DDAH2
																														HEBP2
																														ORC3
																														CD2AP
																														BRD7P3
																														MTCH1
																														ZNF318
																														SPDEF
																														MTO1
																														ASF1A
																														YIPF3
																														USP49
																														CCDC28A
																														PNISR
																														IBTK
																														MOXD1
																														ZNF451
																														SENP6
																														OR2B6
																														FBXL4
																														FBXO9
																														SLC17A5
																														OR12D2
																														OR11A1
																														OR2W1
																														OR2J2
																														OR2H1
																														SNORD52
																														SNORD50A
																														SNORD48
																														PDE7B
																														FILIP1
																														BRPF3
																														GNMT
																														TNFRSF21
																														SESN1
																														TINAG
																														OSTM1
																														MRPS18B
																														TMEM14A
																														NDUFAF4
																														C6orf15
																														MYLIP
																														ABT1
																														DSE
																														PRICKLE4
																														PACSIN1
																														ZNRD1
																														DEF6
																														C6orf48
																														SLC35B3
																														HDDC2
																														GMNN
																														MRPL2
																														CYB5R4
																														TUBE1
																														C6orf203
																														TBC1D7
																														CYP39A1
																														CDC40
																														RWDD1
																														NOL7
																														FAM8A1
																														UBE2J1
																														DCDC2
																														ETV7
																														TMEM14C
																														LGSN
																														TDP2
																														CUTA
																														PPIL1
																														HECA
																														RAB23
																														COQ3
																														CLIC5
																														IL20RA
																														TREM2
																														TREM1
																														HCG4
																														GFOD1
																														HMGCLL1
																														CCHCR1
																														GTPBP2
																														BTN2A3P
																														AHI1
																														UHRF1BP1
																														ELOVL2
																														CDKAL1
																														PAK1IP1
																														PHIP
																														SOBP
																														AKIRIN2
																														CENPQ
																														MRPS18A
																														MRPS10
																														LRRC1
																														QRSL1
																														VNN3
																														TMEM63B
																														AKIRIN2-AS1
																														DDX43
																														FAM46A
																														LRRC16A
																														TBC1D22B
																														TMEM30A
																														SAYSD1
																														LMBRD1
																														TRERF1
																														ACOT13
																														ECHDC1
																														APOM
																														BTNL2
																														KCNQ5
																														TRIM39
																														RARS2
																														PDSS2
																														GOPC
																														C6orf162
																														VARS2
																														KIAA1244
																														NHSL1
																														LYRM2
																														SNX14
																														MRS2
																														LRFN2
																														AARS2
																														XPO5
																														SERINC1
																														HACE1
																														FAM135A
																														BEND3
																														KIAA1586
																														CPNE5
																														LSM2
																														C6orf47
																														LY6G5B
																														C6orf115
																														RRAGD
																														LY6G6D
																														ENPP5
																														PRDM13
																														PBOV1
																														BACH2
																														ELOVL5
																														TRMT11
																														SMAP1
																														ZFAND3
																														C6orf164
																														MUTED
																														CCDC90A
																														GPSM3
																														FKBPL
																														KIF13A
																														PERP
																														POPDC3
																														ZNF323
																														ALDH8A1
																														C6orf106
																														MICAL1
																														MRPL14
																														DLK2
																														LY6G6E
																														OR2A4
																														OGFRL1
																														FAM184A
																														ZNF322
																														MANEA
																														TREML2
																														RPP21
																														LINC00472
																														ATAT1
																														ZKSCAN3
																														ZSCAN16
																														RNF39
																														SLC44A4
																														VWA7
																														C6orf25
																														LY6G6C
																														LY6G5C
																														PRR3
																														KHDC1
																														ZNRD1-AS1
																														PRRT1
																														EGFL8
																														HCG4B
																														GPR63
																														COL21A1
																														C6orf62
																														OR5V1
																														OR2B2
																														OR12D3
																														SPACA1
																														RNF146
																														TMEM14B
																														TAAR8
																														SH3BGRL2
																														TFAP2D
																														KCNK16
																														DTNBP1
																														ARMC2
																														RPF2
																														MNF1
																														L3MBTL3
																														MCHR2
																														PGBD1
																														FAXC
																														TTBK1
																														GJA10
																														RTN4IP1
																														ADTRP
																														RSPO3
																														USP45
																														REPS1
																														HIST1H2AH
																														HIST1H2BK
																														PAQR8
																														SLC22A16
																														RRP36
																														C6orf7
																														KCNK17
																														ABCC10
																														TRIM15
																														KLC4
																														UBE2CBP
																														MLIP
																														KIAA1919
																														TJAP1
																														ARHGAP18
																														POM121L2
																														GTF3C6
																														MRAP2
																														RWDD2A
																														IL17F
																														FAM54A
																														EFHC1
																														BTBD9
																														KLHL32
																														TMEM200A
																														SCAND3
																														MB21D1
																														FOXP4
																														KLHDC3
																														NUS1
																														SLC26A8
																														IL22RA2
																														MAS1L
																														C6orf192
																														SLC16A10
																														IP6K3
																														TAF8
																														RIPPLY2
																														IRAK1BP1
																														CLVS2
																														TAAR9
																														TAAR1
																														NCOA7
																														HINT3
																														B3GAT2
																														C6orf57
																														CD109
																														PM20D2
																														SRSF12
																														C6orf141
																														TRIM40
																														DPCR1
																														NRSN1
																														SAMD3
																														MGC34034
																														SLC2A12
																														LOC154092
																														MBOAT1
																														HDGFL1
																														RNF217
																														NKAIN2
																														C6orf221
																														C6orf165
																														BVES-AS1
																														CCDC167
																														PRSS35
																														LCA5
																														OLIG3
																														TXLNB
																														PSORS1C1
																														PSORS1C2
																														PPP1R18
																														PTCRA
																														TCTE1
																														KHDRBS2
																														TRIM39-RPP21
																														TUBB
																														C6orf163
																														PIP5K1P1
																														CCDC162P
																														AKD1
																														NT5DC1
																														FAM26D
																														ZUFSP
																														FAM162B
																														C6orf170
																														BEND6
																														GSTA5
																														OPN5
																														GPR115
																														GPR116
																														TDRD6
																														SPATS1
																														C6orf223
																														RSPH9
																														LRRC73
																														TREML2P1
																														LOC221442
																														C6orf130
																														KIF6
																														TMEM217
																														FGD2
																														PI16
																														C6orf89
																														ARMC12
																														C6orf1
																														LEMD2
																														ZBTB9
																														ZBTB12
																														C6orf136
																														ZSCAN12P1
																														HIST1H2AA
																														KDM1B
																														RBM24
																														RNF182
																														PHACTR1
																														C6orf228
																														SYCP2L
																														LINC00518
																														HS3ST5
																														GPRC6A
																														RFX6
																														SLC35F1
																														FAM83B
																														GPR111
																														TSPO2
																														UNC5CL
																														KCTD20
																														PXT1
																														LHFPL5
																														SCUBE3
																														ZSCAN23
																														NKAPL
																														TOB2P1
																														VGLL2
																														DEFB110
																														DEFB112
																														DEFB113
																														DEFB114
																														LACE1
																														HCG27
																														C6orf191
																														MMS22L
																														FAM26E
																														MCM9
																														RNF144B
																														HIST1H2BA
																														SCML4
																														GPX6
																														NCR3
																														LY6G6F
																														MDGA1
																														GPR110
																														ZNF311
																														LINC00326
																														CEP57L1
																														PPIL6
																														LOC285758
																														FLJ34503
																														DCBLD1
																														LOC285762
																														LOC285819
																														HLA-F-AS1
																														HCG22
																														LOC285847
																														PNPLA1
																														TREML4
																														RPL7L1
																														RNF5P1
																														TAAR6
																														SLC35D3
																														DPPA5
																														IFITM4P
																														CLPSL1
																														TREML1
																														TREML3
																														RSPH4A
																														ECT2L
																														EYS
																														ZNF391
																														ZFP57
																														SLC35B2
																														C6orf52
																														HCG26
																														C6orf58
																														KAAG1
																														GUSBP4
																														GJB7
																														NHLRC1
																														ZKSCAN4
																														GUSBP2
																														HMGA1P7
																														SNHG5
																														C6orf147
																														CENPW
																														C6orf174
																														LINC00222
																														CEP85L
																														VN1R10P
																														HIST1H2APS1
																														THEMIS
																														SFTA2
																														CLPSL2
																														C6orf222
																														GLYATL3
																														GFRAL
																														LIN28B
																														MUC21
																														FLJ23152
																														LINC00340
																														LOC401242
																														MCCD1
																														SAPCD1
																														LINC00336
																														FLJ41649
																														CRIP3
																														KLHL31
																														DEFB133
																														ERVFRD-1
																														MIR206
																														MIR219-1
																														MIR30A
																														MIR30C2
																														HCG23
																														HCG25
																														HCG18
																														C6orf226
																														TMEM151B
																														OOEP
																														FAM26F
																														FLJ46906
																														OR2B3
																														OR2J3
																														OR14J1
																														OR10C1
																														ATP6V0CP3
																														PTCHD4
																														MCART3P
																														GSTM2P1
																														RFPL4B
																														MIR133B
																														GGNBP1
																														HCG11
																														LOC554223
																														SNORD101
																														SNORD100
																														SNORA33
																														C6orf225
																														TSG1
																														LOC643623
																														TRAF3IP2-AS1
																														CTAGE9
																														LOC645434
																														C6orf132
																														RPS16P5
																														SNORA38
																														SNORD50B
																														SNORD32B
																														SNORD84
																														SNORD117
																														MIR548A1
																														MIR548B
																														MIR586
																														LOC728012
																														TPI1P3
																														C6orf186
																														HULC
																														LOC729177
																														LOC730101
																														GSTA7P
																														TDRG1
																														TMEM170B
																														SCARNA27
																														MIR877
																														BET3L
																														KHDC1L
																														LOC100129636
																														LOC100130275
																														LOC100130357
																														PSORS1C3
																														LOC100130890
																														LOC100131047
																														LOC100131289
																														LINC00271
																														LOC100132354
																														LOC100132735
																														LINC00240
																														TOMM6
																														LOC100270746
																														LOC100287632
																														LOC100287718
																														LOC100288198
																														LOC100293534
																														LOC100294145
																														NHEG1
																														MIR1275
																														MIR2113
																														MIR1236
																														MIR548H3
																														LOC100422737
																														MIR3143
																														MIR3145
																														MIR4282
																														MIR3668
																														MIR3662
																														MIR3925
																														LOC100506207
																														LOC100506409
																														LOC100506804
																														LOC100507173
																														LOC100507203
																														LOC100507254
																														LOC100507362
																														MICA
																														LOC100507462
																														LOC100507463
																														LOC100507547
																														LOC100507584
																														MUC22
																														EEF1E1-MUTED
																														RPS10-NUDT3
																														MSH5-SAPCD1
																														ATP6V1G2-DDX39B
																														PPT2-EGFL8
																														MIR4464
																														MIR4647
																														MIR4643
																														MIR4641
																														MIR4465
																														MIR4646
																														MIR4640
																														MIR4639
																														MIR4642
																														MIR4462

## Sheet: PA, midline; amplifications
	Extended Data Table 2 | Significant regions of DNA copy-number alterations by DNA methylation class
	Pilocytic Astrocytoma (PA), midline; amplifications
cytoband	7q34	14q11.2	8p23.1
q-value	5.0701e-78	1.4421e-13	6.3384e-08
residual q-value	5.0701e-78	1.4421e-13	6.3384e-08
wide peak boundaries	chr7:138500001-140734999	chr14:1-20609999	chr8:7225001-8174999
genes in wide peak	BRAF	OR4K5	hsa-mir-548i-3
	NDUFB2	OR11H2	DEFB4A
	TBXAS1	OR4K1	SPAG11B
	MKRN1	OR4K15	DEFB103B
	DENND2A	OR4K14	DEFB104A
	HIPK2	OR4L1	DEFB105A
	LUC7L2	OR4N2	DEFB106A
	MRPS33	OR4K2	DEFB107A
	ZC3HAV1	OR4K13	FLJ10661
	KIAA1549	OR4K17	DEFB103A
	PARP12	POTEG	FAM90A13
	TTC26	OR11H12	FAM90A7
	JHDM1D	OR4Q3	FAM90A8
	SLC37A3	OR4M1	FAM90A18
	ADCK2	POTEM	FAM90A9
	ZC3HAV1L	LOC642426	FAM90A10
	CLEC2L		DEFB107B
	C7orf55		DEFB104B
	UBN2		DEFB106B
	KLRG2		DEFB105B
	RAB19		DEFB109P1B
	LOC100129148		FAM90A14
	LOC100134229		SPAG11A
	LOC100134713		FAM90A19
			FAM66E
			LOC100132396
			DEFB4B
			MIR548I3

## Sheet: PA, midline; deletions
	Extended Data Table 2 | Significant regions of DNA copy-number alterations by DNA methylation class
	Pilocytic Astrocytoma (PA), midline; deletions
cytoband	11q12.1	4q13.3	17q21.31	2q37.3	21q21.1	5p14.2	2q32.1	7q21.11	13q31.1	14q11.2	10q11.22	3q26.1	7q31.1	1q31.2	4p15.1	16p11.2	16p11.2	5q31.3	9p23	12q21.31	1q21.2	18q22.1	9p23	13q31.1	17q21.31	18q22.1
q-value	4.8422e-35	1.7491e-25	1.2133e-16	9.1891e-15	1.6356e-08	5.8087e-07	5.2119e-06	0.00048561	0.00069757	0.0006912	0.0042028	0.0086126	0.034508	0.037045	0.037045	0.0085197	0.0086126	0.037045	0.052673	0.085092	0.13385	0.13385	0.052673	0.00069757	1.2133e-16	0.13385
residual q-value	4.8422e-35	1.7491e-25	1.2133e-16	9.1891e-15	1.6356e-08	5.8087e-07	5.2119e-06	0.00048561	0.00090935	0.00090935	0.0042028	0.0085197	0.034508	0.037045	0.037045	0.037045	0.037045	0.041175	0.078373	0.1311	0.21246	0.21246	1	1	1	1
wide peak boundaries	chr11:55600001-56764999	chr4:70720834-71234374	chr17:44015001-44824999	chr2:242825001-243199373	chr21:19251294-26213952	chr5:17380621-28934999	chr2:187625001-190349999	chr7:80265034-86424999	chr13:80915007-91552272	chr14:1-20619999	chr10:46283544-47589584	chr3:165552359-167309989	chr7:110575001-110784523	chr1:185295061-200004999	chr4:27020001-36284999	chr16:33925001-34984876	chr16:31790012-33986574	chr5:140005001-140974999	chr9:7795001-13674999	chr12:83525277-88374999	chr1:148577756-149759991	chr18:61875001-67534428	chr9:1-141213431	chr13:1-115169878	chr17:1-81195210	chr18:1-78077248
genes in wide peak	OR5I1	CSN1S1	LRRC37A	LOC728323	hsa-mir-548x	CDH9	hsa-mir-3129	CACNA2D1	hsa-mir-622	OR4K5	PPYR1	SERPINI2	LRRN3	hsa-mir-181a-1	hsa-mir-4275	hsa-mir-1826	hsa-mir-1826	CD14	PTPRD	NTS	FAM91A2	CDH7	hsa-mir-602	hsa-mir-1267	hsa-mir-3186	hsa-mir-122
	OR8J3	CSN2	ARL17A		NCAM2	CDH10	hsa-mir-1245	CD36	SLITRK5	OR11H2	GPRIN2	ZBBX		hsa-mir-1278	PCDH7	LOC146481	ZNF267	HARS	TYRP1	ALX1	PPIAL4A	CDH19	hsa-mir-4292	hsa-mir-4306	hsa-mir-1250	hsa-mir-4320
	SPRYD5	CSN3	STH		TMPRSS15	CDH12	hsa-mir-561	HGF	SLITRK6	OR4K1	PTPN20B			F13B	ARAP2	LOC283914	TP53TG3	IK	MPDZ	RASSF9	LOC388692	TMX3	hsa-mir-126	hsa-mir-623	hsa-mir-4316	hsa-mir-1539
	OR8I2	HTN1	KIAA1267		LINC00308	CDH18	COL3A1	SEMA3E	SLITRK1	OR4K15	SYT15			CFH	MIR4275	UBE2MP1	SLC6A10P	NDUFA2	C9orf123	MGAT4C	HIST2H2BF	CCDC102B	hsa-mir-219-2	hsa-mir-3170	hsa-mir-636	hsa-mir-4319
	OR8U1	HTN3	LRRC37A2		CHODL	PMCHL1	COL5A2	SEMA3A	MIR4500HG	OR4K14	AGAP4			CFHR1		LINC00273	LOC390705	PCDHGC3	LURAP1L	SLC6A15	PPIAL4D	DSEL	hsa-mir-3154	hsa-mir-92a-1	hsa-mir-635	hsa-mir-924
	OR7E5P	STATH	LOC644246		D21S2088E	PRDM9	TFPI	SEMA3C	MIR622	OR4L1	BMS1P5			CFHR2		LOC100130700	HERC2P4	TAF7	FLJ41200	LRRIQ1	LOC645166	DOK6	hsa-mir-2861	hsa-mir-622	hsa-mir-548d-2	hsa-mir-4318
	OR5AS1	SMR3A	NSFP1		LINC00317	LOC340107	CALCRL	PCLO	MIR4500	OR4N2	FAM35B			PDC			LINC00273	PCDHGB4		TSPAN19	PPIAL4B	LOC400654	hsa-mir-181b-2	hsa-mir-3169	hsa-mir-634	hsa-mir-187
	OR8K5	ODAM	ARL17B		LINC00320	LOC643401	GULP1	SEMA3D		OR4K2	FAM35B2			PLA2G4A			TP53TG3C	PCDHGA8		MKRN9P	PPIAL4C	LOC643542	hsa-mir-601	hsa-mir-1297	hsa-mir-4315-2	hsa-mir-302f
	OR5T2	CABS1				GUSBP1	WDR75			OR4K13	AGAP9			PTGS2			LOC729264	PCDHA9		MIR548AL	LOC728855		hsa-mir-600	hsa-mir-759	hsa-mir-633	hsa-mir-320c-2
	OR8H1	FDCSP				LOC729862	DIRC1			OR4K17	LOC642826			PTPRC			TP53TG3B	HARS2			NBPF16		hsa-mir-147	hsa-mir-15a	hsa-mir-21	hsa-mir-1-2
	OR8K3	CSN1S2AP					ZSWIM2			OR4N5	LOC643650			RGS1				PCDHGA12			PPIAL4F		hsa-mir-455	hsa-mir-3168	hsa-mir-301a	hsa-mir-320c-1
	OR8J1	C4orf40					MIR561			POTEG	FAM25C			RGS2				PCDHB5			PPIAL4E		hsa-mir-32	hsa-mir-621	hsa-mir-142	hsa-mir-3156-2
	OR5R1	CSN1S2BP					MIR1245A			OR11H12	PTPN20A			RGS13				PCDHB1			FCGR1C		hsa-mir-1302-8	hsa-mir-4305	hsa-mir-3185	hsa-mir-4317
	OR5M3						MIR3129			OR4Q3	ANXA8			TROVE2				PCDHB18					hsa-mir-24-1	hsa-mir-2276	hsa-mir-196a-1	ADCYAP1
	OR5M8						MIR3606			OR4M1	BMS1P1			TPR				PCDHB17					hsa-mir-2278	PARP4	hsa-mir-10a	AQP4
	OR5M11						MIR1245B			POTEM	ANXA8L1			B3GALT2				WDR55					hsa-let-7d	ALOX5AP	hsa-mir-1203	ATP5A1
	OR5AR1									LOC642426	LOC728643			PRG4				TMCO6					hsa-mir-4291	ATP12A	hsa-mir-152	BCL2
	OR10AG1										FAM25B			CFHR4				PCDHGC5					hsa-mir-4290	ATP4B	hsa-mir-4315-1	C18orf1
	OR5J2										FAM25G			CFHR3				PCDHGC4					hsa-mir-3153	ATP7B	hsa-mir-2117	CDH2
	OR9G4													OCLM				PCDHGB7					hsa-mir-4289	BRCA2	hsa-mir-2909	CDH7
	OR5F1													CRB1				PCDHGB6					hsa-mir-7-1	KLF5	hsa-mir-632	CETN1
	OR5AP2													GLRX2				PCDHGB5					hsa-mir-204	BTF3P11	hsa-mir-365-2	CIDEA
	OR5D16													UCHL5				PCDHGB3					hsa-mir-1299	CDK8	hsa-mir-3184	CYB5A
	OR5W2													C1orf27				PCDHGB2					hsa-mir-873	CDX2	hsa-mir-144	DCC
	OR8H2													LHX9				PCDHGB1					hsa-mir-31	RCBTB2	hsa-mir-1180	DSC1
	OR8H3													RGS18				PCDHGA11					hsa-mir-491	CLN5	hsa-mir-33b	DSC2
	OR5T3													CDC73				PCDHGA10					hsa-mir-3152	COL4A1	hsa-mir-1288	DSC3
	OR5T1													CFHR5				PCDHGA9					hsa-mir-101-2	COL4A2	hsa-mir-548h-3	DSG1
	OR8K1													HMCN1				PCDHGA7					hsa-mir-1302-9	CPB2	hsa-mir-744	DSG2
	OR5M9													ATP6V1G3				PCDHGA6					ABCA1	DACH1	hsa-mir-4314	DSG3
	OR5M10													NEK7				PCDHGA5					ABCA2	DCT	hsa-mir-324	DTNA
	OR5M1													DENND1B				PCDHGA4					ABL1	GPR183	hsa-mir-497	FECH
	OR9G1													ASPM				PCDHGA3					ABO	EDNRB	hsa-mir-1253	KDSR
	OR5AK2													FAM5C				PCDHGA2					ACO1	EFNB2	hsa-mir-212	GALR1
	OR8U8													KCNT2				PCDHGA1					PLIN2	ELF1	hsa-mir-22	GALNT1
	OR9G9													ZBTB41				PCDHGB8P					AK1	ERCC5	hsa-mir-3183	GATA6
														C1orf53				PCDHB15					ALAD	ESD	AANAT	GNAL
														MIR181B1				PCDHB14					ALDH1A1	F7	ABR	GRP
														MIR181A1				PCDHB13					ALDH1B1	F10	ACACA	IMPA2
														RGS21				PCDHB12					ALDOB	FGF9	ACADVL	LAMA3
														LOC440704				PCDHB11					AMBP	FGF14	ACCN1	LMAN1
														LOC100131234				PCDHB10					ANXA1	GPC5	ACLY	SMAD2
														MIR1278				PCDHB9					ANXA2P2	FOXO1	ACOX1	SMAD4
														MIR548F1				PCDHB8					NUDT2	FLT1	ACTG1	SMAD7
														MIR4735				PCDHB7					APBA1	FLT3	ADORA2B	MBD1
																		PCDHB6					AQP3	GAS6	AP2B1	MBP
																		PCDHB4					AQP7	GJA3	ALDH3A1	MC2R
																		PCDHB3					ASS1	GJB2	ALDH3A2	MC4R
																		PCDHB2					AUH	GPR12	ALDOC	MC5R
																		PCDHAC2					BAAT	GPR18	ALOX12	ME2
																		PCDHAC1					BAG1	MLNR	ALOX12B	MEP1B
																		PCDHA13					KLF9	GTF2F2	ALOX12P2	MYO5B
																		PCDHA12					C5	GTF3A	ALOX15	NARS
																		PCDHA11					C8G	GUCY1B2	ALOX15B	NDUFV2
																		PCDHA10					CA9	HMGB1	AOC2	NFATC1
																		PCDHA8					CACNA1B	HTR2A	BIRC5	NPC1
																		PCDHA7					CCIN	ING1	APOH	SERPINB2
																		PCDHA6					CCBL1	PDX1	ARL4D	ATP8B1
																		PCDHA5					TNFSF8	KPNA3	ARHGDIA	SERPINB5
																		PCDHA4					ENTPD2	IPO5	ARRB2	SERPINB8
																		PCDHA3					CD72	LAMP1	ASGR1	SERPINB10
																		PCDHA2					CDK9	LCP1	ASGR2	SERPINB13
																		PCDHA1					CDKN2A	LIG4	ASPA	PIK3C3
																		VTRNA1-3					CDKN2B	LMO7	ATP1B2	PMAIP1
																		VTRNA1-2					CEL	MAB21L1	ATP2A3	MAPK4
																		VTRNA1-1					CELP	SMAD9	ATP5G1	PTPN2
																		PCDHB16					CKS2	MIPEP	ATP6V0A1	PTPRM
																		SLC25A2					CLTA	NEK3	BLMH	RAB27B
																		PCDHB19P					CNTFR	PABPC3	BRCA1	RBBP8
																		ZMAT2					COL5A1	PCCA	C1QBP	RIT2
																		DND1					COL15A1	PCDH8	FMNL1	ROCK1
																		MIR3655					SLC31A1	PCDH9	CA4	RPL17
																		LOC100505658					SLC31A2	UBL3	CACNB1	SERPINB3
																							CRAT	POU4F1	CACNG1	SERPINB4
																							CTSL1	DNAJC3	CD7	SLC14A1
																							CTSL2	RAP2A	CD68	SNRPD1
																							CTSL1P8	RB1	CD79B	SS18
																							CYLC2	RFC3	CDC6	SYT4
																							DAPK1	RFXAP	CDC27	TAF4B
																							DBC1	GRK1	CDK3	TCF4
																							DBH	RNF6	CHAD	TGIF1
																							SARDH	RPL21	CHD3	TTR
																							DNM1	ATXN8OS	CHRNB1	TYMS
																							DMRT1	SGCG	CHRNE	YES1
																							ECM2	SLC7A1	CLTC	ZFP161
																							TOR1A	SLC10A2	CCR7	ZNF24
																							LPAR1	SLC15A1	CNP	ZNF236
																							S1PR3	SOX1	COL1A1	SLC14A2
																							MEGF9	TFDP1	COX10	SERPINB7
																							ELAVL2	TPP2	COX11	NOL4
																							ENDOG	TPT1	CPD	RNMT
																							ENG	TRPC4	CLDN7	MYOM1
																							STOM	TUBA3C	CRHR1	NAPG
																							FANCC	UCHL3	CRK	RIOK3
																							FANCG	ZIC2	CRYBA1	TNFRSF11A
																							FBP1	ZMYM2	CSF3	MBD2
																							FKTN	IFT88	CSH1	PSTPIP2
																							FCN1	STK24	CSH2	PIAS2
																							FCN2	CUL4A	CSHL1	USP14
																							FOXD4	TNFSF11	CSNK1D	CTDP1
																							FOXE1	IRS2	SLC25A10	VAPA
																							MLANA	SCEL	CTNS	DLGAP1
																							FPGS	SUCLA2	CYB561	SOCS6
																							FXN	DLEU2	ACE	B4GALT6
																							NR5A1	TSC22D1	DDX5	TXNL1
																							FUT7	PROZ	DHX8	LIPG
																							GALT	ARHGEF7	DLG4	ONECUT2
																							GAS1	CDC16	DLX3	VPS4B
																							NR6A1	CCNA1	DLX4	ZNF516
																							GCNT1	CLDN10	DNAH9	LPIN2
																							GGTA1P	MTMR6	DPH1	CTIF
																							B4GALT1	DCLK1	DRG2	THOC1
																							GLDC	ZMYM5	DUSP3	PPP4R1
																							GLE1	ITGBL1	DVL2	TSHZ1
																							GNAQ	KL	EFNB3	NDC80
																							GNG10	TM9SF2	EIF4A1	ACAA2
																							GOLGA1	ITM2B	EIF5A	MYL12A
																							GOLGA2	MTRF1	ENO3	SLMO1
																							GPR21	UTP14C	ERBB2	CD226
																							RAPGEF1	NUPL1	ERN1	ZNF271
																							GRIN1	TBC1D4	ETV4	MALT1
																							GSN	GPC6	EVI2A	TXNL4A
																							HNRNPK	FRY	EVI2B	RALBP1
																							HSD17B3	MBNL2	EVPL	AFG3L2
																							DNAJA1	FARP1	EZH1	MAPRE2
																							HSPA5	LPAR6	BPTF	RAB31
																							TNC	SLC25A15	FASN	POLI
																							IARS	LHFP	FDXR	ADNP2
																							IFNA1	TRIM13	FGF11	TRAPPC8
																							IFNA2	USPL1	FOXJ1	EPB41L3
																							IFNA4	MRPS31	FOXO3B	PHLPP1
																							IFNA5	SPRY2	FLII	ANKRD12
																							IFNA6	ABCC4	FLOT2	CCDC165
																							IFNA7	SAP18	GAST	NEDD4L
																							IFNA8	DLEU1	FZD2	WDR7
																							IFNA10	TUBGCP3	G6PC	SMCHD1
																							IFNA13	N4BP2L2	GAA	PIGN
																							IFNA14	PIBF1	GALK1	SLC39A6
																							IFNA16	OLFM4	GCGR	RTTN
																							IFNA17	POSTN	KAT2A	ZNF521
																							IFNA21	TNFSF13B	GFAP	TPGS2
																							IFNA22P	GJB6	GH1	SETBP1
																							IFNB1	HSPH1	GH2	KCNG2
																							IFNW1	WASF3	GIP	CABYR
																							IL11RA	SUGT1	GNGT2	SNORD58B
																							INSL4	LECT1	GP1BA	SNORD58A
																							JAK2	SOX21	CCR10	CLUL1
																							LCN1	WBP4	UTS2R	SALL3
																							LCN2	AKAP11	GPS1	CDH20
																							LMX1B	KLF12	GPS2	CDH19
																							MLLT3	EXOSC8	GRB2	TIMM21
																							MTAP	RASA3	GRB7	ST8SIA5
																							MUSK	FNDC3A	GRN	C18orf8
																							NCBP1	DZIP1	GRIN2C	RAX
																							NDUFA8	DIS3	GUCY2D	CXXC1
																							NDUFB6	MYO16	H3F3B	ST8SIA3
																							NFIB	PDS5B	HCRT	IER3IP1
																							NFIL3	MYCBP2	HIC1	TCEB3B
																							NFX1	KIAA0564	HLF	MEX3C
																							NINJ1	ZC3H13	HOXB1	RNF138
																							NOTCH1	SPG20	HOXB2	TMX3
																							NPR2	LRCH1	HOXB3	DYM
																							NTRK2	ATP11A	HOXB4	ZCCHC2
																							ROR2	MCF2L	HOXB5	RNF125
																							ODF2	MTUS2	HOXB6	MOCOS
																							OMD	DOCK9	HOXB7	CEP192
																							OGN	TGDS	HOXB8	RPRD1A
																							ORM1	SLITRK5	HOXB9	ZNF532
																							ORM2	FBXL3	HSD17B1	ELP2
																							PAEP	SACS	ICAM2	IMPACT
																							PAPPA	INTS6	ICT1	ELAC1
																							PAX5	LATS2	IFI35	ENOSF1
																							PDCL	CKAP2	IGFBP4	ZNF407
																							PBX3	NUFIP1	FOXK2	CNDP2
																							PCSK5	SNORD102	ITGA2B	LINC00470
																							PGM5	NBEA	ITGA3	CELF4
																							PHF2	OXGR1	ITGAE	SPIRE1
																							PPP2R4	PCDH17	ITGB3	PSMG2
																							PPP3R2	C13orf15	ITGB4	TWSG1
																							PPP6C	MED4	JUP	CHMP1B
																							PRKACG	DNAJC15	KCNJ2	MIB1
																							PRSS3	ALG5	KCNJ12	KIAA1328
																							PSMB7	VPS36	KCNJ16	KLHL14
																							PSMD5	POLR1D	KPNB1	KIAA1468
																							PTCH1	CRYL1	KPNA2	EPG5
																							PTGDS	PHF11	KRT9	HRH4
																							PTGS1	POMP	KRT10	PIEZO2
																							PTPN3	UFM1	KRT12	CTAGE1
																							PTPRD	ATP8A2	KRT13	FAM59A
																							RAD23B	IL17D	KRT14	METTL4
																							RALGDS	NDFIP2	KRT15	MPPE1
																							RFX3	MPHOSPH8	KRT16	ARHGAP28
																							RGS3	BIVM	KRT17	CCDC102B
																							RLN1	SOHLH2	KRT19	RBFA
																							RLN2	TMCO3	KRT31	CEP76
																							RMRP	ENOX1	KRT32	GREB1L
																							RORB	ARGLU1	KRT33A	PQLC1
																							RPL7A	DCUN1D2	KRT33B	FHOD3
																							RPL12	RCBTB1	KRT34	CCDC68
																							RPS6	PSPC1	KRT35	ASXL3
																							RXRA	NUDT15	LASP1	COLEC12
																							CCL19	KIAA1704	LGALS3BP	NETO1
																							CCL21	TNFRSF19	LGALS9	SEH1L
																							SET	FAM48A	LHX1	KATNAL2
																							SH3GL2	ANKRD10	LIG3	CHST9
																							SHB	RAB20	LLGL2	C18orf21
																							SLC1A1	CARKD	LLGL1	MRO
																							SMARCA2	UGGT2	LPO	EMILIN2
																							SNAPC3	PCID2	NBR1	HDHD2
																							SNAPC4	CENPJ	MAFG	TXNDC2
																							SPTAN1	THSD1	MAPT	ZNF397
																							STXBP1	RNF17	ADAM11	PARD6G
																							SURF1	CYSLTR2	MEIS3P1	TUBB6
																							SURF2	SPRYD7	MAP3K3	CNDP1
																							SURF4	COG6	MEOX1	TMEM241
																							MED22	KLHL1	MFAP4	SERPINB12
																							SURF6	RBM26	MLLT6	SERPINB11
																							SYK	XPO4	MNT	SEC11C
																							TAL2	PCDH20	MPO	L3MBTL4
																							TEK	UPF3A	MPP2	CABLES1
																							TESK1	MRP63	MPP3	DSEL
																							TGFBR1	KDELC1	TRIM37	MYL12B
																							TLE1	CARS2	MYH1	ESCO1
																							TLE4	RNF219	MYH2	OSBPL1A
																							TLN1	NAA16	MYH3	HAUS1
																							TLR4	RNASEH2B	MYH4	ALPK2
																							TMOD1	DHRS12	MYH8	FAM210A
																							TPM2	GRTP1	MYH10	LOXHD1
																							TRAF1	BORA	MYL4	INO80C
																							TRAF2	KIAA0226L	MYO1C	TTC39C
																							TSC1	PROSER1	MYO1D	FAM69C
																							TTF1	TDRD3	NAGLU	PSMA8
																							TXN	CDADC1	NEUROD2	STARD6
																							TYRP1	CAB39L	NF1	C18orf25
																							UGCG	DIAPH3	NFE2L1	CCBE1
																							VAV2	CCDC70	NGFR	CBLN2
																							VCP	COG3	NME1	MCART2
																							VLDLR	SETDB2	NME2	DSG4
																							CORO2A	KATNAL1	NMT1	CHST9-AS1
																							XPA	KBTBD7	NOS2	ANKRD29
																							ZFP37	SLITRK6	NPTX1	APCDD1
																							ZNF79	EBPL	NSF	LINC00526
																							ZNF189	TMTC4	NUP88	ZNF519
																							ZFAND5	C13orf33	OMG	C18orf54
																							NR4A3	ABHD13	OR1D2	TCEB3C
																							BRD3	ZIC5	OR3A1	ABHD3
																							NUP214	A2LD1	OR3A2	FBXO15
																							LHX3	KBTBD6	P2RX1	RAB12
																							GFI1B	STARD13	P2RX5	LOC201477
																							PIP5K1B	N4BP2L1	P4HB	ZBTB7C
																							RECK	TEX30	PAFAH1B1	SKA1
																							IKBKAP	TPTE2	PDE6G	CCDC11
																							CDC14B	EPSTI1	PDK2	DOK6
																							TMEFF1	ADPRHL1	PECAM1	RNF152
																							SSNA1	SLITRK1	SERPINF1	LINC00305
																							EDF1	KCTD12	PER1	ZNF396
																							CTNNAL1	ARL11	PEX12	LOC284215
																							MPDZ	WDFY2	PFAS	LAMA1
																							FBP2	CG030	PFN1	CYP4F35P
																							DPM2	TEX29	PHB	KCTD1
																							FUBP3	LINC00284	PITPNA	C18orf26
																							CLIC3	METTL21CP1	PLD2	BOD1P
																							PRPF4	CSNK1A1L	SERPINF2	LOC284260
																							KLF4	RXFP2	PMP22	SIGLEC15
																							GTF3C5	TEX26	PNMT	ZADH2
																							GTF3C4	SLAIN1	SEPT4	C18orf62
																							CER1	PRR20A	POLR2A	LOC284276
																							LHX2	SPACA7	MED1	HMSD
																							PLAA	RNF113B	PPY	LOC284294
																							GRHPR	LINC00410	PRKAR1A	LOC339290
																							FAM189A2	FAM216B	PRKCA	LRRC30
																							TJP2	LACC1	MAPK7	LOC339298
																							MED27	LINC00330	MAP2K3	CPLX4
																							PTGES	HNRNPA1L2	MAP2K6	ANKRD30B
																							ATP6V1G1	ST13P4	PRPSAP1	C18orf34
																							GABBR2	B3GALTL	PRPSAP2	ATP9B
																							GDA	DGKH	PSMB3	POTEC
																							GNA14	CCDC122	PSMB6	LOC390858
																							RALGPS1	GPR180	PYY	LOC400643
																							ADAMTSL2	STOML3	PSMC5	LOC400654
																							RGP1	COMMD6	PSMD3	LOC400655
																							TRIM14	CLYBL	PSMD11	LOC400657
																							MELK	METTL21C	PSMD12	MIR1-2
																							RUSC2	EEF1DP3	PYCR1	MIR122
																							PPP1R26	FAM123A	PCYT2	MIR133A1
																							SEC16A	USP12	RAB5C	MIR187
																							ZBTB5	MTIF3	RAC3	CXADRP3
																							KIAA0020	GSX1	RAD51C	ANKRD20A5P
																							TNFSF15	FAM194B	RAD51D	HSBP1L1
																							PTBP3	SPERT	RARA	WBP11P1
																							GNE	DLEU7	RCVRN	RNF165
																							SH2D3C	FAM124A	RFNG	C18orf56
																							RCL1	TPTE2P3	RPA1	C18orf32
																							TOPORS	CTAGE10P	RPL19	KC6
																							RABEPK	N6AMT2	RPL23A	C18orf42
																							SIGMAR1	SKA3	RPL26	LOC643542
																							LAMC3	EFHA1	RPL27	C18orf63
																							TUBB4B	SPATA13	RPL38	LOC644669
																							UBAC1	LNX2	MRPL12	CBX3P2
																							OLFM1	SLC25A30	RPS6KB1	LOC645355
																							ZER1	ZDHHC20	SCN4A	TMEM200C
																							CREB3	PAN3	SCO1	LOC647946
																							UNC13B	NALCN	CCL1	FLJ35776
																							SEMA4D	PHF2P1	CCL2	SCARNA17
																							ANP32B	HS6ST3	CCL3	SNORA37
																							AGPAT2	DAOA	CCL3L1	ROCK1P1
																							SPTLC1	DAOA-AS1	CCL4	LOC727896
																							POMT1	FGF14-IT1	CCL5	LOC728606
																							SMC2	LOC283481	CCL7	TCEB3CL
																							DMRT2	LINC00346	CCL8	LOC729950
																							RRAGA	CHAMP1	CCL11	ZSCAN30
																							ZBTB6	OR7E156P	CCL13	SNORD58C
																							NEK6	SUGT1P3	CCL14	LOC100130480
																							SDCCAG3	SIAH3	CCL15	LOC100130522
																							NOXA1	KCNRG	CCL16	LOC100131655
																							CCL27	LINC00282	CCL18	LOC100192426
																							USP20	SLC46A3	CCL23	LOC100287225
																							ACTL7B	ANKRD20A9P	SDF2	LOC100288122
																							ACTL7A	UBAC2	SEC14L1	MIR302F
																							GADD45G	LINC00550	SECTM1	MIR320C1
																							SPIN1	LINC00347	MAP2K4	MIR320C2
																							SEC61B	C1QTNF9	SRSF1	MIR1539
																							SLC27A4	FREM2	SRSF2	MIR4319
																							SLC35D2	NEK5	SGCA	MIR4317
																							CNTRL	FAM70B	SGSH	MIR4318
																							WDR5	LINC00442	SH3GL1P1	MIR4320
																							C9orf9	TPTE2P6	SH3GL1P2	MIR3156-2
																							ADAMTS13	THSD1P1	SHBG	LOC100505474
																							C9orf7	KCTD4	SHMT1	LOC100505549
																							PSIP1	RASL11A	SLC2A4	LOC100505776
																							INSL6	C1QTNF9B	SLC4A1	LOC100505817
																							SLC2A6	SHISA2	SLC6A4	LOC100506888
																							PTENP1	NHLRC3	SMARCD2	RPL17-C18ORF32
																							AKAP2	SERP2	SMARCE1	MIR4526
																							RPL35	SERTM1	SUMO2	MIR4741
																							MAN1B1	LINC00547	SOX9	MIR3976
																							DCTN3	LINC00548	SOX15	MIR3975
																							FRMPD1	C13orf35	SP2	MIR4529
																							DOLK	MIR15A	SREBF1	MIR3591
																							ZNF510	MIR16-1	SRP68	MIR4743
																							HABP4	MIR17	SSTR2	MIR4744
																							PTGR1	MIR18A	STAT3	LOC100652770
																							TRIM32	MIR19A	STAT5A
																							FNBP1	MIR19B1	STAT5B
																							SETX	MIR20A	SUPT4H1
																							ERP44	MIR92A1	SUPT6H
																							KDM4C	MIR17HG	VAMP2
																							ZBTB43	ATP5EP2	TADA2A
																							SMC5	LOC440131	TBCD
																							KANK1	ALG11	TBX2
																							FAM120A	MZT1	HNF1B
																							PMPCA	C1QTNF9B-AS1	MLX
																							VPS13A	SNORA27	THRA
																							ASTN2	TSC22D1-AS1	TIMP2
																							AGTPBP1	MIR4500HG	TK1
																							BICD2	FLJ44054	TNFAIP1
																							FKBP15	CCDC168	TOP2A
																							KIAA1045	BASP1P1	TOP3A
																							KIAA0368	TPTE2P1	TP53
																							EXOSC2	PRHOXNB	DNAJC7
																							NCS1	ZAR1L	TUBG1
																							TDRD7	TTL	UBB
																							SLC44A1	SERPINE3	UBE2G1
																							ANGPTL2	CTAGE11P	UBTF
																							NUP188	FLJ41484	TRPV1
																							CDK20	SNORA31	VTN
																							DDX58	MIR621	WNT3
																							RABGAP1	MIR622	WNT9B
																							TMEM2	MIR623	YWHAE
																							C9orf5	LINC00460	ZNF18
																							C9orf4	FAM155A	PCGF2
																							SLC24A2	CCDC169	TRIM25
																							CIZ1	PRR20B	VEZF1
																							DNAJB5	PRR20C	RNF112
																							DCAF12	PRR20D	ZNF207
																							DFNB31	PRR20E	ZNF232
																							COBRA1	ANKRD26P3	TAF15
																							NIPSNAP3A	LINC00552	RND2
																							NELF	RPL21P28	COIL
																							GPSM1	FKSG29	AKAP1
																							DKFZP434A062	LINC00426	EPX
																							GAPVD1	TPT1-AS1	AXIN2
																							PHF19	LINC00421	OR1A1
																							ZNF658	PAN3-AS1	OR1D5
																							FAM75A7	UBAC2-AS1	OR1E1
																							FBXW2	MCF2L-AS1	OR1E2
																							SPAG8	MIR1297	OR1G1
																							OR1J4	MIR548F5	OR3A3
																							OR2K2	MIR759	PIP4K2B
																							FBXO10	MIR2276	SLC25A11
																							GBGT1	MIR320D1	SPOP
																							LHX6	MIR4306	DOC2B
																							OSTF1	MIR3170	FOXN1
																							OR1L3	MIR4305	PPM1D
																							OR1L1	MIR3169	CNTNAP1
																							OR1J2	MIR3665	GAS7
																							SNORA65	MIR3613	DGKE
																							SNORD62A	RBM26-AS1	COPS3
																							SNORD36C	LOC100506394	CBX4
																							SNORD36B	LINC00327	TCAP
																							SNORD36A	OR7E37P	SCARF1
																							SNORD24	TEX26-AS1	SKAP1
																							RANBP6	SPG20OS	DNAH17
																							TRUB2	LOC100507240	AOC3
																							DNAI1	LOC100509894	BECN1
																							ST6GALNAC4	CCDC169-SOHLH2	KRT38
																							INVS	BIVM-ERCC5	KRT37
																							NDOR1	MIR2681	KRT36
																							SIT1	MIR548AN	TNK1
																							SPINK4	MIR4500	ABCC3
																							TOR1B	MIR4705	MYH13
																							TOR2A	MIR4499	TNFSF13
																							METTL11A	MIR4703	TNFSF12
																							PHPT1	LOC100616668	RGS9
																							CD274		GALR2
																							ANAPC2		TMEM11
																							PKN3		KSR1
																							DPP7		CDK5R1
																							PSAT1		SPHK1
																							UBQLN1		CACNA1G
																							SLC2A8		HAP1
																							OBP2B		MAP3K14
																							OBP2A		SOCS3
																							ST6GALNAC6		TM4SF5
																							STOML2		SPAG9
																							DEC1		SLC13A2
																							PCA3		UNC119
																							AK3		USP6
																							EXOSC3		MTMR4
																							FAM108B1		SLC16A6
																							MRPS2		SLC16A5
																							COQ4		SLC16A3
																							CERCAM		RABEP1
																							EGFL7		SYNGR2
																							C9orf53		HGS
																							UBAP1		KCNAB3
																							GOLM1		AURKB
																							PRRX2		TIAF1
																							C9orf114		NOG
																							CHMP5		BZRAP1
																							C9orf156		CYTH1
																							RAB14		ZNHIT3
																							TMEM8B		GLP2R
																							C9orf78		EFTUD2
																							SHC3		RPL23
																							POLE3		SLC9A3R1
																							NANS		COG1
																							FBXW5		RECQL5
																							MRPL50		NTN1
																							RC3H2		STX8
																							EPB41L4B		PIGL
																							C9orf11		PGS1
																							TBC1D13		TBX4
																							FAM22F		RPH3AL
																							DIRAS2		FXR2
																							BNC2		NPEPPS
																							HAUS6		MPDU1
																							ASPN		GOSR1
																							BSPRY		SPAG7
																							APTX		CCL4L1
																							C9orf167		GOSR2
																							CNTLN		NR1D1
																							TEX10		NCOR1
																							LPPR1		TRAF4
																							KIAA1797		AATK
																							UBE2R2		KIAA0100
																							EXD3		ULK2
																							FAM206A		CCDC144A
																							C9orf95		ACAP1
																							STX17		TBKBP1
																							NOL8		KIAA0195
																							C9orf68		EIF4A3
																							C9orf40		PLEKHM1
																							TMEM38B		KIAA0753
																							SMU1		MED24
																							RFK		LRRC37A
																							NIPSNAP3B		MRC2
																							STRBP		SGSM2
																							TBC1D2		ARHGAP44
																							HEMGN		HELZ
																							KIF27		HS3ST3B1
																							CDC37L1		HS3ST3A1
																							DENND4C		MED13
																							C9orf86		HDAC5
																							CDK5RAP2		TOM1L1
																							UBAP2		GJC1
																							C9orf46		TOB1
																							CBWD1		ALYREF
																							KLHL9		PSME3
																							BARX1		EIF1
																							RNF20		NBR2
																							LRRC8A		SLC35B1
																							INPP5E		DCAF7
																							NPDC1		CALCOCO2
																							OR2S2		RAMP2
																							BARHL1		ABCA10
																							IFNK		ABCA9
																							SH3GLB2		ABCA8
																							REXO4		PEMT
																							DOLPP1		BAIAP2
																							KIAA1161		CLEC10A
																							KCNT1		ATP5H
																							KIAA1432		HOXB13
																							BDAG1		VAT1
																							ZBTB26		APPBP2
																							GBA2		MYBBP1A
																							DENND1A		FBXW10
																							GPR107		PRPF8
																							SLC46A2		LEPREL4
																							LINC00474		ST6GALNAC2
																							C9orf80		HEXIM1
																							ZNF462		SPAG5
																							DMRT3		TRIM16
																							PRDM12		IGF2BP1
																							NAA35		GNA13
																							DMRTA1		CCT6B
																							SLC28A3		RAI1
																							CARD9		KIF1C
																							SUSD1		GRAP
																							POLR1E		SEPT9
																							IPPK		CD300C
																							DDX31		C1QL1
																							FAM129B		RUNDC3A
																							LRRC19		STARD3
																							MRPL41		CBX1
																							NOL6		RAB40B
																							WNK2		TLK2
																							SECISBP2		DDX52
																							C9orf16		DUSP14
																							MAPKAP1		KAT7
																							DCAF10		AKAP10
																							ZCCHC6		POLG2
																							GALNT12		NXPH3
																							EHMT1		SNF8
																							MOB3B		SYNRG
																							C9orf82		CD300A
																							CNTNAP3		TMC6
																							ERMP1		DDX42
																							SVEP1		GABARAP
																							RMI1		CASC3
																							TRPM3		IKZF3
																							PTGES2		ZNF652
																							IFT74		PPM1E
																							FAM214B		NLRP1
																							GKAP1		ARHGEF15
																							PDCD1LG2		ARSG
																							AKNA		EPN2
																							MIR600HG		AZI1
																							URM1		SARM1
																							ISCA1		RAP1GAP2
																							DOCK8		CAMTA2
																							ARPC5L		GPATCH8
																							HDHD3		KDM6B
																							AIF1L		ZZEF1
																							UCK1		GGA3
																							ZNF484		MPRIP
																							FSD1L		JMJD6
																							CEP78		EXOC7
																							ZCCHC7		KIAA0664
																							ANKRD20A1		SMG6
																							GARNL3		WSCD1
																							HSDL2		USP22
																							C9orf64		CTDNEP1
																							C9orf89		KCNH4
																							HIATL2		ABCA6
																							C9orf125		ABCA5
																							NTNG2		TNFRSF13B
																							HIATL1		KCTD2
																							HINT2		SUZ12
																							C9orf24		MMD
																							PIGO		PIK3R5
																							PRRC2B		WBP2
																							PPAPDC3		CDC42EP4
																							GLIS3-AS1		C17orf81
																							ZDHHC12		FAM215A
																							FAM73B		PPY2
																							C9orf100		PYY2
																							C9orf3		SHPK
																							FIBCD1		AIPL1
																							KIAA1984		FSCN2
																							SNHG7		NOL11
																							TMEM141		DHRS7B
																							C9orf37		KRT23
																							COL27A1		RNF167
																							ALG2		TMEM98
																							FGD3		POLDIP2
																							FAM125B		TBC1D29
																							TPD52L3		TANC2
																							WDR34		WSB1
																							SAPCD2		NAT9
																							C9orf69		SENP3
																							LRSAM1		OR1A2
																							IL33		PITPNC1
																							C9orf123		ERAL1
																							C9orf30		NARF
																							UAP1L1		AATF
																							MCART1		OR4D1
																							MRRF		SNORD4B
																							RBM18		SNORD4A
																							ARRDC1		SNORA67
																							WDR85		SNORD49A
																							ADAMTSL1		SNORD42B
																							FP588		SNORD42A
																							TMEM203		PELP1
																							KIF12		B9D1
																							PALM2		CACNG5
																							SLC25A25		CACNG4
																							WDR31		TUBG2
																							ZNF618		TMEM97
																							UHRF2		NKIRAS2
																							FAM122A		CCDC56
																							ZMYND19		GIT1
																							GRIN3A		RANGRF
																							TMC1		SAP30BP
																							RNF183		PSMC3IP
																							NACC2		SNX11
																							C9orf116		TIMM22
																							C9orf41		TBX21
																							C9orf57		NT5C
																							C9orf85		SOCS7
																							C9orf135		CDR2L
																							LCN8		TAX1BP3
																							FAM69B		MINK1
																							PTRH1		GEMIN4
																							PIP5KL1		SOST
																							TAF1L		MED31
																							PTPDC1		DERL2
																							ANKRD19P		FAM18B1
																							ARID3C		GLOD4
																							C9orf23		MRPS7
																							C9orf131		YBX2
																							OR13C5		UTP18
																							OR13C8		RNFT1
																							OR13C3		HN1
																							OR13C4		MYO15A
																							OR13F1		TUBD1
																							OR1L8		DCXR
																							OR1N2		RAPGEFL1
																							OR1N1		TACO1
																							ASB6		ABI3
																							TRPM6		COPZ2
																							SLC34A3		MRPL27
																							RNF38		PIPOX
																							GLIPR2		AMZ2
																							DAB2IP		ARL17A
																							CAMSAP1		CRLF3
																							C9orf66		TRPV2
																							LINC00032		ANKFY1
																							LINGO2		ANAPC11
																							NXNL2		SIRT7
																							C9orf163		SLC25A39
																							MAMDC4		MRPS23
																							LCN6		PTRH2
																							AK8		RASD1
																							OR1Q1		NLK
																							TTLL11		LUC7L3
																							RASEF		HIGD1B
																							TTC39B		CDK12
																							FAM201A		INPP5K
																							RG9MTD3		KRT20
																							TTC16		NLE1
																							LOC158257		FAM64A
																							FAM120AOS		SDK2
																							FAM154A		XAF1
																							LINC00475		FNDC8
																							FREM1		FAM20A
																							KIAA2026		C17orf59
																							LOC158376		MBTD1
																							ATP8B5P		BCAS3
																							ZNF483		TMEM104
																							C9orf84		CWC25
																							KIAA1958		ALKBH5
																							TSTD2		RNF43
																							ZNF782		TTC19
																							LOC158434		MKS1
																							LOC158435		LINC00483
																							PRUNE2		C17orf80
																							C9orf96		CCDC40
																							KCNV2		EPN3
																							OLFML2A		WIPI1
																							C9orf71		GPR172B
																							QSOX2		LRRC37A4
																							GLIS3		MED9
																							ZNF883		SLFN12
																							ZNF169		WRAP53
																							C9orf21		PNPO
																							ZNF367		KLHL11
																							C9orf91		RNMTL1
																							C9orf72		SMG8
																							C9orf93		SLC47A1
																							NAIF1		TMEM100
																							C9orf25		VPS53
																							CCDC107		RHOT1
																							ANKS6		RSAD1
																							SUSD3		C17orf79
																							CBWD5		LRRC59
																							CDC26		C17orf85
																							LOC253039		MSX2P1
																							ANKRD18A		NPLOC4
																							PHYHD1		TSR1
																							MORN5		C17orf63
																							OR1L4		PRR11
																							TXNDC8		ADAP2
																							MAMDC2		ST6GALNAC1
																							FRMD3		UTP6
																							C9orf43		TEX2
																							FAM205A		GSDMB
																							LINC00094		GPRC5C
																							CRB2		TEX14
																							SCAI		WDR45L
																							C9orf117		DHX33
																							C9orf47		CA10
																							C9orf79		NT5M
																							LOC286238		ATXN7L3
																							LCN12		C17orf48
																							C9orf142		CCDC47
																							TPRN		PLSCR3
																							LOC286297		PLXDC1
																							TUSC1		LYZL6
																							LINC00256A		CBX8
																							FAM78A		ZNF286A
																							LURAP1L		ZNF287
																							LOC286359		MIF4GD
																							OR13C9		INTS2
																							OR13D1		CASKIN2
																							LOC286367		RPTOR
																							LOC286370		NUFIP2
																							FOXD4L3		ZNF624
																							IFNE		TAOK1
																							ZDHHC21		NLGN2
																							ACER2		BAHCC1
																							LOC340508		USP36
																							LOC340515		ARHGAP23
																							GPR144		PHF12
																							FAM75D5		ZBTB4
																							QRFP		RNF213
																							OR1J1		TNRC6C
																							OR1B1		CXCL16
																							KIF24		TRAPPC1
																							IGFBPL1		PCTP
																							MURC		SCPEP1
																							FOXD4L4		ALOXE3
																							GLT6D1		SLC25A19
																							ENHO		ELAC2
																							AQP7P1		FKBP10
																							PTAR1		SRR
																							C9orf102		UBE2O
																							SWI5		HEATR6
																							C9orf50		DUS1L
																							PNPLA7		FN3K
																							C9orf169		XYLT2
																							ENTPD8		C17orf75
																							KGFLP1		NXN
																							LOC389705		DNAI2
																							FAM205B		TEKT3
																							FAM75A6		SMURF2
																							MGC21881		ENGASE
																							FAM75D4		SPATA20
																							FAM75D3		MRPL38
																							FAM75D1		UBE2Z
																							LOC389765		WNK4
																							C9orf153		C17orf53
																							LOC389791		MIS12
																							IER5L		C17orf39
																							C9orf171		ASPSCR1
																							LCN15		METTL16
																							C9orf172		TMUB2
																							LRRC26		CARD14
																							TMEM8C		DHX58
																							C9orf128		PHF23
																							OR13J1		MMP28
																							CTSL3		DHRS11
																							LOC392364		MFSD11
																							OR13C2		PRR15L
																							OR1L6		C17orf62
																							OR5C1		ARMC7
																							OR1K1		CHMP6
																							LCN9		RHBDF2
																							FAM102A		DHX40
																							FLJ35024		FN3KRP
																							FLJ41200		C17orf101
																							PTPLAD2		TEFM
																							LOC401497		ZNF750
																							TMEM215		ACBD4
																							TOMM5		FAM57A
																							FAM74A1		DCAKD
																							FAM74A4		GGNBP2
																							ZNF658B		NUP85
																							C9orf170		ATAD5
																							CENPP		MRM1
																							C9orf152		PLEKHH3
																							SNX30		MYO15B
																							WDR38		FAM106A
																							LOC401557		CTC1
																							LCNL1		DBF4B
																							C9orf139		MYO19
																							FAM166A		ACSF2
																							SOHLH1		C17orf70
																							PPAPDC2		CDK5RAP3
																							ZBTB34		SP6
																							MIRLET7A1		COASY
																							MIRLET7D		SRCIN1
																							MIRLET7F1		AARSD1
																							MIR101-2		LIMD2
																							MIR126		KCNH6
																							MIR147A		FAM117A
																							MIR181A2		NDEL1
																							MIR181B2		VMP1
																							MIR199B		KRTAP1-3
																							MIR204		KRTAP1-1
																							MIR219-2		KRTAP9-9
																							MIR23B		KRTAP4-6
																							MIR24-1		KRTAP2-1
																							MIR27B		PITPNM3
																							MIR31		LRRC48
																							MIR32		TMEM93
																							MIR7-1		TTC25
																							C9orf106		RILP
																							C9orf103		TEKT1
																							LCN10		KRTAP4-12
																							LOC415056		RAB34
																							LOC440173		TSPAN10
																							LOC440896		KRTAP1-5
																							FLJ35282		KRTAP3-1
																							SUGT1P1		KRTAP3-2
																							ANKRD20A3		KRTAP9-2
																							ANKRD20A2		KRTAP9-3
																							AQP7P3		KRTAP9-8
																							FAM75C1		KRTAP17-1
																							LOC441454		GSG2
																							LOC441455		BRIP1
																							FAM22G		MYCBPAP
																							ANKRD18B		QRICH2
																							LOC441461		NSRP1
																							C9orf173		PPP1R1B
																							NRARP		TBC1D3F
																							LOC442421		ZMYND15
																							FOXB2		CAMKK1
																							CBWD3		RPAIN
																							C9orf129		RNF135
																							PALM2-AKAP2		MIEN1
																							LOC494127		MRPL45
																							LOC494558		VPS25
																							FAM27A		TMEM107
																							DNAJC25		LSMD1
																							DNAJC25-GNG10		TMEM101
																							MIR31HG		PRAC
																							LOC572558		RAB11FIP4
																							MIR491		NEURL4
																							PGM5P2		GHDC
																							MIR455		KRTAP4-4
																							NRON		ZNF594
																							LOC642236		KIF2B
																							FAM75A2		HES7
																							FAM75A4		USP32
																							LOC642929		PPP1R9B
																							FAM163B		SPATA22
																							FLJ40292		CBX2
																							TUBBP5		MGC12916
																							RNF224		TXNDC17
																							LOC643648		FAM104A
																							CBWD6		CORO6
																							FAM75C2		TNS4
																							HRCT1		FBXL20
																							FAM75A1		MIR22HG
																							C9orf29		MGC16275
																							FAM74A2		KRTAP9-4
																							RPSAP9		KRTAP4-1
																							FOXD4L6		KRTAP4-5
																							FOXD4L5		KRTAP4-3
																							LOC653501		KRTAP4-2
																							KGFLP2		KRTAP3-3
																							FAM138C		KRTAP2-4
																							SCARNA8		FBF1
																							SNORA17		UNK
																							SNORA43		SSH2
																							SNORD62B		TP53I13
																							MSMP		IFT20
																							SNORD90		LRRC46
																							MIR600		SCRN2
																							MIR601		AOC4
																							MIR602		CEP95
																							RNF208		TRIM47
																							FAM75A3		ANKRD40
																							FAM75A5		ZNF830
																							DNLZ		SLFN11
																							FAM74A3		RASL10B
																							CNTNAP3B		ATPAF2
																							ANKRD20A4		TMEM88
																							FAM166B		STRADA
																							FOXD4L2		C17orf72
																							CDKN2B-AS1		SPECC1
																							SNORD121A		G6PC3
																							SNORD121B		ASB16
																							C9orf146		MAFG-AS1
																							SNORA84		OTOP2
																							SNORA70C		PGAP3
																							MIR876		MYOCD
																							MIR873		PIGS
																							LOC100128076		TTYH2
																							LOC100128361		HSPB9
																							LINC00256B		ORMDL3
																							LOC100128505		CDRT7
																							LOC100128593		CDRT15P1
																							LINC00476		SAT2
																							LOC100129034		PLCD3
																							UNQ6494		SLC46A1
																							LOC100129250		TMEM106A
																							LOC100129316		LRRC37B
																							LOC100129722		CYGB
																							LOC100130954		RNF157
																							LOC100131193		SMYD4
																							LOC100132077		OSBPL7
																							LOC100132352		C1QTNF1
																							FAM157B		NT5C3L
																							LOC100132781		ABHD15
																							FAM27C		TLCD1
																							FAM95B1		PPP1R27
																							FAM27B		CNTROB
																							LOC100133920		FTSJ3
																							RNU6ATAC		RFFL
																							LINC00092		RPL29P2
																							LOC100272217		METTL23
																							LOC100286938		HSF5
																							WASH1		OR4D2
																							LOC100288842		MSI2
																							LOC100289019		SLC38A10
																							LOC100289341		CANT1
																							MIR548H3		USH1G
																							MIR2278		CD300LB
																							MIR548Q		KIF19
																							MIR181A2HG		ZPBP2
																							MIR3074		CYB5D1
																							MIR4292		OVCA2
																							MIR3152		USP43
																							MIR3154		KRBA2
																							MIR2861		C17orf64
																							MIR4291		C17orf46
																							MIR3153		HEXIM2
																							MIR4290		LSM12
																							MIR3134		CCDC43
																							MIR4289		CNTD1
																							C9orf174		TMEM132E
																							LOC100499484		WFIKKN2
																							MIR3621		FLJ40194
																							MIR3910-1		B4GALNT2
																							MIR3689A		SPACA3
																							MIR3911		SGK494
																							MIR3910-2		SEZ6
																							MIR3689B		ANKRD13B
																							MIR3651		SLC43A2
																							LOC100505478		CYB5D2
																							LOC100506100		C17orf49
																							LOC100506190		ZFP3
																							LOC100506422		GGT6
																							LOC100506599		SPNS2
																							LOC100506710		C17orf57
																							LOC100507244		MRPL10
																							LOC100507299		WDR81
																							LOC100507346		TBC1D16
																							C9orf30-TMEFF1		AFMID
																							MIR4668		GJD3
																							MIR3689D1		KRT222
																							MIR3689F		KRT40
																							MIR4667		C17orf76-AS1
																							MIR4473		ZSWIM7
																							MIR4669		SMCR7
																							MIR4673		SLC5A10
																							MIR3960		DYNLL2
																							MIR4540		SMCR5
																							MIR4665		SMCR8
																							MIR4475		SMCR9
																							MIR4674		MGAT5B
																							MIR4478		TOM1L2
																							MIR3689C		C17orf56
																							MIR2964A		B3GNTL1
																							MIR3689D2		RBFOX3
																							MIR4670		CD300LF
																							MIR4672		C17orf77
																							MIR4474		DNAH2
																							MIR4476		RTN4RL1
																							MIR3689E		TCAM1P
																							MIR4479		EFCAB3
																									SLC47A2
																									CDRT15
																									WDR16
																									CCDC42
																									PIK3R6
																									ODF4
																									C17orf50
																									SLFN13
																									SLC35G3
																									UNC45B
																									LOC146880
																									CD300LG
																									KIF18B
																									RUNDC1
																									EME1
																									TMEM199
																									PROCA1
																									DHRS13
																									KCTD11
																									C17orf69
																									LOC147093
																									NOTUM
																									TMC8
																									TRIM16L
																									LRRC37BP1
																									WIPF2
																									KRT25
																									TMEM99
																									ANKFN1
																									MARCH10
																									MFSD6L
																									SLFN5
																									NAGS
																									FAM134C
																									TMEM92
																									PHOSPHO1
																									RHBDL3
																									TRPV3
																									SLC16A11
																									FBXO39
																									IMP5
																									KRT28
																									USP32P1
																									KRT24
																									CEP112
																									DHRS7C
																									FAM18B2
																									CENPV
																									FLCN
																									PLD6
																									ARHGAP27
																									ZNF385C
																									SAMD14
																									C17orf108
																									SLC16A13
																									C17orf74
																									STRA13
																									LRRC45
																									SLC39A11
																									AMZ2P1
																									TRIM65
																									UNC13D
																									RDM1
																									SPNS3
																									USP32P2
																									GAS2L2
																									STH
																									MTVR2
																									STXBP4
																									LOC253962
																									TBC1D28
																									C17orf61
																									TAC4
																									MYADML2
																									BCL6B
																									CDRT15L2
																									C17orf103
																									NPB
																									C17orf66
																									LINC00469
																									FADS6
																									C17orf28
																									TSEN54
																									FAM100B
																									TMEM235
																									CCDC57
																									HEXDC
																									LOC284009
																									VMO1
																									C17orf58
																									MILR1
																									LOC284023
																									LINC00324
																									FLJ34690
																									CDRT4
																									CCDC144B
																									KIAA1267
																									C17orf105
																									FAM171A2
																									C17orf104
																									TTLL6
																									LOC284080
																									C17orf47
																									KRT18P55
																									NEK8
																									PIGW
																									C17orf78
																									LOC284100
																									CISD3
																									GSDMA
																									SLC13A5
																									TMEM102
																									KRT42P
																									PTRF
																									FAM27L
																									FLJ36000
																									SLC26A11
																									ENDOV
																									GDPD1
																									C17orf89
																									LINC00482
																									TMEM105
																									LGALS9B
																									METRNL
																									TUSC5
																									KLHL10
																									RAB37
																									LOC339166
																									TMEM95
																									METTL2A
																									CCDC144NL
																									C17orf65
																									C17orf67
																									ENPP7
																									C17orf90
																									CCDC137
																									ARL16
																									LOC339240
																									C17orf51
																									MSL1
																									CD300E
																									SMTNL2
																									ALOX15P1
																									NACA2
																									KRT27
																									SLFN14
																									FLJ43826
																									STAC2
																									OTOP3
																									SKA2
																									CCL14-CCL15
																									CCDC144C
																									FAM195B
																									GPR142
																									TBC1D26
																									ZACN
																									KRT26
																									FAM101B
																									HOXB13-AS1
																									HILS1
																									CDRT1
																									SPEM1
																									EFCAB5
																									LRRC37A3
																									RNF126P1
																									GLTPD2
																									INCA1
																									SCIMP
																									C17orf100
																									SPDYE4
																									TMEM220
																									SHISA6
																									FAM211A
																									TMIGD1
																									CCL4L2
																									C17orf98
																									LOC388387
																									CCDC103
																									RPRML
																									YPEL2
																									C17orf82
																									BTBD17
																									AATK-AS1
																									FLJ43681
																									OR3A4P
																									ARL5C
																									KRT39
																									SLC25A35
																									MYO18A
																									C17orf97
																									MED11
																									KRT16P2
																									GRAPL
																									C17orf102
																									LOC400604
																									KCNJ2-AS1
																									LINC00511
																									LOC400620
																									FLJ45079
																									TEX19
																									MGC57346
																									CUEDC1
																									LOC404266
																									MIR10A
																									MIR132
																									MIR142
																									MIR144
																									MIR152
																									MIR193A
																									MIR195
																									MIR196A1
																									MIR21
																									MIR212
																									MIR22
																									MIR301A
																									TNFSF12-TNFSF13
																									TBC1D3B
																									TBC1D3C
																									CCL3L3
																									MXRA7
																									RNASEK
																									TBC1D3P5
																									SUZ12P
																									LOC440434
																									GPR179
																									TBC1D3P2
																									PLEKHM1P
																									LOC440461
																									FLJ90757
																									MIR324
																									MIR338
																									LRRC37A2
																									FBXO47
																									MIR423
																									ARGFXP2
																									DPRXP4
																									MIR451A
																									MIR497
																									SNORA21
																									CPSF4L
																									C17orf109
																									SLC35G6
																									RNF222
																									PIRT
																									LOC644172
																									LOC644246
																									CDRT15P2
																									FAM83G
																									KRT16P3
																									EVPLL
																									LOC645638
																									SEBOX
																									SNORA48
																									SNORD10
																									OR1D4
																									KRTAP4-11
																									MRPL45P2
																									TBC1D3P1-DHX40P1
																									LOC653653
																									TBC1D3G
																									LGALS9C
																									NME1-NME2
																									LINC00338
																									SCARNA20
																									SCARNA21
																									SCARNA16
																									SNORA76
																									SNORD1A
																									SNORD1B
																									SNORD1C
																									SNORA59B
																									SNORA59A
																									SNORD7
																									SNORD49B
																									SNORD65
																									SNORD91A
																									SNORD91B
																									SNORD104
																									MIR33B
																									MIR632
																									MIR634
																									MIR635
																									MIR636
																									MIR657
																									BHLHA9
																									TLCD2
																									KRTAP4-8
																									KRTAP2-2
																									KRTAP9-1
																									LOC728392
																									NSFP1
																									FLJ45513
																									ZNF286B
																									LOC729683
																									TBC1D3
																									TBC1D3H
																									LOC730755
																									PRCD
																									MIR454
																									SNORD124
																									SNORA38B
																									MIR744
																									MIR365B
																									LOC100128288
																									LOC100128977
																									FAM106CP
																									LOC100130148
																									C17orf107
																									LOC100130581
																									C17orf110
																									LOC100130950
																									LOC100131096
																									LOC100131347
																									CD300LD
																									DBIL5P
																									KRTAP4-9
																									KRTAP4-7
																									LOC100133991
																									KCNJ18
																									TEN1
																									C17orf99
																									C17orf96
																									LOC100190938
																									LOC100287042
																									LOC100289255
																									LOC100294362
																									MIR1288
																									MIR1253
																									MIR1203
																									MIR1250
																									MIR1180
																									LOC100306951
																									MIR2117
																									MIR3183
																									MIR4316
																									MIR3065
																									MIR548W
																									MIR3186
																									MIR4315-2
																									MIR2909
																									MIR3185
																									MIR4314
																									MIR3184
																									MIR4315-1
																									MTRNR2L1
																									LOC100499466
																									LOC100499467
																									MIR3614
																									MIR3678
																									MIR3615
																									MIR3676
																									LOC100505576
																									LRRC3C
																									KRTAP16-1
																									LOC100505782
																									ARL17B
																									LOC100506388
																									SPAG5-AS1
																									LOC100506650
																									AA06
																									LOC100506713
																									SLFN12L
																									MIR497HG
																									LOC100506779
																									LOC100507218
																									LOC100507246
																									LOC100507351
																									LOC100507410
																									TEN1-CDK3
																									RAD51L3-RFFL
																									RNASEK-C17ORF49
																									C17orf61-PLSCR3
																									FAM18B2-CDRT4
																									SENP3-EIF4A1
																									P2RX5-TAX1BP3
																									MIR4523
																									MIR4731
																									MIR4728
																									MIR4726
																									MIR4739
																									MIR4734
																									MIR4729
																									MIR4737
																									MIR4736
																									MIR4724
																									MIR4733
																									MIR451B
																									MIR4522
																									MIR4738
																									MIR4740
																									MIR4524A
																									MIR4730
																									MIR4732
																									MIR3064
																									MIR4723
																									MIR4520A
																									MIR4521
																									MIR5047
																									MIR4727
																									MIR4725
																									MIR4520B
																									LOC100653515
																									RAB34

## Sheet: PA-GG, hem.; amplifications
	Extended Data Table 2 | Significant regions of DNA copy-number alterations by DNA methylation class
	PA/ganglioglioma, hemispheric; amplifications
cytoband	14q11.2	7q34	8p11.1
q-value	1.2074e-05	1.4175e-05	0.0041296
residual q-value	1.2074e-05	1.4175e-05	0.0041296
wide peak boundaries	chr14:1-20599999	chr7:139965001-140724999	chr8:43075001-46979117
genes in wide peak	OR4K5	BRAF	POTEA
	OR11H2	NDUFB2
	OR4K1	MKRN1
	OR4K15	DENND2A
	OR4K14	MRPS33
	OR4L1	SLC37A3
	OR4N2	ADCK2
	OR4K2	RAB19
	OR4K13	LOC100134713
	OR4K17
	POTEG
	OR11H12
	OR4Q3
	OR4M1
	POTEM
	LOC642426

## Sheet: PA-GG, hem.; deletions
	Extended Data Table 2 | Significant regions of DNA copy-number alterations by DNA methylation class
	PA/ganglioglioma, hemispheric; deletions
cytoband	11q12.1	17q21.31	2q37.3	21q21.1	18q22.1	4q13.3	2q32.1	14q11.2	13q31.2	4p15.1
q-value	7.0154e-17	2.5763e-13	1.5833e-07	1.5833e-07	2.6156e-05	0.00063915	0.0033306	0.19177	0.21155	0.22297
residual q-value	7.0154e-17	2.5763e-13	1.5833e-07	1.5833e-07	2.6156e-05	0.00063915	0.0033306	0.19177	0.21155	0.22297
wide peak boundaries	chr11:54922104-56003845	chr17:44015001-44824999	chr2:242825001-243199373	chr21:20055001-26213952	chr18:61875001-65179109	chr4:69840042-71434999	chr2:187705320-190449999	chr14:1-20699999	chr13:80915001-91546590	chr4:27020124-36284953
genes in wide peak	OR5I1	LRRC37A	LOC728323	hsa-mir-548x	CDH7	CSN1S1	hsa-mir-3129	OR4K5	hsa-mir-622	hsa-mir-4275
	OR5L2	ARL17A		NCAM2	CDH19	CSN2	hsa-mir-1245	OR11H2	SLITRK5	PCDH7
	TRIM48	STH		LINC00308	LOC400654	CSN3	hsa-mir-561	OR4K1	SLITRK6	ARAP2
	OR8J3	KIAA1267		D21S2088E		HTN1	COL3A1	OR4K15	SLITRK1	MIR4275
	OR4P4	LRRC37A2		LINC00317		HTN3	COL5A2	OR4K14	MIR4500HG
	OR4C15	LOC644246		LINC00320		MUC7	TFPI	OR4L1	MIR622
	OR4A16	NSFP1				STATH	CALCRL	OR11H6	MIR4500
	OR4A15	ARL17B				SULT1E1	SLC40A1	OR4N2
	SPRYD5					UGT2B4	GULP1	OR4K2
	OR8I2					UGT2B7	WDR75	OR4K13
	OR4C16					UGT2B10	DIRC1	OR4K17
	OR4C11					UGT2B11	MIR561	OR4N5
	OR4S2					SMR3B	MIR1245A	OR11G2
	OR4C6					UGT2A1	MIR3129	POTEG
	OR5D14					SMR3A	MIR3606	OR11H12
	OR5L1					SULT1B1	MIR1245B	OR4Q3
	OR5D18					UGT2B28		OR4M1
	OR7E5P					ODAM		POTEM
	OR5AS1					PROL1		LOC642426
	OR8K5					CABS1
	OR5T2					FDCSP
	OR10AG1					CSN1S2AP
	OR5J2					C4orf40
	OR5F1					AMTN
	OR5D13					UGT2A2
	OR5D16					CSN1S2BP
	OR5W2
	OR8H2
	OR8H3
	LOC440041

## Sheet: Ganglioglioma; amplifications
	Extended Data Table 2 | Significant regions of DNA copy-number alterations by DNA methylation class
	Ganglioglioma; amplifications
cytoband	14q11.2
q-value	0.0094723
residual q-value	0.0094723
wide peak boundaries	chr14:1-20599999
genes in wide peak	OR4K5
	OR11H2
	OR4K1
	OR4K15
	OR4K14
	OR4L1
	OR4N2
	OR4K2
	OR4K13
	OR4K17
	POTEG
	OR11H12
	OR4Q3
	OR4M1
	POTEM
	LOC642426

## Sheet: Ganglioglioma; deletions
	Extended Data Table 2 | Significant regions of DNA copy-number alterations by DNA methylation class
	Ganglioglioma; deletions
cytoband	14q11.2	17q21.31	17q24.3	4q13.3	8p22	10q26.12	11q12.1	15q11.2	1q31.1	21q21.3
q-value	0.00023991	0.018306	0.02508	0.056222	0.056222	0.056222	0.056222	0.10764	0.17084	0.1394
residual q-value	0.00023991	0.018306	0.02508	0.056222	0.056222	0.056222	0.056901	0.10764	0.17084	0.17084
wide peak boundaries	chr14:1-20599999	chr17:43945001-44824999	chr17:68145001-70124988	chr4:69840042-71524999	chr8:17654349-18034905	chr10:122590001-123364990	chr11:55603126-56949999	chr15:1-23189994	chr1:186005001-190069999	chr21:20055001-33034999
genes in wide peak	OR4K5	MAPT	KCNJ2	AMBN	ASAH1	FGFR2	OR5I1	hsa-mir-1268	PDC	hsa-mir-4327
	OR11H2	LRRC37A	SOX9	CSN1S1	FGL1	WDR11	OR8J3	hsa-mir-3118-6	PLA2G4A	hsa-mir-155
	OR4K1	ARL17A	KCNJ2-AS1	CSN2	PCM1		SPRYD5	hsa-mir-3118-4	PTGS2	hsa-mir-548x
	OR4K15	STH		CSN3			OR8I2	NBEAP1	TPR	APP
	OR4K14	KIAA1267		HTN1			OR8U1	CYFIP1	PRG4	ATP5J
	OR4L1	LRRC37A2		HTN3			OR7E5P	NIPA2	OCLM	BACH1
	OR4N2	LOC644246		MUC7			OR5AS1	TUBGCP5	C1orf27	GABPA
	OR4K2	NSFP1		STATH			OR8K5	NIPA1	MIR548F1	GRIK1
	OR4K13	LOC100130148		SULT1E1			OR5T2	LOC283683		NCAM2
	OR4K17	ARL17B		UGT2B4			OR8H1	OR4N4		TIAM1
	POTEG			UGT2B7			OR8K3	HERC2P3		CLDN8
	OR11H12			UGT2B10			OR8J1	GOLGA6L1		ADAMTS1
	OR4Q3			ENAM			OR5R1	POTEB		RWDD2B
	OR4M1			UGT2B11			OR5M3	LOC348120		USP16
	POTEM			SMR3B			OR5M8	OR4M2		CCT8
	LOC642426			UGT2A1			OR5M11	OR4N3P		ADAMTS5
				SMR3A			OR5AR1	NF1P2		LTN1
				SULT1B1			OR5AK4P	CHEK2P2		CLDN17
				UGT2B28			OR10AG1	LOC646214		N6AMT1
				ODAM			OR5J2	CXADRP2		LINC00158
				PROL1			OR9G4	REREP3		LINC00113
				CABS1			OR5F1	GOLGA6L6		LINC00308
				FDCSP			OR5AP2	LOC727924		MRPL39
				CSN1S2AP			OR5D16	GOLGA8C		C21orf7
				C4orf40			OR5W2	GOLGA8DP		JAM2
				AMTN			OR8H2	MIR4509-1		MIR155HG
				UGT2A2			OR8H3	MIR4509-2		CYYR1
				CSN1S2BP			OR5T3	MIR4509-3		LINC00161
							OR5T1			KRTAP13-1
							OR8K1			LINC00189
							OR5M9			LINC00314
							OR5M10			KRTAP15-1
							OR5M1			D21S2088E
							OR9G1			LINC00307
							OR5AK2			LINC00515
							OR8U8			KRTAP13-4
							OR9G9			KRTAP7-1
										KRTAP8-1
										KRTAP11-1
										KRTAP19-1
										KRTAP13-2
										KRTAP13-3
										KRTAP23-1
										KRTAP6-1
										KRTAP6-2
										KRTAP6-3
										KRTAP19-2
										KRTAP19-3
										KRTAP19-4
										KRTAP19-5
										KRTAP19-6
										KRTAP19-7
										KRTAP20-1
										KRTAP20-2
										KRTAP21-1
										KRTAP21-2
										KRTAP22-1
										KRTAP20-3
										LOC339622
										LINC00317
										LINC00320
										KRTAP26-1
										MIR155
										GRIK1-AS1
										KRTAP24-1
										KRTAP27-1
										KRTAP19-8
										KRTAP25-1
										KRTAP20-4
										KRTAP22-2
										KRTAP21-3
										GRIK1-AS2
										MIR4327
										MIR4759

## Sheet: DNET; amplifications
	Extended Data Table 2 | Significant regions of DNA copy-number alterations by DNA methylation class
	Dysembryoplastic neuroepithelial tumor (DNET); amplifications
cytoband	17q21.31	14q11.2
q-value	9.8529e-06	0.021221
residual q-value	9.8529e-06	0.021221
wide peak boundaries	chr17:44025001-44824999	chr14:1-20599999
genes in wide peak	MAPT	OR4K5
	NSF	OR11H2
	LRRC37A	OR4K1
	ARL17A	OR4K15
	STH	OR4K14
	KIAA1267	OR4L1
	LRRC37A2	OR4N2
	LOC644246	OR4K2
	NSFP1	OR4K13
	ARL17B	OR4K17
		POTEG
		OR11H12
		OR4Q3
		OR4M1
		POTEM
		LOC642426

## Sheet: DNET; deletions
	Extended Data Table 2 | Significant regions of DNA copy-number alterations by DNA methylation class
	Dysembryoplastic neuroepithelial tumor (DNET); deletions
cytoband	11q12.1	2q37.3	14q11.2	4q13.3	17q21.31	14q11.2
q-value	3.198e-26	1.7324e-05	0.0003352	0.025924	0.025924	0.0003352
residual q-value	3.198e-26	1.7324e-05	0.0003352	0.025924	0.025924	1
wide peak boundaries	chr11:55600001-56734782	chr2:242825001-243199373	chr14:1-20774999	chr4:70155034-71524999	chr17:43945001-44824999	chr14:1-107349540
genes in wide peak	OR5I1	LOC728323	OR4K5	AMBN	MAPT	hsa-mir-203
	OR8J3		OR11H2	CSN1S1	LRRC37A	hsa-mir-4309
	SPRYD5		OR4K1	CSN2	ARL17A	hsa-mir-1247
	OR8I2		OR4K15	CSN3	STH	hsa-mir-656
	OR8U1		TTC5	HTN1	KIAA1267	hsa-mir-370
	OR7E5P		OR4K14	HTN3	LRRC37A2	hsa-mir-345
	OR5AS1		OR4L1	MUC7	LOC644246	hsa-mir-342
	OR8K5		OR11H6	STATH	NSFP1	hsa-mir-3173
	OR5T2		OR4N2	SULT1E1	LOC100130148	hsa-mir-1260
	OR8H1		OR4K2	UGT2B4	ARL17B	hsa-mir-625
	OR8K3		OR4K13	ENAM		hsa-mir-548h-1
	OR8J1		OR4K17	SMR3B		hsa-mir-4308
	OR5R1		OR4N5	UGT2A1		hsa-mir-3172
	OR5M3		OR11G2	SMR3A		hsa-mir-624
	OR5M8		OR11H4	SULT1B1		hsa-mir-3171
	OR5M11		POTEG	ODAM		hsa-mir-4307
	OR5AR1		OR11H12	PROL1		hsa-mir-208b
	OR10AG1		OR4Q3	CABS1		hsa-mir-1201
	OR5J2		OR4M1	FDCSP		SERPINA3
	OR9G4		POTEM	CSN1S2AP		ACTN1
	OR5F1		LOC642426	C4orf40		ACYP1
	OR5AP2			AMTN		AKT1
	OR5D16			UGT2A2		ANG
	OR5W2			CSN1S2BP		APEX1
	OR8H2					ARF6
	OR8H3					ARG2
	OR5T3					ARHGAP5
	OR5T1					BCL2L2
	OR8K1					BDKRB1
	OR5M9					BDKRB2
	OR5M10					BMP4
	OR5M1					ZFP36L1
	OR9G1					CALM1
	OR8U8					SERPINA6
	OR9G9					ENTPD5
						CDKN3
						CEBPE
						CFL2
						FOXN3
						CHGA
						CKB
						CMA1
						LTB4R
						CRIP1
						CRIP2
						CTSG
						DAD1
						COCH
						DIO2
						DIO3
						DLST
						DYNC1H1
						EIF2S1
						EIF5
						ELK2AP
						EML1
						ERH
						ESR2
						ESRRB
						FKBP3
						FOXG1
						FNTB
						FOS
						FUT8
						GALC
						GCH1
						GMFB
						GPR33
						GPX2
						GSTZ1
						GTF2A1
						BRF1
						GZMH
						GZMB
						HIF1A
						FOXA1
						HNRNPC
						HSPA2
						HSP90AA1
						IFI27
						ITPK1
						JAG2
						KLC1
						KTN1
						LGALS3
						LTBP2
						MARK3
						MAX
						MGAT2
						CTAGE5
						ATXN3
						MAP3K9
						MMP14
						ALDH6A1
						MNAT1
						MTHFD1
						MYH6
						MYH7
						NDUFB1
						NEDD8
						NFATC4
						NFKBIA
						NOVA1
						PNP
						NRL
						SIX6
						OTX2
						OXA1L
						PAX9
						SERPINA5
						PCK2
						PGF
						SERPINA1
						SERPINA4
						PIGH
						PNN
						POLE2
						PPM1A
						PPP2R5C
						PPP2R5E
						PRKCH
						PRKD1
						LGMN
						PSEN1
						PSMA3
						PSMA6
						PSMB5
						PSMC1
						PSMC6
						PSME1
						PSME2
						PTGDR
						PTGER2
						ABCD4
						PYGL
						RABGGTA
						RAD51B
						MOK
						ARID4A
						RNASE1
						RNASE2
						RNASE3
						RNASE4
						RNASE6
						RPL36AL
						RPS29
						RTN1
						SALL2
						SEL1L
						SRSF5
						SIX1
						SLC8A3
						SLC10A1
						SNAPC1
						SOS2
						SPTB
						SRP54
						SSTR1
						STYX
						TEP1
						TGFB3
						TGM1
						NKX2-1
						TNFAIP2
						TRAF3
						TSHR
						VRK1
						WARS
						XRCC3
						YY1
						ZBTB25
						PABPN1
						DPF3
						GPR68
						TCL1A
						GPR65
						GEMIN2
						NUMB
						ADAM21
						ADAM20
						ADAM6
						DLK1
						CCNK
						CDKL1
						DCAF5
						ALKBH1
						EIF2B2
						AP1G2
						SLC7A7
						MTA1
						NEMF
						PNMA1
						RPS6KA5
						TRIP11
						CPNE6
						NRXN3
						AKAP6
						AKAP5
						SPTLC2
						BAG5
						C14orf2
						CDC42BPB
						TCL1B
						RGS6
						KIAA0391
						KIAA0247
						KIAA0586
						DLGAP5
						KIAA0125
						KIAA0317
						TOX4
						TECPR2
						GOLGA5
						REC8
						MED6
						PARP2
						CNIH
						DHRS2
						GPHN
						EFS
						IRF9
						PRMT5
						SEC23A
						VTI1B
						FBLN5
						BATF
						TM9SF1
						SIVA1
						NPC2
						AHSA1
						EXOC5
						CGRRF1
						CYP46A1
						EDDM3A
						DHRS4
						PAPOLA
						ACOT2
						TMED10
						FERMT2
						RIPK3
						PTPN21
						AP4S1
						C14orf1
						WDHD1
						BAZ1A
						MAP4K5
						SUPT16H
						NID2
						VASH1
						ATG14
						ZBTB1
						SNW1
						ACIN1
						PCNX
						DAAM1
						SAMD4A
						TTLL5
						FAM179B
						RCOR1
						SYNE2
						PACS2
						SCFD1
						KHNYN
						ANGEL1
						PPP1R13B
						DICER1
						SLC7A8
						ZFYVE26
						TTC9
						KLHDC2
						FLRT2
						HECTD1
						HEATR5A
						NGDN
						LRP10
						PLEKHG3
						SIPA1L1
						DCAF4
						KIF26A
						C14orf109
						NKX2-8
						TINF2
						PLEK2
						TIMM9
						OR10G3
						OR10G2
						OR4E2
						TCL6
						MLH3
						ATP5S
						KCNH5
						CIDEB
						PRO1768
						CHMP4A
						STXBP6
						GPR132
						POMT2
						STRN3
						SLC39A2
						ERO1L
						COQ6
						FAM158A
						ATL1
						FCF1
						RDH11
						SERPINA10
						NIN
						GLRX5
						ZNF219
						COX16
						GMPR2
						SLC22A17
						DACT1
						ATP6V1D
						EVL
						C14orf129
						JKAMP
						CINP
						MBIP
						DHRS7
						C14orf166
						ASB2
						SIX4
						ZFYVE1
						CPSF2
						KCNK10
						GNG2
						KLHL28
						C14orf101
						HAUS4
						PPP2R3C
						PRPF39
						C14orf119
						FBXO34
						CDCA4
						C14orf102
						RNF31
						ATG2B
						RBM23
						UBR7
						DNAAF2
						C14orf105
						EXD2
						VRTN
						MIS18BP1
						SYNJ2BP
						SLC39A9
						MEG3
						C14orf167
						G2E3
						FLVCR2
						OSGEP
						C14orf118
						SMEK1
						ARHGEF40
						BTBD7
						MUDENG
						TDP1
						ZNF839
						SPATA7
						EAPP
						ACTR10
						YLPM1
						METTL3
						LTB4R2
						KCNK13
						C14orf162
						SDR39U1
						C14orf132
						DDX24
						RPGRIP1
						ADCK1
						TMEM63C
						PELI2
						RHOJ
						NDRG2
						GALNTL1
						PLEKHH1
						NYNRIN
						TXNDC16
						TRMT5
						UNC79
						HOMEZ
						BEGAIN
						CHD8
						FANCM
						PPP4R4
						CCNB1IP1
						ZNF410
						NGB
						RBM25
						SNX6
						SAV1
						C14orf93
						ABHD4
						C14orf133
						NPAS3
						SMOC1
						MOAP1
						DIO3OS
						EDDM3B
						IRF2BPL
						MPP5
						CDH24
						INF2
						C14orf135
						GPR135
						METTL17
						IL25
						GNPNAT1
						BCL11B
						OTUB2
						ZFYVE21
						MEG8
						THTPA
						OR4K5
						OR11H2
						WDR25
						OR4K1
						METTL21D
						LINC00341
						ZC2HC1C
						C14orf169
						IPO4
						CLMN
						CATSPERB
						ZC3H14
						RIN3
						L2HGDH
						C14orf159
						C14orf45
						NUBPL
						DCAF11
						TMEM121
						DDHD1
						OR4K15
						SGPP1
						TMX1
						AMN
						SLIRP
						DNAL1
						RPS6KL1
						SYT16
						IFI27L2
						FSCB
						SETD3
						BRMS1L
						APOPT1
						HHIPL1
						JPH4
						C14orf142
						RNASE7
						INSM2
						ARHGAP5-AS1
						RAB2B
						AJUBA
						STON2
						ZFHX2
						KIAA1737
						RPPH1
						SLC25A21
						PAPLN
						FAM181A
						BTBD6
						EFCAB11
						LRRC16B
						PPP1R3E
						TMEM55B
						CHURC1
						C14orf43
						LIN52
						NEK9
						EXOC3L4
						WDR20
						TTC5
						MAPK1IP1L
						EGLN3
						C14orf126
						IFT43
						WDR89
						C14orf149
						AHNAK2
						TRIM9
						TRMT61A
						DHRS1
						CMTM5
						MIA2
						TDRD9
						ANKRD9
						AK7
						IFI27L1
						C14orf28
						TRAPPC6B
						C14orf79
						PLD4
						ADSSL1
						RNASE11
						TPPP2
						RNASE8
						MRPL52
						PSMB11
						OR4K14
						OR4L1
						OR11H6
						LRR1
						KLHDC1
						FRMD6
						SOCS4
						NAA30
						GPHB5
						NOXRED1
						JDP2
						ISCA2
						ACOT4
						TTC8
						TC2N
						SLC24A4
						SLC25A29
						DEGS2
						KLHL33
						RPL10L
						LINC00239
						LOC145216
						RDH12
						ADAM21P1
						GSC
						SERPINA12
						PRIMA1
						MIPOL1
						PPP1R36
						SLC38A6
						C14orf37
						FRMD6-AS1
						ABHD12B
						LOC145474
						PTGR2
						FAM161B
						C14orf166B
						ISM2
						CEP128
						MDP1
						TTC7B
						LRFN5
						FAM71D
						TMEM229B
						C14orf49
						CLEC14A
						FITM1
						REM2
						TMEM30B
						MDGA2
						SAMD15
						C14orf21
						EML5
						SPTSSA
						MGC23270
						ADCY4
						C14orf183
						RALGAPA1
						SFTA3
						FBXO33
						NUDT14
						LINC00521
						SERPINA11
						IGBP1P1
						LOC283547
						C14orf182
						LOC283553
						GPR137C
						PROX2
						ZDHHC22
						TMED8
						C14orf178
						LOC283585
						LOC283587
						FAM181A-AS1
						SNHG10
						C14orf177
						SLC25A47
						LINC00523
						LOC283624
						TSSK4
						FAM177A1
						KIAA0284
						C14orf80
						DHRS4L2
						C14orf55
						C14orf39
						CCDC85C
						ITPK1-AS1
						SNORD8
						SNORD56B
						SERPINA9
						LINC00226
						LINC00221
						RNASE10
						VSX2
						OR6S1
						SLC35F4
						COX8C
						ASPG
						RAB15
						FLJ31306
						TBPL2
						C14orf23
						TOMM20L
						SERPINA13
						C14orf64
						RTL1
						TMEM179
						OR4N2
						OR4K2
						OR4K13
						OR4K17
						OR4N5
						OR11G2
						OR11H4
						RNASE9
						OR5AU1
						HEATR4
						FLJ22447
						PLEKHD1
						LOC400236
						LOC400238
						DICER1-AS1
						C14orf180
						POTEG
						MIR127
						MIR134
						MIR136
						MIR154
						MIR203
						MIR208A
						MIR299
						C14orf165
						OR11H12
						RNASE13
						LINC00238
						CCDC88C
						OR4Q3
						OR4M1
						TEX21P
						MIR323A
						MIR337
						MIR345
						MIR376C
						MIR369
						RNASE12
						MIR376A1
						MIR377
						MIR379
						MIR380
						MIR381
						MIR382
						MIR433
						MIR431
						MIR329-1
						MIR329-2
						MIR323B
						MIR409
						MIR412
						MIR410
						MIR376B
						MIR485
						MIR493
						MIR432
						MIR494
						MIR495
						MIR496
						MIR487A
						ACOT1
						ACOT6
						POTEM
						LOC642426
						ECRP
						C14orf176
						CBLN3
						LOC645431
						RPL13AP3
						LINC00520
						FLJ43390
						SYNDIG1L
						TEX22
						MIR539
						MIR376A2
						MIR487B
						SCARNA13
						SNORA28
						SNORA79
						SNORD9
						MIR411
						MIR624
						MIR654
						MIR655
						MIR656
						DHRS4L1
						C14orf38
						LOC731223
						SNORD113-1
						SNORD113-2
						SNORD113-4
						SNORD113-5
						SNORD113-6
						SNORD113-7
						SNORD113-9
						SNORD114-1
						SNORD114-2
						SNORD114-3
						SNORD114-4
						SNORD114-5
						SNORD114-6
						SNORD114-7
						SNORD114-8
						SNORD114-9
						SNORD114-10
						SNORD114-11
						SNORD114-12
						SNORD114-13
						SNORD114-14
						SNORD114-15
						SNORD114-16
						SNORD114-17
						SNORD114-18
						SNORD114-19
						SNORD114-20
						SNORD114-21
						SNORD114-22
						SNORD114-23
						SNORD114-24
						SNORD114-25
						SNORD114-26
						SNORD114-27
						SNORD114-28
						SNORD114-29
						SNORD114-30
						SNORD114-31
						MIR758
						MIR668
						MIR770
						SNORD127
						SNORD126
						SNORA11B
						MIR300
						MIR541
						MIR665
						MIR543
						MIR208B
						MIR889
						ZBTB42
						KTN1-AS1
						LOC100129345
						LOC100129794
						LOC100131366
						LOC100288846
						LOC100289511
						MIR1247
						MIR1185-1
						MIR1185-2
						MIR1260A
						MIR1197
						OTX2OS1
						MIR1193
						MIR4309
						MIR3173
						MIR4308
						MIR4307
						MIR548Y
						LOC100505967
						LOC100506071
						LOC100506321
						LOC100506433
						LOC100507043
						NEDD8-MDP1
						BCL2L2-PABPN1
						SYNJ2BP-COX16
						CHURC1-FNTB
						MIR4505
						MIR3545
						MIR4708
						MIR4709
						MIR4503
						MIR4710
						MIR548AI
						MIR4707
						MIR4706
						MIR2392
						LOC100628307
						HIF1A-AS2

[truncated: 58 more sheets: A, IDH; amplifications, A, IDH; deletions, LGG, MYB(L1); amplifications, LGG, MYB(L1); deletions, PXA; amplifications, PXA; deletions, HGG, ped. RTK; amplifications, HGG, ped. RTK; deletions, HGG, MYCN; amplifications, HGG, MYCN; deletions, IHG; amplifications, IHG; deletions, HGG, midline; amplifications, HGG, midline; deletions, DMG, H3K27; amplifications, DMG, H3K27; deletions, HGG, H3G34; amplifications, HGG, H3G34; deletions, MB, G4; amplifications, MB, G4; deletions …]
